# Supplementary material for: Macrophage-Derived Extracellular Succinate Licenses Neural Stem Cells to Suppress Chronic Neuroinflammation
Source: Cell Stem Cell. 2018 Mar 1;22(3):355–368.e13. doi: 10.1016/j.stem.2018.01.020 (PMC5842147; doi:10.1016/j.stem.2018.01.020)
Supplement: Table S1. Unbiased LC-MS Analysis of Matched CSF and Plasma Metabolites from EAE Mice, Related to Figure 1 — (A) Expression matrix of the metabolic changes in the CSF. (B) Expression matrix of the metabolic changes in the plasma. Colored rectangles indicate p ≤ 0.05 (red indicates that the mean values are significantly higher for that comparison; green values significantly lower). [file mmc2.xlsx]

## Sheet: (A) CSF
Colored cells indicate p≤0.05 (red indicates that the mean values are significantly higher for that comparison; green values significantly lower)
Statistically significant metabolites in the CSF of EAE mice (vs. HC)	Mean A.U. (n≥3 independent biological replicates per group)												Statistical Values
													One-way ANOVA; Bonferroni's multiple comparisons test
BIOCHEMICAL NAME	HC		PD		PBS 10 dpt		PBS 30 dpt		iNSCs 30 dpt		NSCs 30 dpt		Anova	PD vs. HC	PBS 10 dpt vs. HC	PBS 30 dpt vs. HC	iNSCs 30 dpt vs. PBS 30 dpt	NSCs 30 dpt vs. PBS 30 dpt
	Mean	± SEM	Mean	± SEM	Mean	± SEM	Mean	± SEM	Mean	± SEM	Mean	± SEM	P-VALUE	P-VALUE	P-VALUE	P-VALUE	P-VALUE	P-VALUE
Carnitine	1.03287e+08	3.07616e+07	410659104	1.08219e+08	2.46912e+08	6.99863e+07	1.29836e+08	2.40713e+07	6.95228e+07	3.62668e+07	33222319	1.11863e+07	0.0003	< 0.05	ns	ns	ns	ns
Leucine+isoleucine	52087754	2.14986e+07	1.28701e+08	2.02359e+07	1.01613e+08	3.07913e+07	7.39036e+07	1.34308e+07	2.88417e+07	6.7494e+06	1.79167e+07	4.47349e+06	0.0003	< 0.05	ns	ns	ns	ns
Succinate	2.09078e+07	6.29798e+06	1.68341e+07	4.74209e+06	1.97616e+07	5.22625e+06	4.17343e+07	4.33252e+06	1.27729e+07	4.5632e+06	7.77634e+06	2.97389e+06	0.0017	ns	ns	< 0.05	< 0.05	< 0.05
Citrulline	10806650	3.44947e+06	3.31756e+07	1.3353e+07	18183641	4.95836e+06	1.70922e+07	2.69902e+06	6.23708e+06	2.28246e+06	4259469	2.14234e+06	0.0051	< 0.05	ns	ns	ns	ns
Allopurinol	7.22684e+06	2.66468e+06	426298	226334	1.25331e+06	323432	1.00594e+06	310628	2638317	2517469	188464	12153	0.0392	< 0.05	ns	< 0.05	ns	ns
Allantoin	5081998	1.14475e+06	1.10232e+07	1.48916e+06	9.80443e+06	1.45246e+06	6.19612e+06	1.10318e+06	2.32823e+06	657266	2.29779e+06	896763	<0.0001	< 0.05	ns	ns	ns	ns
Ornithine	4.20336e+06	1.09511e+06	15312316	5.01155e+06	1.10418e+07	5.01175e+06	7.22457e+06	3.27568e+06	2.64762e+06	699159	2.75747e+06	621727	0.0099	< 0.05	ns	ns	ns	ns
Uric acid	3286713	1.23247e+06	18409668	6.40232e+06	9515393	4.32961e+06	1.04967e+07	999953	4.35835e+06	1.86656e+06	2.3786e+06	1.75061e+06	0.0066	< 0.05	ns	ns	ns	ns
Colored cells indicate p≤0.05 (red indicates that the mean values are significantly higher for that comparison; green values significantly lower)
Statistically NOT significant metabolites in the CSF of EAE mice (vs. HC)	Mean A.U. (n≥3 independent biological replicates per group)												Statistical Values
													One-way ANOVA; Bonferroni's multiple comparisons test
BIOCHEMICAL NAME	HC		PD		PBS 10 dpt		PBS 30 dpt		iNSCs 30 dpt		NSCs 30 dpt		Anova	PD vs. HC	PBS 10 dpt vs. HC	PBS 30 dpt vs. HC	iNSCs 30 dpt vs. PBS 30 dpt	NSCs 30 dpt vs. PBS 30 dpt
	Mean	± SEM	Mean	± SEM	Mean	± SEM	Mean	± SEM	Mean	± SEM	Mean	± SEM	P-VALUE	P-VALUE	P-VALUE	P-VALUE	P-VALUE	P-VALUE
Lactate	5.13753e+09	2.50567e+09	6.20921e+09	1.47481e+09	6351251107	1.12241e+09	2279690827	2.48028e+08	9.15135e+08	3.08304e+08	430480655	2.15812e+08	ns	ns	ns	ns	ns	ns
Glucose	2.96136e+09	9.40101e+08	1.71983e+09	3.69474e+08	2.21083e+09	4.93983e+08	4.00667e+09	3.64887e+08	2.00913e+09	7.29479e+08	1.23312e+09	6.25756e+08	ns	ns	ns	ns	ns	ns
Urea	2935642924	1.05907e+09	3.34474e+09	5.80211e+08	2.68587e+09	4.69457e+08	4.19156e+09	6.26571e+08	1.87295e+09	6.07472e+08	1.36821e+09	6.49387e+08	ns	ns	ns	ns	ns	ns
Glutamine	9.94981e+08	3.10863e+08	8.11083e+08	1.50119e+08	1.08504e+09	2.28441e+08	1.97916e+09	4.03042e+08	7.55711e+08	2.42304e+08	4.39077e+08	1.97457e+08	0.02	ns	ns	ns	< 0.05	< 0.05
Taurine	3.62903e+08	1.47626e+08	4.27448e+08	9.85202e+07	3.81771e+08	1.39223e+08	4.80578e+08	1.93748e+08	1.57535e+08	9.24929e+07	7.15042e+07	2.75944e+07	ns	ns	ns	ns	ns	ns
Choline	2.2651e+08	7.06003e+07	1.2322e+08	2.29335e+07	178204761	4.51259e+07	3.08226e+08	3.44512e+07	1.54085e+08	5.68146e+07	8.31236e+07	3.69331e+07	ns	ns	ns	ns	ns	< 0.05
Pyruvate	184873599	1.04067e+08	203417366	5.27525e+07	2.59296e+08	8.97386e+07	5.67702e+07	9.81991e+06	3.34582e+07	8.97882e+06	17759654	8.43122e+06	ns	ns	ns	ns	ns	ns
Lysine	1.3158e+08	3.47951e+07	1.88789e+08	5.90815e+07	1.34713e+08	3.41082e+07	1.52043e+08	1.54458e+07	7.83551e+07	1.65389e+07	6.02704e+07	1.53489e+07	ns	ns	ns	ns	ns	ns
Alanine/Sarcosine	9.79634e+07	3.20602e+07	1.2322e+08	4.28623e+07	8.04186e+07	2.15758e+07	1.08744e+08	1.53809e+07	4.48193e+07	1.53947e+07	2.58166e+07	1.1342e+07	ns	ns	ns	ns	ns	ns
Threonine	7.81598e+07	2.35592e+07	1.37603e+08	4.50328e+07	7.96258e+07	1.60431e+07	111173239	1.33584e+07	5.65296e+07	1.9274e+07	3.2196e+07	1.18313e+07	ns	ns	ns	ns	ns	ns
Creatinine	77249296	2.3397e+07	5.96189e+07	1.30753e+07	7.49113e+07	1.26795e+07	1.19419e+08	1.95369e+07	4.84409e+07	1.67089e+07	2.93757e+07	1.29084e+07	0.0356	ns	ns	ns	< 0.05	< 0.05
Serine	6.99914e+07	1.82963e+07	6.13702e+07	1.70342e+07	7.50889e+07	1.36992e+07	118019123	1.98648e+07	4.64789e+07	1.34119e+07	3.16239e+07	1.07293e+07	0.0166	ns	ns	ns	< 0.05	< 0.05
N-AcetylAspartate	6.73436e+07	2.54354e+07	64367711	3.46747e+07	6.14183e+07	2.96104e+07	4.11905e+07	1.27787e+07	5.35717e+07	4.68959e+07	1.16639e+07	5.20965e+06	ns	ns	ns	ns	ns	ns
Arginine	6.62241e+07	1.55238e+07	7.88449e+07	2.67285e+07	6.85767e+07	1.54594e+07	1.00946e+08	1.43212e+07	4.86868e+07	1.05656e+07	33765289	1.03889e+07	0.0474	ns	ns	ns	ns	< 0.05
Hypoxanthine	3.98449e+07	1.87809e+07	2.5767e+06	1.31785e+06	5.79053e+06	2.8264e+06	2.51924e+07	4.67087e+06	9.42646e+06	5.67677e+06	1977078	808262	ns	ns	ns	ns	ns	ns
Methionine	38079192	1.14229e+07	5.71753e+07	1.52256e+07	38449867	6.12102e+06	54728941	6.65038e+06	22704612	6.98803e+06	1.71783e+07	7.76044e+06	0.0247	ns	ns	ns	ns	< 0.05
Tyrosine	3.76861e+07	1.25045e+07	3.77439e+07	1.05224e+07	30648516	6.56678e+06	56369720	1.47265e+07	2.28982e+07	8.30037e+06	1.46398e+07	7.72931e+06	ns	ns	ns	ns	ns	< 0.05
Nicotinamide	3.73256e+07	1.4606e+07	2.9153e+07	6.27148e+06	43464695	1.35866e+07	5.14499e+07	8.02553e+06	2.37902e+07	8.16156e+06	1.18825e+07	3.71809e+06	ns	ns	ns	ns	ns	< 0.05
3-hydroxybutyrate	36451975	2.12331e+07	6.21557e+07	1.60568e+07	1.22953e+08	6.55037e+07	92484633	5.63332e+07	1.22258e+07	3.86104e+06	6.51584e+06	3.02197e+06	ns	ns	ns	ns	ns	ns
Phenylalanine	35036661	1.08825e+07	8.90178e+07	2.3056e+07	5.3006e+07	1.66817e+07	89723030	2.12523e+07	26229045	9.99099e+06	1.30273e+07	6.14215e+06	0.003	ns	ns	ns	< 0.05	< 0.05
Glutamate	3.37684e+07	1.3091e+07	3.06576e+07	1.29542e+07	4.1041e+07	1.82144e+07	30802530	7.57508e+06	32502386	2.78541e+07	6.99966e+06	1.80354e+06	ns	ns	ns	ns	ns	ns
Adenosine	2.74372e+07	1.53876e+07	2946124	1.65232e+06	1213352	699410	16763814	8.3034e+06	3.48725e+06	3.12323e+06	1.62565e+06	328924	ns	ns	ns	ns	ns	ns
Pyroglutamic acid	23759944	4.20219e+06	16372723	3.35708e+06	3.56905e+07	1.39224e+07	47799620	1.21601e+07	1.26264e+07	4.00654e+06	1.05996e+07	4.64346e+06	0.0231	ns	ns	ns	< 0.05	< 0.05
Glycine	23121605	3.39839e+06	2.70001e+07	1.04766e+07	2.48463e+07	1.07081e+07	4.11187e+07	1.17542e+07	1.81909e+07	1.02848e+07	8.70097e+06	3.23295e+06	ns	ns	ns	ns	ns	ns
Dihydrothymine	1.87011e+07	5.86298e+06	1.54085e+07	2.86748e+06	2.07609e+07	4.44707e+06	3.82952e+07	8.0168e+06	1.41635e+07	4.54601e+06	8.57401e+06	3.97706e+06	0.019	ns	ns	ns	< 0.05	< 0.05
Histidine	16401346	3.92773e+06	23718818	5.4918e+06	2.13466e+07	5.66426e+06	3.24705e+07	4.66447e+06	1.36789e+07	3.52876e+06	9.46466e+06	2.74071e+06	0.0119	ns	ns	ns	< 0.05	< 0.05
Glycerylphosphorylcholine	1.56595e+07	6.37456e+06	6.95525e+06	3.34313e+06	9.85065e+06	4.26141e+06	1.02929e+07	2.28003e+06	11527602	9.9174e+06	1877489	827466	ns	ns	ns	ns	ns	ns
Aconitate	1.41104e+07	4.67297e+06	2.02103e+07	5.30858e+06	2.87337e+07	9.35907e+06	2.79656e+07	3.57754e+06	1.08683e+07	4.04703e+06	4.96998e+06	2.12005e+06	0.0104	ns	ns	ns	ns	< 0.05
Aspartate	1.18999e+07	5.09314e+06	9.86206e+06	3.58007e+06	1.33135e+07	5.98915e+06	1.16149e+07	3.00377e+06	1.6488e+07	1.42385e+07	3.53605e+06	934520	ns	ns	ns	ns	ns	ns
Xanthine	7.78534e+06	2.47438e+06	1.98787e+06	573288	5560785	2.66767e+06	9258973	1.63143e+06	2692878	1.4345e+06	1.2902e+06	952970	0.0237	ns	ns	ns	< 0.05	< 0.05
Asparagine	7.31783e+06	2.1827e+06	1.1491e+07	3.1183e+06	8.8401e+06	3.11364e+06	1.27192e+07	2.36725e+06	4.49104e+06	1.51217e+06	2331589	984377	0.0114	ns	ns	ns	< 0.05	< 0.05
Malonate	7.11989e+06	2.39548e+06	7.40626e+06	1.60679e+06	5605043	1.81254e+06	5.85545e+06	1.45485e+06	4.78361e+06	2.82554e+06	1.32379e+06	316451	ns	ns	ns	ns	ns	ns
Uracil	6055986	1.15917e+06	7642609	2.70771e+06	4.59779e+06	1.06598e+06	5.75075e+06	1.31977e+06	2.8305e+06	658245	2749190	1058941	ns	ns	ns	ns	ns	ns
Tryptophan	5.41587e+06	1.80337e+06	8.36693e+06	1.17349e+06	7.89135e+06	3.50251e+06	1.51064e+07	6.80562e+06	3.76235e+06	1.54872e+06	2.13209e+06	1.11755e+06	ns	ns	ns	ns	< 0.05	< 0.05
Fumarate	5.05728e+06	1.77403e+06	6.31794e+06	1.37482e+06	9.61352e+06	3.45581e+06	8.30306e+06	1.25013e+06	3.19603e+06	1.03289e+06	1.84929e+06	632645	0.023	ns	ns	ns	ns	< 0.05
AMP	3.01705e+06	1.47397e+06	3.88271e+06	2.60847e+06	6.40189e+06	3.19592e+06	3.33932e+06	517041	4.25234e+06	4.10835e+06	700021	391365	ns	ns	ns	ns	ns	ns
Succinylacetone	2886990	1.28507e+06	1.17201e+06	210955	2.44416e+06	769412	3.50408e+06	692412	1.67233e+06	295463	1.11767e+06	92743.5	ns	ns	ns	ns	ns	ns
Thymine	2.41656e+06	301471	1.62371e+06	239466	1.83192e+06	261603	3726914	792319	1.43014e+06	400149	1.10142e+06	473447	0.019	ns	ns	ns	< 0.05	< 0.05
Orotate	1085678	362390	1.93791e+06	563910	1.3503e+06	760480	2874110	425968	971459	405888	422928	257801	0.0163	ns	ns	ns	< 0.05	< 0.05

## Sheet: (B) Plasma
Colored cells indicate p≤0.05 (red indicates that the mean values are significantly higher for that comparison; green values significantly lower)
Statistically significant metabolites in the CSF of EAE mice (vs. HC)	Mean A.U. (n≥3 independent biological replicates per group)												Statistical Values
													One-way ANOVA; Bonferroni's multiple comparisons test
BIOCHEMICAL NAME	HC		PD		PBS 10 dpt		PBS 30 dpt		iNSCs 30 dpt		NSCs 30 dpt		Anova	PD vs. HC	PBS 10 dpt vs. HC	PBS 30 dpt vs. HC	iNSCs 30 dpt vs. PBS 30 dpt	NSCs 30 dpt vs. PBS 30 dpt
	Mean	± SEM	Mean	± SEM	Mean	± SEM	Mean	± SEM	Mean	± SEM	Mean	± SEM	P-VALUE	P-VALUE	P-VALUE	P-VALUE	P-VALUE	P-VALUE
Carnitine	1.12622e+09	1.5862e+08	8.18084e+08	3.31262e+08	1.17874e+09	7.53042e+07	1.15083e+09	1.94284e+08	1.23485e+09	5.79085e+07	1.20983e+09	1.32015e+08	ns	ns	ns	ns	ns	ns
Leucine+isoleucine	9.73598e+09	9.63319e+08	6.10574e+09	7.23371e+08	8.54088e+09	5.73639e+08	8.05557e+09	1.19533e+09	9.22253e+09	3.69381e+08	9.10387e+09	6.73928e+08	ns	< 0.05	ns	ns	ns	ns
Succinate	3.7282e+07	5.05114e+06	1.99184e+07	1.191e+06	2.4037e+07	4.66493e+06	2.23832e+07	3.8944e+06	2.70369e+07	1.8991e+06	2.33882e+07	2.07598e+06	0.023	< 0.05	ns	< 0.05	ns	ns
Citrulline	3.62417e+08	4.32805e+07	2.8047e+08	5.29694e+07	3.42182e+08	3.61342e+07	3.2783e+08	4.70641e+07	3.40482e+08	2.63755e+07	3.36071e+08	4.31146e+07	ns	ns	ns	ns	ns	ns
Allopurinol	2.33098e+07	2.0828e+07	0	0	3.48944e+08	3.95028e+07	4.18311e+08	6.64554e+07	4.94836e+08	4.62585e+07	4.92027e+08	6.50424e+07	0.0024	ns	< 0.05	< 0.05	ns	ns
Allantoin	3.08278e+08	3.4065e+07	3.87213e+08	1.03975e+07	4.07656e+08	6.64749e+07	3.00275e+08	4.36496e+07	3.86562e+08	3.72991e+07	3.27365e+08	1.97777e+07	ns	ns	ns	ns	ns	ns
Ornithine	3.76001e+08	6.56511e+07	2.27381e+08	5.82887e+06	4.15099e+08	5.01151e+07	3.28305e+08	6.60511e+07	3.1121e+08	1.61781e+07	2.70408e+08	2.83125e+07	ns	ns	ns	ns	ns	ns
Uric acid	7.1447e+07	1.42702e+07	1.68025e+07	3.3733e+06	4.68775e+08	8.30003e+07	2.32644e+08	5.50204e+07	2.71429e+08	2.74464e+07	1.82505e+08	2.23547e+07	<0.0001	ns	< 0.06	ns	ns	ns
Colored cells indicate p≤0.05 (red indicates that the mean values are significantly higher for that comparison; green values significantly lower)
Statistically NOT significant metabolites in the CSF of EAE mice (vs. HC)	Mean A.U. (n≥3 independent biological replicates per group)												Statistical Values
													One-way ANOVA; Bonferroni's multiple comparisons test
BIOCHEMICAL NAME	HC		PD		PBS 10 dpt		PBS 30 dpt		iNSCs 30 dpt		NSCs 30 dpt		Anova	PD vs. HC	PBS 10 dpt vs. HC	PBS 30 dpt vs. HC	iNSCs 30 dpt vs. PBS 30 dpt	NSCs 30 dpt vs. PBS 30 dpt
	Mean	± SEM	Mean	± SEM	Mean	± SEM	Mean	± SEM	Mean	± SEM	Mean	± SEM	P-VALUE	P-VALUE	P-VALUE	P-VALUE	P-VALUE	P-VALUE
Glutamine	4.4408e+09	4.82007e+08	3.34167e+09	5.49405e+08	3.44714e+09	4.48461e+08	5.02743e+09	4.82611e+08	5.27927e+09	1.78995e+08	5.00359e+09	2.89005e+08	ns	ns	ns	ns	ns	ns
Glucose	2.22751e+09	1.1992e+08	1.70766e+09	2.34003e+08	1.34784e+09	1.0994e+08	1.85836e+09	7.3686e+07	2.12919e+09	1.81378e+08	2.02031e+09	1.45521e+08	0.0338	ns	< 0.05	ns	ns	ns
Alanine	2.12906e+09	2.11546e+08	1.29399e+09	4.86376e+08	2.02484e+09	7.18749e+07	2.204e+09	4.10457e+08	2.31968e+09	1.89178e+08	2.04859e+09	2.18806e+08	ns	ns	ns	ns	ns	ns
Phenylalanine	2.06177e+09	2.77739e+08	2.52475e+09	2.84417e+08	2.05069e+09	1.44633e+08	2.1508e+09	4.23089e+08	2.02866e+09	9.36177e+07	1.87569e+09	1.25693e+08	ns	ns	ns	ns	ns	ns
Threonine	2.03834e+09	2.41246e+08	1.26066e+09	4.10687e+08	1.73783e+09	2.3971e+08	1.44981e+09	1.26476e+08	1.72673e+09	8.59171e+07	1.64783e+09	1.66581e+08	ns	ns	ns	ns	ns	ns
Lactate	1.84199e+09	2.08676e+08	1.49513e+09	2.17441e+08	3.06514e+09	3.46911e+08	2.48035e+09	2.04831e+08	3.04611e+09	1.96283e+08	2.80921e+09	2.61548e+08	0.0009	ns	< 0.05	ns	ns	ns
Tryptophan	1.60898e+09	2.24956e+08	8.8463e+08	1.29321e+08	1.32653e+09	1.45939e+08	1.31017e+09	1.51848e+08	1.40719e+09	1.28241e+08	1.32126e+09	8.8038e+07	ns	< 0.05	ns	ns	ns	ns
Lysine	1.60643e+09	1.7378e+08	1.09267e+09	1.4209e+08	1.42674e+09	8.23699e+07	1.23938e+09	7.83342e+07	1.33956e+09	7.08792e+07	1.24126e+09	8.64028e+07	ns	< 0.05	ns	ns	ns	ns
Valine	1.49992e+09	1.03403e+08	7.02069e+08	2.19271e+07	1.19344e+09	9.55834e+07	1.16952e+09	1.6978e+08	1.14974e+09	5.5983e+07	1.07723e+09	7.0747e+07	0.0017	< 0.05	ns	ns	ns	ns
Acetylcarnitine	9.58137e+08	9.7555e+07	5.08429e+08	1.44083e+08	3.98205e+08	3.51222e+07	6.26844e+08	1.76457e+08	1.05065e+09	6.00406e+07	1.03456e+09	1.5427e+08	0.029	ns	< 0.05	ns	ns	ns
Methionine	8.4583e+08	1.18379e+08	8.66044e+08	2.30475e+08	6.0297e+08	5.54953e+07	5.59678e+08	9.80837e+07	5.67274e+08	2.57538e+07	4.73297e+08	3.29657e+07	ns	ns	ns	ns	ns	ns
Arginine	7.58901e+08	8.10938e+07	5.71904e+08	3.25623e+07	7.84497e+08	1.11322e+08	5.42252e+08	1.93582e+07	6.01732e+08	3.62098e+07	5.26453e+08	3.22878e+07	ns	ns	ns	ns	ns	ns
Betaine	6.93798e+08	6.80785e+07	6.48296e+08	4.27971e+07	8.07847e+08	2.94792e+07	7.87363e+08	1.08182e+08	7.72736e+08	3.98551e+07	8.43625e+08	7.26256e+07	ns	ns	ns	ns	ns	ns
Glycine	5.71776e+08	3.13456e+07	3.16207e+08	2.28459e+07	6.62825e+08	2.22554e+07	6.45975e+08	6.42735e+07	7.39319e+08	4.09939e+07	6.35392e+08	4.23624e+07	0.0001	< 0.05	ns	ns	ns	ns
Tyrosine	4.15732e+08	5.30441e+07	1.8886e+08	1.73817e+07	3.52958e+08	4.09886e+07	3.57647e+08	7.51979e+07	3.05815e+08	2.17224e+07	2.86548e+08	2.77585e+07	0.048	< 0.05	ns	ns	ns	ns
Taurine	3.93118e+08	4.58113e+07	2.64965e+08	2.27054e+08	4.42273e+08	7.3142e+07	3.38569e+08	1.16073e+08	5.72089e+08	6.24445e+07	4.29096e+08	6.27274e+07	ns	ns	ns	ns	ns	ns
Proline	3.24972e+08	1.62582e+07	8.70781e+08	1.22379e+08	4.34119e+08	5.98754e+06	3.7184e+08	4.78926e+07	2.70799e+08	1.76791e+07	2.64888e+08	3.1218e+07	<0.0001	< 0.05	ns	ns	ns	ns
Serine	3.02103e+08	3.04234e+07	2.57811e+08	2.37608e+07	3.36682e+08	2.5495e+07	3.63688e+08	5.53853e+07	4.29984e+08	2.29177e+07	3.74424e+08	3.08123e+07	ns	ns	ns	ns	ns	ns
Choline	3.01794e+08	3.9039e+07	3.29525e+08	6.87902e+07	5.83742e+08	1.07964e+08	4.86704e+08	1.32169e+08	5.05602e+08	1.98531e+07	4.2798e+08	5.86606e+07	ns	ns	ns	ns	ns	ns
Glutamate	2.38587e+08	3.75865e+07	1.02222e+08	1.16432e+07	2.74262e+08	7.90047e+07	2.49073e+08	5.1173e+07	3.98507e+08	7.05914e+07	2.20232e+08	3.87761e+07	ns	ns	ns	ns	ns	ns
Pyroglutamate	1.79147e+08	1.94201e+07	2.26836e+08	4.43708e+07	3.16223e+08	4.58176e+07	2.03326e+08	1.42419e+07	3.41701e+08	5.45712e+07	2.08549e+08	2.12516e+07	ns	ns	ns	ns	ns	ns
Glycerylphosphorylcholine	1.55314e+08	3.67979e+07	8.99074e+07	9.69508e+06	2.01432e+08	6.60649e+07	1.29061e+08	3.11476e+07	3.03742e+08	6.1185e+07	1.79881e+08	2.52113e+07	ns	ns	ns	ns	ns	ns
Creatinine	1.1648e+08	1.91896e+07	1.08544e+08	6.05145e+06	1.322e+08	1.24983e+07	1.1241e+08	7.57174e+06	1.32262e+08	1.33312e+07	1.03688e+08	6.7525e+06	ns	ns	ns	ns	ns	ns
Nicotinamide	8.34946e+07	1.21889e+07	2.37605e+08	2.74456e+07	9.24258e+07	3.98363e+06	1.05245e+08	3.02616e+07	1.41937e+08	1.81978e+07	1.21087e+08	1.5597e+07	0.002	< 0.05	ns	ns	ns	ns
Aconitate	6.74459e+07	1.29289e+07	7.4324e+07	1.25429e+07	8.52248e+07	1.63576e+07	7.92918e+07	1.05016e+07	1.03395e+08	4.44891e+06	9.32387e+07	6.54731e+06	ns	ns	ns	ns	ns	ns
Aspartate	5.78299e+07	1.3747e+07	8.14201e+07	1.48255e+07	6.45054e+07	2.19501e+07	4.90411e+07	3.41221e+06	9.16429e+07	1.9215e+07	4.17063e+07	1.26202e+07	ns	ns	ns	ns	ns	ns
Xanthine	5.3017e+07	3.57179e+07	0	0	2.44971e+08	7.51369e+07	4.18789e+08	4.60482e+07	4.62467e+08	3.32432e+07	4.08389e+08	2.54412e+07	<0.0001	ns	ns	< 0.05	ns	ns
3-hydroxybutyrate	4.24114e+07	6.98144e+06	1.4382e+07	2.79792e+06	1.27127e+07	2.1856e+06	2.64632e+07	8.53779e+06	3.90664e+07	6.86195e+06	5.65748e+07	1.70268e+07	ns	ns	ns	ns	ns	ns
Butyrylcarnitine	4.04168e+07	7.09906e+06	3.85875e+07	1.86636e+07	4.92617e+07	1.26469e+07	4.04815e+07	9.65265e+06	5.07165e+07	4.21816e+06	4.7821e+07	8.36287e+06	ns	ns	ns	ns	ns	ns
Hypoxanthine	3.41183e+07	2.79398e+07	0	0	2.04948e+08	5.81073e+07	4.12619e+08	6.77188e+07	5.34915e+08	5.96828e+07	4.96418e+08	3.88808e+07	0.0001	ns	ns	< 0.05	ns	ns
Inosine	3.3841e+07	2.84743e+07	0	0	6.71283e+08	9.07185e+07	8.52398e+08	1.34642e+08	9.71059e+08	8.40287e+07	9.70639e+08	1.3288e+08	0.0002	ns	< 0.05	< 0.05	ns	ns
Propionylcarnitine	2.86224e+07	5.58109e+06	1.73846e+07	3.41832e+06	3.49873e+07	9.2884e+06	2.86861e+07	8.763e+06	3.97012e+07	4.36599e+06	3.01054e+07	6.84077e+06	ns	ns	ns	ns	ns	ns
Nicotinamide_N-Oxide	2.78915e+07	2.28257e+06	6.77608e+07	2.99724e+07	1.8727e+07	7.32501e+06	1.13196e+07	4.14901e+06	6.07261e+07	1.9015e+07	1.89302e+07	1.03106e+07	ns	ns	ns	ns	ns	ns
Pantothenic_acid	2.57349e+07	1.57452e+06	1.92005e+07	1.22746e+06	2.19895e+07	1.01048e+06	2.30627e+07	4.44064e+06	2.94057e+07	2.08983e+06	2.47016e+07	1.50118e+06	ns	ns	ns	ns	ns	ns
Histidine	1.86854e+07	2.38385e+06	1.28551e+07	1.66776e+06	2.25971e+07	4.50746e+06	2.95675e+07	6.0953e+06	2.52557e+07	3.84438e+06	2.71241e+07	1.79402e+06	ns	ns	ns	ns	ns	ns
Cystine	1.47742e+07	4.22716e+06	3.94603e+07	1.57628e+07	1.60438e+06	619400	1.67282e+06	434379	4.30315e+06	1.29249e+06	8.93807e+06	3.31465e+06	ns	ns	ns	ns	ns	ns
Acetylcholine	1.46273e+07	477143	9.40984e+06	1.94263e+06	8.98215e+06	266119	1.44369e+07	5.052e+06	1.13832e+07	1.08314e+06	1.27465e+07	2.18804e+06	ns	ns	ns	ns	ns	ns
Uridine	1.05113e+07	1.76759e+06	8.81176e+06	863635	8.83026e+06	605691	9.21116e+06	2.2419e+06	1.50462e+07	2.14784e+06	1.25569e+07	1.73639e+06	ns	ns	ns	ns	ns	ns
2-HG	9.40956e+06	665490	5.45567e+06	1.25265e+06	1.04162e+07	3.78709e+06	7.38807e+06	1.53464e+06	1.17293e+07	1.27092e+06	1.0381e+07	1.31735e+06	ns	ns	ns	ns	ns	ns
Asparagine	8.95898e+06	2.64476e+06	4.94338e+06	2.86512e+06	2.15981e+07	1.92785e+06	2.49328e+07	9.25146e+06	2.07096e+07	2.05282e+06	2.30506e+07	1.87485e+06	ns	ns	ns	ns	ns	ns
Fumarate	6.44762e+06	663960	3.18844e+06	115177	3.36604e+06	282626	4.80102e+06	1.05251e+06	7.41996e+06	1.083e+06	6.0171e+06	753498	ns	ns	ns	ns	ns	ns
N-AcetylAspartate	5.63034e+06	1.2447e+06	6.63058e+06	1.46665e+06	5.22055e+06	454898	4.39163e+06	1.02546e+06	7.1459e+06	1.35843e+06	5.35545e+06	2.04093e+06	ns	ns	ns	ns	ns	ns
Uracil	3.97635e+06	1.20264e+06	1.9709e+06	118966	6.14477e+06	3.04923e+06	3.68404e+06	1.21982e+06	5.0845e+06	1.48818e+06	3.14731e+06	1.14709e+06	ns	ns	ns	ns	ns	ns
Itaconate	3.33743e+06	506774	5.06178e+06	395910	4.83845e+06	663093	3.57789e+06	188112	2.91614e+06	349359	2.42553e+06	410246	ns	ns	ns	ns	ns	ns
Acetoacetate	3.31571e+06	410216	839877	364353	1.02903e+06	436756	2.65849e+06	1.02661e+06	4.04292e+06	1.37073e+06	5.99649e+06	2.01267e+06	ns	ns	ns	ns	ns	ns
Dihydrothymine	2.50668e+06	714986	1.62201e+06	1.38588e+06	5.1226e+06	543574	4.13272e+06	2.16864e+06	6.30208e+06	561716	6.60269e+06	478621	ns	ns	ns	ns	ns	ns
Orotate	1.90683e+06	492547	2.29351e+06	290250	8.27327e+06	2.17023e+06	5.87736e+06	1.547e+06	6.07653e+06	586207	5.15465e+06	606575	0.0038	ns	< 0.05	ns	ns	ns
Palmitoylcarnitine	1.36437e+06	356883	1.82226e+06	206673	1.65956e+06	943498	2.60989e+06	1.12735e+06	5.06722e+06	1.17881e+06	5.30988e+06	1.06577e+06	ns	ns	ns	ns	ns	ns
Ascorbate	806611	487191	5.1629e+06	374495	4.31652e+06	1.52919e+06	2.07072e+06	591200	5.1734e+06	2.31428e+06	2.48177e+06	1.10489e+06	ns	ns	ns	ns	ns	ns
