# Supplementary material for: Macrophage-Derived Extracellular Succinate Licenses Neural Stem Cells to Suppress Chronic Neuroinflammation
Source: Cell Stem Cell. 2018 Mar 1;22(3):355–368.e13. doi: 10.1016/j.stem.2018.01.020 (PMC5842147; doi:10.1016/j.stem.2018.01.020)
Supplement: Table S2. Gene Expression Microarrays of Type 1 Inflammatory Mφs In Vitro, Related to Figure 2 — (A) Expression matrix of the microarray intensities for Mφ, MφLPS, MφLPS-iNSCs or MφLPS-NSCs. (B) Results of differential expression analysis for MφLPS versus Mφ. (C and D) Results of differential expression analysis for MφLPS-iNSCs (C) or MφLPS-NSCs versus MφLPS (D). [file mmc3.xlsx]

## Sheet: (A) expression matrix
Table S2A: Expression matrix showing microarray intensities for Mφ, MφLPS, MφLPS-NSCs or MφLPS-iNSCs
Probe ID	01_Mφ	02_MφLPS	03_MφLPS-NSCs	04_MφLPS-iNSCs	05_Mφ	06_MφLPS	07_MφLPS-NSCs	08_MφLPS-iNSCs	09_Mφ	10_MφLPS	11_MφLPS-NSCs	12_MφLPS-iNSCs	13_Mφ	14_MφLPS	15_MφLPS-NSCs	16_MφLPS-iNSCs	ENSEMBL	SYMBOL
TC0100000014.mm.2	9.49479	9.91691	9.80922	10.0112	9.5857	10.1908	9.89939	9.9438	9.64342	9.8864	9.92693	10.137	9.66994	9.89281	9.83272	9.88769	ENSMUSG00000033793	Atp6v1h
TC0100000018.mm.2	4.2517	4.12045	4.44328	4.46472	4.59561	3.88675	4.45943	4.28937	4.11004	4.15451	4.72785	4.4924	4.16185	4.13281	4.48064	4.42253	ENSMUSG00000025905	Oprk1
TC0100000021.mm.2	6.04307	6.15504	5.95754	6.36592	6.04768	5.88868	5.92737	6.38879	6.28847	6.30987	6.56919	6.30193	5.66494	6.28611	6.39304	5.85447	ENSMUSG00000025907	Rb1cc1
TC0100000022.mm.2	4.01654	3.38055	3.69582	3.60504	3.2404	3.56344	3.68052	3.7894	3.7486	3.78548	3.51755	3.35355	3.22099	3.92548	3.86547	3.60083	ENSMUSG00000087247	Fam150a
TC0100000023.mm.2	8.25102	10.2106	10.0352	10.1143	8.18496	10.1845	10.1583	9.9211	7.97246	10.013	10.0991	9.96953	8.20027	10.0727	10.2411	9.91927	ENSMUSG00000033740	St18
TC0100000027.mm.2	8.34992	8.03927	8.01374	8.20462	8.57626	8.252	8.17648	8.40799	8.84008	8.07811	8.10243	8.32466	8.47302	7.96628	8.17647	7.98627	ENSMUSG00000051285	Pcmtd1
TC0100000038.mm.2	8.96566	9.12156	8.7013	9.26273	8.58137	9.37067	9.19072	9.20813	8.65896	9.33367	9.04981	9.14275	8.98691	9.10996	8.89199	9.08298	ENSMUSG00000061024	Rrs1
TC0100000039.mm.2	4.921	8.28051	8.59784	8.62979	5.1072	8.37186	8.34847	8.35313	5.34546	8.34755	8.44272	8.56404	4.61773	8.23276	8.35067	8.1043	ENSMUSG00000025911	Adhfe1
TC0100000041.mm.2	4.86264	5.02505	4.54054	4.80017	4.6201	4.98345	4.95348	4.56956	4.63661	4.95686	4.90238	4.89074	4.59491	5.02695	4.61593	4.76054	ENSMUSG00000067879	3110035E14Rik
TC0100000044.mm.2	9.70398	9.87118	9.714	9.65585	9.59435	9.85753	9.64489	9.66375	9.99855	9.78329	9.62631	9.7461	9.85823	9.77083	9.70606	9.75769	ENSMUSG00000025915	Sgk3
TC0100000045.mm.2	4.09989	3.38729	3.68912	3.81535	3.92627	3.77277	3.65117	3.7336	3.87528	3.77571	3.68429	3.80137	3.82261	3.67424	3.54934	3.5324	ENSMUSG00000046101	Mcmdc2
TC0100000048.mm.2	7.01329	6.70791	6.45666	6.47241	6.8729	6.53978	6.09328	6.09891	7.08663	6.08142	6.2828	6.61184	6.94878	6.0886	6.49432	6.18443	ENSMUSG00000056763	Cspp1
TC0100000055.mm.2	4.02338	3.6443	3.79529	3.61057	4.15808	4.05106	3.89767	4.2304	3.87396	3.93597	3.85546	3.66546	3.90953	4.22134	3.55035	4.02516	ENSMUSG00000048960	Prex2
TC0100000056.mm.2	4.91844	4.80763	4.7719	4.70685	4.74346	4.84812	5.14324	5.28793	4.56776	4.7648	4.74094	4.9175	4.86732	4.74605	4.65242	4.56296	ENSMUSG00000057715	A830018L16Rik
TC0100000064.mm.2	4.72351	4.83995	4.55054	4.58585	4.93883	4.90035	4.83911	4.61935	4.56562	4.56432	4.50414	4.5739	4.58984	4.53163	4.45599	4.69016	ENSMUSG00000016918	Sulf1
TC0100000071.mm.2	3.87789	3.62829	3.75083	4.22282	3.39629	3.73683	3.53295	3.49719	3.68647	3.50479	3.31391	3.78353	3.31998	3.85358	3.83975	3.70283	ENSMUSG00000067813	Xkr9
TC0100000082.mm.2	4.13908	4.25941	3.45888	3.65708	4.07444	4.0525	3.91358	4.54013	3.76362	3.71363	3.71532	3.50297	3.52871	3.93902	3.46861	4.11253	ENSMUSG00000092083	Kcnb2
TC0100000092.mm.2	9.0638	8.03534	7.83448	7.76557	9.30884	7.98697	7.77232	7.77034	9.33426	8.02322	7.94716	8.18637	9.43511	7.93386	7.98379	7.80819	ENSMUSG00000025925	Terf1
TC0100000097.mm.2	7.17256	7.1656	6.70828	6.84586	6.89629	7.58775	6.58366	6.42351	6.97578	7.02199	6.82975	6.69045	7.26704	6.80642	6.68079	6.64988	ENSMUSG00000025921	Rdh10
TC0100000101.mm.2	6.53973	6.75185	6.30381	6.64264	6.2941	6.50147	6.43103	6.45399	6.49022	6.53949	6.74858	6.53538	6.52252	6.59027	6.83312	6.52051	ENSMUSG00000025940	Tmem70
TC0100000103.mm.2	11.1074	11.983	12.1093	12.0166	11.0507	11.8283	11.9536	11.7768	10.8149	11.7058	11.9049	11.8858	11.0615	11.69	11.9414	12.0434	ENSMUSG00000025779	Ly96
TC0100000109.mm.2	3.72626	3.68438	3.33316	3.56749	4.01808	3.51626	3.69448	3.74917	3.91382	3.6155	3.36344	3.32047	3.5581	3.22008	3.86994	3.45595	ENSMUSG00000025777	Gdap1
TC0100000112.mm.2	3.4032	3.36767	3.4121	3.33772	3.51956	4.24489	3.54338	3.68808	3.16637	4.10055	3.49633	3.51727	3.28964	3.83299	3.30955	3.57331	ENSMUSG00000067780	Pi15
TC0100000113.mm.2	4.17176	4.32994	4.55183	4.27381	3.93615	4.18725	3.83797	4.38933	4.00219	4.5918	4.61902	4.338	4.17104	4.33835	4.44563	4.33911	ENSMUSG00000025776	Crispld1
TC0100000115.mm.2	3.42926	3.56898	3.29246	3.5668	3.2185	3.45377	3.65192	3.45053	3.59518	3.52593	3.25291	3.70217	3.56899	3.35568	3.23866	3.3376	ENSMUSG00000042596	Tfap2d
TC0100000116.mm.2	4.25623	4.24226	4.06875	3.97811	4.22906	4.16025	4.7562	4.3492	4.06355	4.16434	4.09668	4.44832	4.28147	4.07261	4.28665	4.29747	ENSMUSG00000025927	Tfap2b
TC0100000125.mm.2	4.31966	4.33859	4.44902	4.55066	4.3677	4.57317	4.60839	4.17878	4.76107	4.52688	4.81908	4.7068	4.78304	4.57137	4.53298	4.44176	ENSMUSG00000065559,ENSMUSG00000065480	Mir206,Mir133b
TC0100000127.mm.2	6.23935	6.30188	6.31769	6.39634	5.90928	5.69868	5.88912	6.22761	5.82919	6.28238	6.38932	5.75151	5.61837	5.70728	6.34089	5.90256	ENSMUSG00000025929	Il17a
TC0100000129.mm.2	5.56533	4.76667	4.27305	4.23424	5.67521	4.5806	4.98599	4.19454	5.30969	4.64242	4.23117	4.46675	5.23794	4.07956	4.3341	4.22595	ENSMUSG00000025931	Paqr8
TC0100000131.mm.2	6.04306	5.90729	5.88657	5.74541	6.10967	5.84622	6.04737	6.11316	6.21777	6.16803	5.9785	5.98779	6.14516	5.9539	6.07471	5.71392	ENSMUSG00000041809	Efhc1
TC0100000133.mm.2	4.99845	4.95821	4.74811	5.41421	5.18107	5.26313	5.30667	4.87047	5.07583	4.60667	5.10953	4.60295	5.21227	4.97468	4.32718	4.73861	ENSMUSG00000025933	Tmem14a
TC0100000135.mm.2	5.84414	8.43163	8.9616	9.43472	5.99748	9.04753	9.82117	10.1074	6.0027	8.65751	9.81809	9.13918	5.99641	7.7989	8.86341	8.64055	ENSMUSG00000025934	Gsta3
TC0100000137.mm.2	5.5843	4.92994	5.16564	5.06248	5.39755	5.61535	5.12447	5.41842	5.38101	5.49337	5.33914	5.50685	5.26777	5.18746	4.93133	5.35187	ENSMUSG00000067750	Khdc1a
TC0100000140.mm.2	4.77856	4.37608	4.40696	4.45002	4.65489	4.90657	4.72688	4.71396	4.66404	4.70286	4.37003	4.87629	4.5696	4.46374	3.97405	4.47898	ENSMUSG00000041722,ENSMUSG00000067750	Khdc1c,Khdc1a
TC0100000143.mm.2	3.56568	3.71629	3.52121	3.93902	3.93591	3.5272	3.79106	3.72871	3.35801	3.35932	3.34977	3.50133	3.66106	3.6836	3.48977	4.07442	ENSMUSG00000085079	Khdc1b
TC0100000159.mm.2	5.74226	5.65347	5.69445	5.50477	5.52754	5.76016	5.54891	5.74382	5.13866	5.61768	5.85455	5.48494	5.90818	5.75925	5.46229	5.55754	ENSMUSG00000026156	B3gat2
TC0100000164.mm.2	5.55975	5.49303	6.07523	5.76519	5.2954	5.88314	5.53793	5.66794	5.31819	5.6078	5.14717	5.36828	5.43568	5.3997	5.64034	5.63611	ENSMUSG00000026147	Col9a1
TC0100000171.mm.2	9.58923	10.1535	10.4248	10.5223	9.96132	10.3547	10.5523	10.5957	10.0195	10.3127	10.5342	10.5774	9.92356	10.3895	10.4746	10.3137	ENSMUSG00000073725	Lmbrd1
TC0100000177.mm.2	3.63963	3.38067	4.34246	3.70325	3.88479	3.83457	3.89454	3.87468	3.56457	3.50207	3.39436	3.60346	3.69265	3.85875	3.93984	4.11727	NA	NA
TC0100000193.mm.2	5.07334	4.92975	4.92412	5.21422	5.00425	4.76433	5.71056	5.04605	5.13049	4.92728	4.78715	4.78546	4.86919	5.25511	5.48478	5.38235	ENSMUSG00000050217	Lgsn
TC0100000194.mm.2	3.84209	3.49107	3.41555	3.1265	3.41379	3.48556	3.60135	3.33066	3.50225	3.5101	3.56347	3.14104	3.73493	3.68321	3.38902	3.81891	ENSMUSG00000026063	Pih1d3
TC0100000201.mm.2	4.11349	4.48172	3.88164	4.16012	4.11345	3.75112	4.14629	4.38338	3.98172	4.13532	4.09557	4.38558	4.29637	4.26709	4.09909	3.71841	ENSMUSG00000026058	Khdrbs2
TC0100000214.mm.2	4.74942	4.59625	4.69753	4.491	4.38554	5.06888	4.76377	4.74441	4.45437	4.56328	4.49444	4.66246	4.56452	4.80999	4.70941	4.64461	ENSMUSG00000103746	1700001G17Rik
TC0100000215.mm.2	6.95467	6.58049	6.28299	6.58218	7.25146	6.86963	6.45416	6.0656	7.28632	6.66137	6.56071	6.83373	7.15193	6.34816	6.71007	6.56703	ENSMUSG00000004768	Rab23
TC0100000216.mm.2	5.49423	8.41255	8.66765	8.67728	6.01769	8.21467	8.44067	7.88996	5.62461	8.07614	8.24825	8.24597	6.16775	8.11336	8.4618	8.4654	ENSMUSG00000026131	Dst
TC0100000222.mm.2	10.0528	10.0937	9.90167	9.99389	9.68847	10.0911	10.0897	10.0804	9.68942	10.1354	9.78966	10.0714	10.0582	10.1187	10.2078	10.0946	ENSMUSG00000026127	Imp4
TC0100000224.mm.2	8.66635	7.81732	7.9629	7.69788	7.92563	7.47945	7.95426	7.94178	8.34217	7.62777	7.74568	7.73242	8.71096	7.89227	8.0781	8.02546	ENSMUSG00000026126	Ptpn18
TC0100000226.mm.2	5.16484	4.85653	5.0618	4.95485	5.25534	4.58736	4.60588	5.22472	5.31865	4.80764	4.40842	4.89144	4.97367	4.6681	4.25456	4.91067	ENSMUSG00000026125	Prss39
TC0100000227.mm.2	5.57892	5.64347	5.53846	5.73448	5.76727	5.9598	5.74244	6.06933	5.35509	5.87944	6.05201	6.02959	5.69309	6.08278	5.41545	5.82536	ENSMUSG00000026124	Cfc1
TC0100000228.mm.2	3.50083	3.62746	3.34299	3.15291	3.66527	3.26549	3.62122	3.25434	3.76938	3.53127	3.83467	3.21139	3.694	3.55383	3.11588	3.58237	ENSMUSG00000045174	Amer3
TC0100000230.mm.2	5.891	5.40517	5.5874	5.55612	5.93824	5.51745	5.78913	5.58949	5.37076	5.76837	5.59785	5.2697	5.88391	5.63321	5.54206	5.54695	ENSMUSG00000037509	Arhgef4
TC0100000233.mm.2	10.0485	9.97157	10.1019	10.2197	9.92705	9.99408	9.94151	10.0269	9.91469	10.0647	10.2249	10.086	10.0495	10.0332	10.0387	10.0428	ENSMUSG00000026123	Plekhb2
TC0100000237.mm.2	7.98914	7.46985	7.53678	7.52852	7.8108	7.25859	7.302	6.93824	7.90831	7.31359	7.74044	7.48607	8.1826	7.37482	7.52919	7.44104	ENSMUSG00000045216	Hs6st1
TC0100000240.mm.2	6.19195	6.24433	6.40252	6.25131	6.18945	5.91959	5.80766	6.03858	6.24161	6.32044	5.74432	6.39806	5.89575	6.18194	6.6797	6.56663	ENSMUSG00000037447	Arid5a
TC0100000242.mm.2	3.8772	4.07739	3.70453	4.06057	3.82691	3.92977	3.7333	4.0657	3.70496	3.82684	3.45685	3.79696	3.97046	3.95474	3.31951	3.93996	ENSMUSG00000037432	Fer1l5
TC0100000244.mm.2	7.25118	6.41224	6.38307	6.13298	7.17744	6.42001	6.16872	5.86687	7.17579	6.18537	6.39714	6.14584	7.27653	6.23196	6.53229	6.24045	ENSMUSG00000037408	Cnnm4
TC0100000247.mm.2	6.84248	6.08571	5.50292	6.3788	6.47134	6.0255	5.5999	6.02604	6.65589	5.95181	5.91738	5.64536	7.09122	6.03133	5.87182	6.055	ENSMUSG00000001138	Cnnm3
TC0100000253.mm.2	11.3435	11.3394	11.264	11.3755	11.1339	11.2873	11.2789	11.2558	11.0448	11.4647	11.2869	11.2927	11.3041	11.4002	11.4193	11.2696	ENSMUSG00000061518	Cox5b
TC0100000255.mm.2	4.48621	4.12902	4.63628	4.31771	4.42817	4.56232	4.58593	4.28317	4.49679	4.42676	4.2792	4.25517	4.39006	4.21259	4.06514	4.20022	ENSMUSG00000026117	Zap70
TC0100000257.mm.2	5.48698	5.45032	5.60947	5.65154	5.07289	5.04402	5.54545	5.50263	4.72924	5.57681	5.10747	5.56305	5.41532	5.63595	5.33533	4.98782	ENSMUSG00000050122	Vwa3b
TC0100000258.mm.2	5.57048	5.49728	5.10751	5.67906	5.26717	5.59429	5.26426	5.41945	5.37124	5.25068	5.26179	5.40077	5.14132	5.26653	4.93946	5.4131	ENSMUSG00000026114	Cnga3
TC0100000259.mm.2	7.31483	7.57239	7.97709	7.93063	7.25149	7.47723	7.63952	7.66161	7.41757	7.77788	7.82436	7.92472	7.40823	7.56499	7.78038	7.83302	ENSMUSG00000026113	Inpp4a
TC0100000260.mm.2	8.4921	8.67272	8.56053	8.49067	8.49421	8.56074	8.27114	8.3261	8.88916	8.66141	8.52783	8.56555	8.48134	8.63642	8.73933	8.53537	ENSMUSG00000026111	Unc50
TC0100000267.mm.2	6.53651	6.49293	6.36069	6.3399	6.5745	6.80431	6.80937	6.71327	6.41347	6.3056	6.6144	6.63239	6.64275	6.37818	6.30457	6.35778	ENSMUSG00000037216	Lipt1
TC0100000268.mm.2	8.66394	8.88547	8.65599	8.72923	7.98124	8.79387	8.65243	8.5689	7.98471	8.74655	8.67404	8.75877	8.22501	8.77192	8.74995	8.70643	ENSMUSG00000026087	Mrpl30
TC0100000271.mm.2	8.63259	9.10438	9.22536	8.94399	8.70793	8.9386	8.7201	8.90401	8.97326	8.84142	9.01259	9.05078	8.63113	8.81928	8.89637	8.88635	ENSMUSG00000026083	Eif5b
TC0100000279.mm.2	5.49028	5.4952	4.86198	5.47401	5.54034	5.52892	5.43357	5.06779	5.46231	5.2931	5.35604	5.26464	5.37901	5.1426	5.46681	5.35952	ENSMUSG00000067604	Nms
TC0100000280.mm.2	8.27977	8.68823	8.79859	8.69367	8.38367	8.71775	8.68337	8.69033	8.63315	8.85696	8.58505	8.70468	8.3249	8.57996	8.73619	8.3264	ENSMUSG00000026078	Pdcl3
TC0100000282.mm.2	5.85956	5.64632	5.43143	5.56153	5.94797	6.0217	5.94021	5.96408	5.93592	5.33423	6.0571	5.9026	5.90138	5.6853	5.41627	5.65876	ENSMUSG00000026077	Npas2
TC0100000284.mm.2	12.0651	11.9324	11.8027	11.9013	11.8948	12.0124	11.8206	11.8475	12.0289	11.8088	11.8592	11.7198	11.9816	11.8641	11.9043	11.9142	ENSMUSG00000073702	Rpl31
TC0100000286.mm.2	9.32136	9.10352	8.94013	8.99583	9.17009	8.88152	8.95132	9.11186	9.24327	9.02032	8.98957	9.04468	9.35513	9.04089	8.87244	8.89226	ENSMUSG00000003135	Cnot11
TC0100000289.mm.2	9.34991	9.17803	9.12051	9.24555	9.36553	9.30331	9.1831	9.06589	9.73901	8.9705	9.13212	9.0678	9.28769	9.05625	9.24541	9.19268	ENSMUSG00000026074	Map4k4
TC0100000292.mm.2	4.83931	4.61242	4.26451	4.58267	5.29366	4.80932	4.366	4.39825	4.46948	4.50819	4.32079	4.71622	4.40582	4.77954	4.46266	4.8708	ENSMUSG00000026073	Il1r2
TC0100000295.mm.2	4.34592	4.80073	5.02512	5.3326	3.94045	4.86668	4.91859	4.91436	4.10343	4.92187	5.18432	4.68731	4.07574	4.89207	4.87054	4.87482	ENSMUSG00000026072	Il1r1
TC0100000297.mm.2	4.03727	7.1223	6.42495	6.97877	4.31018	7.19978	6.46886	7.10544	4.69087	6.96286	7.04319	6.81332	4.24372	6.81375	7.4729	6.83444	ENSMUSG00000070942	Il1rl2
TC0100000298.mm.2	6.17667	4.28658	4.21551	4.14066	6.14337	4.55851	4.80306	4.45803	5.25952	4.01563	3.96315	4.30083	6.37837	4.49341	4.04987	4.35147	ENSMUSG00000026069	Il1rl1
TC0100000299.mm.2	3.31109	3.11438	3.23341	3.48036	3.29701	3.93796	3.29846	3.5101	3.37479	3.20294	3.26919	3.24203	3.21165	3.3928	3.07079	3.26159	ENSMUSG00000026070	Il18r1
TC0100000300.mm.2	6.16007	5.16446	5.46747	5.61601	6.34225	5.3629	5.14202	5.32881	6.53586	5.18022	5.17629	5.60876	6.20578	5.37183	5.29639	5.20862	ENSMUSG00000026068	Il18rap
TC0100000301.mm.2	5.34794	4.74527	4.84954	5.02228	4.90935	4.91083	5.24808	4.79535	4.85745	4.91511	4.96687	4.93602	4.77073	4.81835	5.00618	4.64966	ENSMUSG00000026065	Slc9a4
TC0100000302.mm.2	4.34221	4.40131	4.61197	4.58274	4.39299	4.15242	4.49583	4.45419	4.40018	4.34081	4.51218	4.35516	4.6339	4.21114	4.37487	4.4468	ENSMUSG00000026062	Slc9a2
TC0100000304.mm.2	6.1462	6.01521	6.68875	6.2583	6.35002	5.94348	6.10636	6.49527	6.28692	6.46045	5.92055	5.74126	6.23531	6.19145	5.78738	6.13457	ENSMUSG00000079588	Tmem182
TC0100000312.mm.2	4.11355	4.69595	3.74842	4.05094	3.96187	4.27402	3.70072	4.49388	4.067	4.42839	4.0086	3.88015	4.23101	4.11564	4.23293	4.32767	ENSMUSG00000045515,NA	Pou3f3,2900092D14Rik
TC0100000315.mm.2	8.24585	8.41403	8.46404	8.3014	8.39022	8.46237	8.36817	8.33063	8.593	8.49495	8.51929	8.54313	8.53941	8.4456	8.42512	8.32154	ENSMUSG00000060679	Mrps9
TC0100000317.mm.2	6.48956	6.03557	6.31725	6.36296	6.56115	6.29711	6.51985	6.25882	6.25839	6.09553	6.02362	6.01803	6.41202	6.22866	5.99602	6.22636	ENSMUSG00000041907	Gpr45
TC0100000320.mm.2	7.1558	7.42859	7.30672	7.47579	7.41486	7.64836	7.32193	7.34304	7.37816	7.27563	7.27303	7.40496	7.28169	7.34778	7.48512	7.33541	ENSMUSG00000010290	AI597479
TC0100000321.mm.2	12.2338	12.0391	12.0913	12.0482	11.9535	12.0774	12.092	12.016	11.9988	11.8387	12.0254	11.7906	12.1079	12.0034	12.0345	12.1194	ENSMUSG00000048758	Rpl29,Gm8210
TC0100000323.mm.2	6.98611	6.16982	6.14707	6.74147	6.90706	6.46989	6.70615	6.4559	6.71493	6.46802	6.49935	6.6915	6.69005	6.16779	6.19062	6.43318	ENSMUSG00000066877	Nck2
TC0100000329.mm.2	4.25176	4.24648	3.66611	4.24069	3.96079	4.51708	3.66829	4.08243	3.91409	4.11079	3.6101	4.03615	4.02422	3.81159	3.76459	3.65354	ENSMUSG00000026051	1500015O10Rik
TC0100000332.mm.2	10.0397	10.079	10.0252	10.1554	10.1901	10.0293	10.0438	10.0028	10.1619	9.9709	10.1833	10.1863	10.0548	9.9231	10.1163	9.93916	ENSMUSG00000041763	Tpp2
TC0100000333.mm.2	7.30463	6.6863	6.85831	6.63053	7.52357	6.69124	6.82685	6.67981	7.50073	6.69606	6.9016	6.9488	7.3956	6.47621	6.93492	6.47183	ENSMUSG00000041684	Bivm
TC0100000334.mm.2	7.89427	7.81517	7.67998	7.81366	7.95919	8.01065	7.87212	7.99272	7.95406	7.87571	7.91445	8.11626	8.06122	7.83396	7.86763	8.00945	ENSMUSG00000026048	Ercc5
TC0100000338.mm.2	4.69863	5.20339	4.68476	4.76641	4.39648	4.87561	5.27561	4.8666	4.59937	4.92755	4.46991	4.7114	4.21648	4.57274	4.53837	4.61104	ENSMUSG00000056870	Gulp1
TC0100000343.mm.2	4.10408	3.6033	4.45843	3.93731	3.62936	3.95341	3.63701	3.91891	3.81694	3.59952	3.78483	3.91085	3.71851	3.96616	3.92015	4.09387	ENSMUSG00000026043	Col3a1
TC0100000351.mm.2	9.10397	8.91247	8.75884	9.04655	9.05448	9.03066	8.86434	9.10425	9.12547	8.89927	9.1003	9.07497	9.32105	8.74353	8.86003	8.91746	ENSMUSG00000025995	Wdr75
TC0100000353.mm.2	4.42257	4.19765	5.13637	4.59773	4.42142	4.43442	4.7465	4.17577	4.75672	4.57928	3.98373	4.26171	4.28749	4.22358	4.04935	4.43497	ENSMUSG00000041144	Dnah7b
TC0100000356.mm.2	3.82732	3.85054	3.67499	3.78781	3.8744	3.77823	3.44247	3.7778	3.84982	3.56145	3.06182	3.73257	3.63423	3.94444	4.08621	3.39363	ENSMUSG00000101337	Dnah7c
TC0100000364.mm.2	5.00835	5.0577	5.16795	4.72862	5.05715	5.18975	5.40662	5.11309	4.5835	5.52086	4.93504	5.21843	4.86976	4.99889	4.96692	5.15173	ENSMUSG00000026109	Tmeff2
TC0100000372.mm.2	4.41776	4.51884	4.33413	4.44647	4.28587	4.55703	4.76104	4.50966	4.3929	4.33784	4.42366	4.42114	4.36682	4.44331	4.94171	4.48152	ENSMUSG00000045954	Sdpr
TC0100000374.mm.2	4.46593	4.05047	4.26278	4.21973	4.51492	3.921	4.26618	4.0552	4.43482	4.10356	4.29937	4.51928	4.4609	3.82619	4.33068	4.62361	ENSMUSG00000062939	Stat4
TC0100000375.mm.2	9.62151	11.9854	11.9234	11.881	9.65618	11.8618	11.7595	11.4369	9.43051	11.8514	11.7746	11.7494	9.67698	11.979	11.7393	11.8233	ENSMUSG00000026104	Stat1
TC0100000380.mm.2	6.61517	4.67788	5.266	4.83138	6.16267	5.04334	5.07492	5.1303	6.52758	4.93154	4.90106	5.0112	6.54213	4.9075	4.8891	5.09415	ENSMUSG00000043015	Nemp2
TC0100000381.mm.2	5.52521	5.34499	5.81915	5.24619	4.89308	4.81705	4.99097	5.28912	5.2245	4.8178	5.40279	5.36389	4.49522	5.25273	4.92084	4.93241	ENSMUSG00000041426	Hibch
TC0100000383.mm.2	3.77322	4.06573	4.0528	3.77419	3.67125	4.38847	3.88953	3.80054	3.95775	4.03465	3.61367	3.74562	3.77018	3.98422	4.06272	3.66319	ENSMUSG00000026100	Mstn
TC0100000386.mm.2	7.67774	7.38217	7.18684	7.22385	7.58971	7.35359	6.96942	7.3669	7.74942	7.38542	7.63948	7.24351	7.72331	7.39056	7.49384	7.25768	ENSMUSG00000026097	Ormdl1
TC0100000387.mm.2	7.13425	6.92999	6.53295	6.85823	6.93595	6.718	6.86928	6.77641	7.23079	7.01399	6.92268	7.11111	7.13575	6.79937	6.88364	6.94924	ENSMUSG00000026096	Osgepl1
TC0100000390.mm.2	3.9709	3.80791	3.87625	4.08291	4.07391	4.07155	4.10691	4.21272	4.04963	4.15849	3.75647	3.98462	4.05959	3.86552	4.02514	3.95745	ENSMUSG00000025983	Ccdc150
TC0100000393.mm.2	6.80525	8.09793	7.49145	7.61005	6.84874	7.7971	7.6033	7.73808	7.30467	7.52948	7.92996	7.84855	7.32755	7.79437	7.89361	7.86107	ENSMUSG00000025981	Coq10b
TC0100000395.mm.2	9.59979	9.86985	9.55384	9.87915	9.40263	10.0561	9.80947	10.0136	9.27502	9.99531	9.7804	9.85618	9.4409	9.78622	9.90061	9.71	ENSMUSG00000073676	Hspe1
TC0100000397.mm.2	9.72105	9.91298	9.96656	9.79359	9.87724	9.75766	9.90703	9.79189	9.9786	10.0056	9.91352	10.1775	9.87842	9.83395	9.91009	9.65696	ENSMUSG00000025979	Mob4
TC0100000399.mm.2	7.72174	7.09484	6.31831	6.99069	7.47442	7.31834	7.0097	6.90953	7.70949	7.15958	6.84357	6.76081	7.80129	6.56057	7.07609	6.97004	ENSMUSG00000046994	Mars2
TC0100000404.mm.2	4.35853	4.70368	4.44141	4.4735	4.73236	4.49543	4.57602	4.43909	4.4774	4.62476	4.45013	4.47657	4.42197	4.71772	4.25372	4.55012	ENSMUSG00000038349	Plcl1
TC0100000420.mm.2	6.20602	5.87057	6.25101	5.79933	6.44935	5.38683	5.89158	5.9082	5.99095	5.74066	5.96122	5.90442	6.1461	5.84912	5.97956	5.72796	ENSMUSG00000038323	1700066M21Rik
TC0100000422.mm.2	7.01783	7.65213	7.3185	7.45859	6.80204	7.61039	7.3219	7.48713	6.93201	7.52532	7.62644	7.89453	7.18867	7.58578	7.5693	7.342	ENSMUSG00000025971	9430016H08Rik
TC0100000424.mm.2	5.74171	5.94403	6.61432	6.10371	5.70917	5.2837	5.69802	5.97391	5.58117	5.89833	6.1458	5.84835	5.4192	6.04479	5.86967	6.1583	ENSMUSG00000038305	Spats2l
TC0100000426.mm.2	8.29878	4.8442	5.16176	5.47172	8.20833	5.28569	5.08148	5.36549	8.28268	5.21571	5.33142	4.80365	8.16909	5.26625	4.98783	5.79017	ENSMUSG00000026039	Sgol2a
TC0100000427.mm.2	3.99611	5.85448	6.09525	6.27473	4.60449	5.85109	6.43263	6.45696	4.68714	5.87297	6.28232	6.40502	4.56568	5.98505	6.12625	6.0407	ENSMUSG00000063558	Aox1
TC0100000428.mm.2	5.43554	5.72411	5.635	5.4357	5.32764	5.59208	5.93131	6.04528	5.11926	5.45399	5.62384	5.48572	5.53439	5.78323	5.79536	5.6182	ENSMUSG00000064294	Aox3
TC0100000430.mm.2	3.81002	4.11516	4.06951	4.02128	4.02584	4.80017	4.17809	4.2279	3.5634	3.7738	4.00316	4.08178	3.94277	3.93994	4.02496	4.06715	ENSMUSG00000038242	Aox4
TC0100000431.mm.2	4.34256	3.93718	4.38688	4.38738	4.53941	4.18179	4.41815	4.3156	3.86701	4.41052	4.08536	4.58393	4.43939	4.26873	4.14631	4.23018	ENSMUSG00000079554	Aox2
TC0100000433.mm.2	10.8407	10.8096	10.8689	10.654	10.8156	10.7834	10.8961	10.637	10.9398	10.8632	10.7336	10.8098	10.8667	10.7745	10.707	10.8502	ENSMUSG00000051223	Bzw1
TC0100000434.mm.2	8.75414	9.14332	9.05263	9.13593	8.64965	9.00238	8.97561	9.26756	8.52841	9.18549	9.17479	9.19727	8.87147	9.13454	8.97849	9.06202	ENSMUSG00000026036	Nif3l1
TC0100000436.mm.2	7.47619	7.95069	7.61938	7.71079	6.8819	7.71865	7.74904	7.55568	7.21617	7.47669	7.66096	7.40203	7.46186	7.68716	7.77512	7.62104	ENSMUSG00000026032	Ndufb3
TC0100000439.mm.2	9.56179	10.0946	9.99059	10.0753	9.54673	9.95024	9.90082	9.7548	9.59284	10.0448	9.93915	10.0339	9.43295	10.0373	10.0598	10.0964	ENSMUSG00000026031	Cflar
TC0100000440.mm.2	11.8212	11.8855	11.981	11.8055	11.8859	11.7661	11.8497	11.62	11.6752	11.8117	11.8719	11.8312	11.6814	11.8771	11.8082	11.9162	ENSMUSG00000026029	Casp8
TC0100000442.mm.2	8.71292	8.71895	8.59109	8.64375	8.71153	8.53955	8.6216	8.70642	8.68011	8.59223	8.74942	8.73529	8.67713	8.87273	8.82546	8.71849	ENSMUSG00000026027	Stradb
TC0100000447.mm.2	4.66626	4.68957	4.377	4.65745	5.07449	4.26281	4.11031	4.48049	4.75329	4.38789	4.54475	4.54076	4.26865	4.44584	4.69475	4.64296	ENSMUSG00000026023	Cdk15
TC0100000450.mm.2	8.57354	7.65887	7.41689	7.70795	8.51653	7.57505	7.15597	7.58468	8.6336	7.37651	7.51177	7.3462	8.56922	7.33124	7.47302	7.14637	ENSMUSG00000041075	Fzd7
TC0100000452.mm.2	5.01557	4.82957	4.83117	4.54375	4.61935	4.5841	4.47071	5.11166	5.16519	4.26672	4.83522	4.7345	4.66279	4.53482	4.61213	4.74009	ENSMUSG00000047361	Gm973
TC0100000456.mm.2	8.28312	8.38967	8.38262	8.57444	8.87743	9.0295	8.52793	8.94546	9.30039	8.65439	8.65376	9.01347	8.8393	8.52025	8.56256	8.37357	ENSMUSG00000026020	Nop58
TC0100000462.mm.2	9.57366	9.53306	9.81614	9.44696	9.82469	9.37837	9.50555	9.41242	9.89945	9.25843	9.51932	9.49782	9.58996	9.37768	9.79445	9.58928	ENSMUSG00000067336	Bmpr2
TC0100000464.mm.2	9.55198	9.31919	9.17812	9.0906	9.43881	9.15	9.36567	9.14566	9.82152	9.39381	9.38439	9.1735	9.69384	9.36644	9.40061	9.46215	ENSMUSG00000041040	Fam117b
TC0100000465.mm.2	6.39287	6.23211	6.14082	5.78959	6.83357	6.06463	6.39006	6.06318	6.51688	6.16547	6.14932	6.14948	6.59134	5.72947	6.22452	6.3079	ENSMUSG00000026017	Carf
TC0100000467.mm.2	6.75484	6.26843	6.96196	6.57409	7.02308	6.22123	6.59015	6.61093	7.11449	6.12273	6.77538	7.13082	6.81563	5.5678	6.57392	6.40438	ENSMUSG00000073664	Nbeal1
TC0100000469.mm.2	9.37116	9.48537	9.50956	9.43383	9.31941	9.59073	9.49426	9.42529	9.37062	9.62871	9.48371	9.76804	9.53177	9.48808	9.48837	9.58731	ENSMUSG00000049439	Cyp20a1
TC0100000471.mm.2	8.20136	8.03299	7.94878	8.0201	8.14066	8.07348	8.04566	7.97793	8.00286	8.01916	8.09328	8.29426	8.20142	7.80395	8.20814	8.18234	ENSMUSG00000026782	Abi2
TC0100000476.mm.2	9.43884	6.04076	6.20959	5.86815	8.96422	6.07387	5.99679	6.24173	9.31108	6.24388	6.21811	5.87579	9.74915	6.00004	6.14186	6.13064	ENSMUSG00000026012,ENSMUSG00000102412	Cd28
TC0100000485.mm.2	3.85853	3.5513	4.17622	3.93577	3.73537	4.01958	3.74959	4.02988	3.93032	3.91103	3.62106	4.0527	3.83098	4.07409	3.5796	4.28921	ENSMUSG00000026011,ENSMUSG00000103326	Ctla4
TC0100000490.mm.2	4.88941	4.78013	4.70677	4.49521	4.83699	4.81311	4.74479	4.84853	4.92609	4.83964	4.38655	4.47681	4.58395	4.83638	3.94118	4.63177	ENSMUSG00000026009,ENSMUSG00000103068	Icos
TC0100000497.mm.2	3.97661	3.86208	4.06711	3.93546	4.02094	3.86158	4.1145	3.97888	3.799	4.16334	3.75994	3.92634	3.97521	3.97565	3.87417	3.8655	ENSMUSG00000052062	Pard3b
TC0100000509.mm.2	11.2822	11.6949	11.5755	11.5583	11.38	11.8014	11.7156	11.7292	11.3617	11.6895	11.6179	11.6801	11.2997	11.5799	11.5663	11.5641	ENSMUSG00000025969	Nrp2
TC0100000519.mm.2	12.4067	11.991	11.7886	11.9622	11.91	11.8827	11.7553	11.8403	12.2516	11.719	12.0427	11.5892	12.367	11.9515	11.962	12.0437	ENSMUSG00000025967	Eef1b2
TC0100000523.mm.2	3.14821	2.94187	3.50151	3.05588	3.02664	3.46936	3.3616	3.35106	3.27533	3.00409	3.43705	3.22504	2.98839	3.0594	3.01234	3.16311	ENSMUSG00000027520	Zdbf2
TC0100000524.mm.2	3.52766	3.46995	3.63437	3.62706	4.1393	3.61696	3.3054	3.43933	3.55053	3.76548	3.53675	3.57516	3.41552	3.57617	3.14289	3.72339	ENSMUSG00000025964	Adam23
TC0100000526.mm.2	8.113	8.24955	8.02956	8.27875	8.13068	8.47311	8.2283	8.40436	8.23247	8.1488	8.3141	8.33396	8.39376	8.24071	8.44731	8.18257	ENSMUSG00000025962	Fastkd2
TC0100000528.mm.2	5.07629	5.18172	5.34425	4.77197	5.26581	5.26862	5.32133	4.79779	4.93453	4.95823	4.7564	5.20764	4.88635	5.21457	4.88901	4.80412	ENSMUSG00000044689	Gm13749
TC0100000535.mm.2	8.51043	8.57004	8.35257	8.34644	8.45528	8.19081	8.3336	8.39102	8.57363	8.2443	8.3268	8.22963	8.43781	8.21087	8.57189	8.25461	ENSMUSG00000025958	Creb1
TC0100000541.mm.2	8.27284	8.97224	8.77401	8.72678	8.10319	9.0135	8.66929	8.363	8.08042	8.85246	8.85669	8.68707	8.17394	8.76414	8.79434	8.81591	ENSMUSG00000070871	Ccnyl1
TC0100000545.mm.2	9.05944	8.96847	9.09245	9.1417	9.17869	8.77186	8.98339	8.8548	9.09958	9.01102	8.9522	9.00865	8.98995	8.81381	8.9296	9.00349	ENSMUSG00000025949	Pikfyve
TC0100000546.mm.2	3.87633	3.86961	3.67431	3.89969	3.73067	3.9405	3.96185	3.54053	3.49625	4.00341	3.57807	3.95112	3.80019	4.14133	3.95688	3.95125	ENSMUSG00000025946	Pth2r
TC0100000548.mm.2	5.51624	5.27756	5.52261	5.58388	5.32886	5.14358	5.26908	5.75564	5.42996	5.36704	5.25776	5.44679	5.35766	5.43543	5.37854	5.48576	ENSMUSG00000025945	Crygf
TC0100000551.mm.2	9.1258	8.95783	8.93326	8.84642	9.16703	8.78554	8.90618	8.99192	8.7562	8.81083	8.75167	8.73187	9.11825	8.94032	8.65851	8.91775	ENSMUSG00000015222	Map2
TC0100000558.mm.2	4.01381	4.72281	4.31954	4.19085	4.56157	4.41046	3.9756	4.03061	3.92944	3.93937	3.91356	4.41613	4.5296	4.23338	4.23785	3.83257	ENSMUSG00000055567	Unc80
TC0100000561.mm.2	8.68079	9.07096	8.80917	8.78211	8.71026	8.95371	9.18349	8.95681	8.68804	9.03629	9.04045	9.14743	8.80307	8.96593	8.87694	8.96739	ENSMUSG00000026005	Rpe
TC0100000572.mm.2	3.55736	3.39783	3.78586	3.57118	3.35937	3.51113	3.61032	3.50105	3.59626	3.3529	3.39592	3.43014	3.47618	3.55451	3.81921	3.43101	ENSMUSG00000025991	Cps1
TC0100000585.mm.2	3.37047	3.41152	3.39988	3.14751	3.41373	3.58337	3.31643	3.6336	3.17016	3.22113	3.25421	3.57611	3.2777	3.31097	3.27973	3.4856	ENSMUSG00000053153	Spag16
TC0100000588.mm.2	3.71212	3.97922	3.47982	3.94437	3.39896	3.53909	3.2239	3.47469	3.57543	4.05797	3.71749	3.64404	3.40341	3.56269	3.59645	3.29658	ENSMUSG00000045648	Vwc2l
TC0100000590.mm.2	9.85992	9.66018	9.5918	9.70011	9.79665	9.87535	9.90614	10.0001	9.93286	9.8534	9.82282	9.89285	9.91182	9.79937	9.81387	9.66414	ENSMUSG00000026192	Atic
TC0100000591.mm.2	4.96395	4.84338	4.9506	4.92128	4.90352	4.9328	5.59742	5.26717	4.8085	5.11087	4.88343	4.68765	4.9326	4.8289	5.00795	4.69504	ENSMUSG00000073652	Apol7d
TC0100000601.mm.2	5.05557	5.01135	4.52629	4.69421	4.76855	4.92933	4.74215	4.82189	4.59033	4.86272	4.76931	5.28118	4.68669	4.74634	4.90892	4.58289	ENSMUSG00000026188	Tmem169
TC0100000602.mm.2	5.36431	4.77351	4.83965	4.56057	5.13856	5.25675	4.81997	5.18902	5.60565	4.89553	4.64329	4.8387	5.96809	4.92935	4.98741	5.56336	ENSMUSG00000026187	Xrcc5
TC0100000608.mm.2	8.21285	8.41109	8.27829	8.12193	7.92973	8.07402	7.97786	7.72071	8.10656	7.90355	8.15049	8.05539	7.90326	8.12128	7.93324	7.84286	ENSMUSG00000039354	Smarcal1
TC0100000609.mm.2	10.4309	10.3443	10.2407	10.278	9.94732	10.3811	10.2063	10.6162	10.4657	10.5902	10.3062	10.138	10.1674	10.2956	10.3485	10.317	ENSMUSG00000046330	Rpl37a
TC0100000610.mm.2	6.24882	6.28627	6.36101	5.95466	6.48303	6.08448	6.45617	6.66464	6.3128	5.93366	5.81994	6.14866	6.50262	6.09439	6.15919	6.06466	ENSMUSG00000039323	Igfbp2
TC0100000621.mm.2	6.36567	6.07172	6.48261	6.20973	6.34168	6.20805	6.39464	6.66631	6.44835	6.53743	5.78277	6.25526	6.2423	6.20271	6.05009	6.02026	ENSMUSG00000061815	Rufy4
TC0100000622.mm.2	5.53763	5.68325	5.5771	5.22127	4.99534	5.38175	5.51113	5.45692	5.31968	4.78371	5.39242	5.32415	5.0621	5.56403	5.25171	5.5912	ENSMUSG00000026180	Cxcr2
TC0100000625.mm.2	12.3389	12.4217	12.3142	12.2682	12.3949	12.3968	12.3747	12.3425	12.5281	12.2804	12.3665	12.4357	12.3638	12.3763	12.3555	12.3379	ENSMUSG00000006304	Arpc2
TC0100000626.mm.2	6.08558	6.11882	5.94587	6.08955	5.87031	5.9894	5.97747	5.60318	5.8151	6.22334	5.9653	5.88276	5.98966	5.97829	6.05791	5.78817	ENSMUSG00000064272	Gpbar1
TC0100000627.mm.2	7.53675	7.35023	7.66793	7.64529	7.21025	7.3851	7.57537	7.46173	7.07411	7.56528	7.42951	7.36734	7.32573	7.71245	7.64235	7.55985	ENSMUSG00000026179	Pnkd
TC0100000631.mm.2	6.14713	6.16094	6.19453	6.26812	6.38574	6.09495	6.21303	6.56892	6.35333	6.10499	5.94466	6.2829	6.12848	6.06882	5.51002	5.86914	ENSMUSG00000073650	Catip
TC0100000632.mm.2	11.8621	12.9689	12.9608	13.0515	11.8103	12.9047	13.0202	12.9585	11.6757	12.9684	13.0315	12.9571	11.509	12.9792	12.9283	12.9148	ENSMUSG00000026177	Slc11a1
TC0100000633.mm.2	10.8916	10.0717	10.7158	11.136	11.639	10.6493	10.6899	10.6615	11.2627	10.5246	10.8423	10.566	11.1207	10.0673	10.0198	9.80519	ENSMUSG00000026176	Ctdsp1
TC0100000635.mm.2	7.11432	7.09412	7.33952	7.0151	7.27694	6.76104	7.04025	7.22644	7.1762	6.8757	7.00335	7.03567	7.12539	7.0132	7.09048	7.2044	ENSMUSG00000026175	Vil1
TC0100000636.mm.2	10.203	9.91969	9.87277	9.92469	10.3475	9.83171	9.90563	9.91547	10.5172	9.93589	9.90542	9.93135	10.3928	9.88162	9.96949	9.96644	ENSMUSG00000026174	Cnot9
TC0100000637.mm.2	3.51574	3.2954	3.12347	3.46542	3.78967	3.46693	3.40242	3.62843	3.33567	3.36025	3.40994	3.36375	3.57804	3.85968	3.45929	3.4987	ENSMUSG00000026173	Plcd4
TC0100000638.mm.2	8.28429	8.08318	7.99558	8.53465	8.45807	8.32179	8.17751	8.24197	8.18148	8.22282	8.2881	8.3622	8.25054	8.01105	8.20444	8.13042	ENSMUSG00000026172	Bcs1l
TC0100000639.mm.2	5.0771	4.97531	5.07631	5.21765	5.30205	5.17358	5.19554	5.38104	4.79134	4.93353	5.07711	5.24641	5.12044	5.68145	5.23089	5.21865	ENSMUSG00000033276	Stk36
TC0100000640.mm.2	6.99917	6.14599	5.89463	6.14257	6.83859	5.93093	6.15038	6.08429	6.96146	6.09709	5.89287	6.17439	6.7049	6.39982	6.50296	6.66243	ENSMUSG00000033257	Ttll4
TC0100000642.mm.2	6.11695	4.49476	4.5743	4.68673	5.90153	4.88347	5.34109	4.46882	6.57861	4.57012	4.54383	4.77554	6.03978	4.11788	4.81896	4.75461	ENSMUSG00000026170	Cyp27a1
TC0100000644.mm.2	6.13515	6.70623	6.62948	6.56062	6.14921	6.51907	6.58168	6.84786	5.75148	6.28571	6.81809	6.58341	5.96913	6.78047	6.54837	6.73239	ENSMUSG00000033227	Wnt6
TC0100000645.mm.2	5.90589	5.58148	5.92721	5.59002	5.4187	5.74139	5.51832	5.13077	5.81445	5.57083	5.59225	5.74313	5.47296	5.49968	5.37006	6.06749	ENSMUSG00000026167	Wnt10a
TC0100000648.mm.2	6.04793	5.82748	6.04085	6.14096	5.87249	5.75063	5.92456	6.09827	5.7524	6.4889	5.99546	6.21008	6.20074	6.08561	5.87008	6.05468	ENSMUSG00000090071	Cdk5r2
TC0100000652.mm.2	10.0507	9.62773	9.67596	10.1306	9.92052	9.66949	9.5787	9.73751	10.1146	9.74734	9.95929	9.63118	10.0636	9.69392	9.55884	9.56379	ENSMUSG00000049339	Fam134a
TC0100000653.mm.2	8.51374	8.86546	8.64843	9.03049	8.26829	8.90869	8.66758	8.87794	8.06069	9.03338	8.98462	9.0461	8.64701	9.16716	8.84315	8.81669	ENSMUSG00000026197	Zfand2b
TC0100000654.mm.2	8.42545	8.7573	8.58051	8.8609	8.3116	8.71652	8.56233	8.66059	8.27796	8.78845	8.82139	8.97071	8.40478	8.63482	8.59023	8.56454	ENSMUSG00000026199	Ankzf1
TC0100000655.mm.2	8.52577	8.22626	8.15449	8.27528	8.30976	8.39749	8.12813	8.17568	8.21569	8.24748	8.24182	8.27767	8.4206	8.17141	8.14692	8.07324	ENSMUSG00000026201	Stk16
TC0100000656.mm.2	5.9512	6.43843	6.67694	6.45338	5.79745	6.43939	6.36685	6.32306	5.86956	6.48428	6.31436	6.493	6.0627	6.58186	6.36676	6.27402	ENSMUSG00000026203	Dnajb2
TC0100000657.mm.2	3.53438	3.60012	3.94565	3.63088	3.71871	3.33645	3.53608	3.94281	3.49656	4.01086	3.54788	3.66265	3.81445	3.49	4.02851	3.41497	ENSMUSG00000026208	Des
TC0100000658.mm.2	8.67624	8.22807	8.38572	8.43438	8.3715	8.00547	8.14496	8.17975	8.25783	8.24965	8.19992	8.29697	8.42872	8.2683	8.26348	8.2525	ENSMUSG00000026207	Speg
TC0100000659.mm.2	9.78604	10.0466	10.1708	10.2808	9.5617	9.84345	9.88949	9.96218	9.65589	9.93469	10.1314	10.1536	9.64831	9.94752	10.1957	9.96228	ENSMUSG00000033021	Gmppa
TC0100000660.mm.2	4.81924	5.05668	5.22375	5.33263	5.16936	5.26517	4.98052	4.64315	4.91783	5.02725	4.90013	4.57899	4.6964	4.62809	4.8567	4.72306	ENSMUSG00000033007	Asic4
TC0100000661.mm.2	4.99449	5.06285	5.23698	5.13493	5.01354	5.12587	5.1845	5.03066	5.11031	5.13828	4.72623	5.12053	4.97861	5.04882	5.10534	5.50769	ENSMUSG00000051703	Tmem198
TC0100000662.mm.2	5.7032	5.44021	5.59271	5.40486	5.48823	4.94681	5.45605	6.14934	5.6266	5.34042	5.4043	5.44706	5.58017	5.34416	5.4091	5.91557	ENSMUSG00000032968	Inha
TC0100000663.mm.2	7.33506	7.09204	7.08013	7.25204	7.35341	7.09274	7.15912	7.3019	6.97097	7.26905	7.05915	7.17712	7.67219	7.10888	6.85587	6.74219	ENSMUSG00000026213	Stk11ip
TC0100000665.mm.2	5.87226	5.35037	5.7154	5.54154	5.79571	5.37387	5.88974	6.00053	5.82997	5.56616	5.46296	5.199	5.55291	5.06846	5.79414	5.71316	ENSMUSG00000006576	Slc4a3
TC0100000678.mm.2	3.97378	4.13521	4.06377	3.9562	3.78764	3.79057	3.81537	4.29544	3.66956	3.98912	4.22689	4.062	4.07185	4.10839	3.95745	4.15876	ENSMUSG00000032908	Sgpp2
TC0100000681.mm.2	4.82903	4.60743	4.97745	4.79609	4.64069	4.35106	4.48635	4.64379	4.40339	4.44416	4.69745	4.43719	4.63735	4.91058	4.78242	4.34809	ENSMUSG00000012187	Mogat1
TC0100000682.mm.2	7.81461	6.66501	6.67826	6.78089	7.98026	6.75733	6.61516	6.42472	7.97373	6.76145	6.79818	6.94647	8.16116	6.38767	6.92155	6.68855	ENSMUSG00000079470,ENSMUSG00000032883	Utp14b,Acsl3
TC0100000684.mm.2	3.22016	3.21683	3.60406	3.52963	3.31027	3.27038	3.4413	3.5311	3.06346	3.37195	3.15155	3.42776	3.16863	3.32711	3.25062	3.26103	ENSMUSG00000047330	Kcne4
TC0100000688.mm.2	7.87597	7.93609	8.05092	8.12672	7.79902	7.95154	7.85844	8.05136	8.05247	8.10901	8.04705	8.0316	8.02447	8.12693	7.99383	8.08001	ENSMUSG00000026248	Mrpl44
TC0100000697.mm.2	3.84	3.416	3.7986	3.63909	3.57111	3.70102	3.79946	4.14118	3.77424	3.8484	4.02408	3.76476	3.7385	3.83691	3.72201	3.85425	ENSMUSG00000054976	Nyap2
TC0100000702.mm.2	3.50705	3.75739	3.68017	3.77993	4.00094	3.63675	3.65607	3.75682	3.507	3.76179	3.26295	3.77641	3.57453	4.16572	3.8186	3.67295	NA	NA
TC0100000703.mm.2	9.38491	10.1523	10.0482	10.0721	9.49131	9.84421	9.88867	9.93304	9.24437	9.9715	10.035	10.0095	9.34689	10.012	10.1277	9.93401	ENSMUSG00000026142	Rhbdd1
TC0100000706.mm.2	4.85667	4.25364	4.74254	4.14985	4.30151	5.06203	4.70975	4.70139	4.44849	4.19814	4.48306	4.37635	4.38199	4.38382	4.2807	4.50025	ENSMUSG00000079465	Col4a3
TC0100000708.mm.2	9.67045	9.63434	9.6892	9.66605	9.43711	9.47811	9.50799	9.51594	9.78535	9.43167	9.65559	9.4969	9.58242	9.35	9.63057	9.61093	ENSMUSG00000026150	Mff
TC0100000711.mm.2	10.7297	11.0852	11.2478	11.2713	10.6366	10.9634	10.964	10.9221	10.7028	10.9949	11.2067	11.2787	10.6488	11.0898	11.2815	11.2691	ENSMUSG00000026159	Agfg1
TC0100000717.mm.2	3.29896	3.60332	3.24165	3.05286	3.16193	3.22483	3.44538	3.81276	3.08027	3.47853	3.60027	3.56141	3.37413	3.23863	3.30623	3.39485	NA	NA
TC0100000718.mm.2	5.67028	5.57384	5.84315	5.46322	5.41298	5.25876	5.2702	5.49957	5.64022	5.96898	5.12852	5.4325	5.38456	5.5539	5.32034	5.30589	ENSMUSG00000026166	Ccl20
TC0100000719.mm.2	3.47073	3.02688	3.41356	3.62889	3.39647	3.12475	3.63016	3.09897	3.41529	3.45603	3.37684	3.49385	3.2146	3.38927	3.34697	3.39729	ENSMUSG00000053161	Daw1
TC0100000725.mm.2	7.31864	7.12911	7.10362	6.89316	6.58157	6.63753	6.79769	6.67399	6.58378	6.53482	7.08906	6.64641	7.15601	6.81586	7.40192	6.93575	ENSMUSG00000073633	Fbxo36
TC0100000736.mm.2	4.57723	4.93749	4.93657	5.23597	4.87118	4.92211	4.75783	5.15611	4.64525	4.49791	4.93708	4.94176	4.81274	4.93366	5.03139	5.14541	NA	NA
TC0100000743.mm.2	6.66158	8.32369	8.24579	8.20982	6.7201	8.01325	7.91406	7.71881	6.85401	8.07832	7.98904	8.11479	6.40538	8.4726	8.27723	8.34339	ENSMUSG00000062783	Gm7609
TC0100000758.mm.2	7.33209	8.10056	8.19023	8.0616	7.36483	7.84232	7.92079	8.07002	7.63495	7.72936	7.73492	7.99981	7.54321	8.39341	8.0608	8.30424	NA	NA
TC0100000761.mm.2	4.93493	4.48714	4.8564	4.63669	4.97477	4.75961	5.32747	4.26199	4.54644	4.67177	4.75421	4.56708	4.7238	4.52816	4.16968	4.95192	NA	NA
TC0100000765.mm.2	8.00839	8.92049	9.37941	9.22997	7.64894	8.56767	8.5856	8.33832	7.91413	8.8368	9.23112	8.71172	7.86277	8.86207	8.81585	8.55285	ENSMUSG00000070031	Sp140
TC0100000766.mm.2	10.5895	12.0149	12.0038	11.7964	10.3489	11.6558	11.612	11.5393	10.5408	11.6609	11.7308	11.7105	10.5699	11.7882	11.8506	11.9791	ENSMUSG00000026222	Sp100
TC0100000771.mm.2	10.1423	9.96387	10.1399	10.03	10.0615	9.90284	9.79581	9.7409	10.3774	9.7587	9.98875	9.86891	10.0276	9.67147	10.0439	10.0019	ENSMUSG00000036707	Cab39
TC0100000774.mm.2	9.88315	10.2452	10.355	10.4167	10.0365	10.1925	10.309	10.5617	10.0896	10.4665	10.4277	10.6785	10.1133	10.3733	10.3587	10.2267	ENSMUSG00000026223	Itm2c
TC0100000775.mm.2	7.27392	7.60238	6.91746	7.3826	7.70843	7.42835	7.07076	7.27387	7.00714	6.99877	6.93003	7.36823	7.40045	7.15711	6.97818	7.31437	ENSMUSG00000026224	4933407L21Rik
TC0100000777.mm.2	6.10993	6.70341	6.57665	6.71535	6.65923	6.28998	6.7654	6.4631	6.45563	6.31173	6.50783	6.6036	6.33756	6.52566	6.39259	6.2008	ENSMUSG00000026226	Spata3
TC0100000778.mm.2	6.4045	6.52831	6.4908	6.02442	6.52645	6.65472	6.42509	5.95003	6.13452	6.66652	6.17718	6.28878	6.20283	6.49879	6.53487	6.21069	ENSMUSG00000026227	2810459M11Rik
TC0100000783.mm.2	7.73245	7.60396	7.5764	7.43857	8.05226	7.25469	7.4869	7.50383	7.75751	7.41634	7.31586	7.68346	7.58841	7.35619	7.31699	7.52491	ENSMUSG00000079445	B3gnt7
TC0100000787.mm.2	4.19883	4.34884	4.09246	4.18623	4.4109	4.88166	4.28206	4.28863	4.22853	4.29597	3.9211	4.31945	4.59719	4.39885	4.22078	4.32436	ENSMUSG00000036574	1700019O17Rik
TC0100000790.mm.2	12.5614	11.755	11.8219	11.7399	12.6482	12.0221	11.7715	11.7986	12.57	11.852	11.6684	11.7242	12.5751	11.7992	11.6745	11.6408	ENSMUSG00000026238	Ptma
TC0100000792.mm.2	8.57583	8.41511	8.33834	8.60879	8.24446	8.29169	8.19792	8.23549	8.18573	8.18881	8.385	8.37109	8.2846	8.43995	8.47546	8.22086	ENSMUSG00000026240	Cops7b
TC0100000794.mm.2	7.9275	8.09965	8.08824	8.28826	8.08269	7.99279	8.25922	8.18857	7.8579	8.08884	8.26584	8.34312	8.09229	8.17418	8.31672	8.28864	ENSMUSG00000053333	Dis3l2
TC0100000806.mm.2	3.92616	3.7999	4.02887	4.21347	3.85502	4.21051	4.02266	3.7947	3.90873	4.02549	3.9675	3.84812	4.03783	3.90002	3.61491	4.30332	ENSMUSG00000036500	Akp3
TC0100000808.mm.2	5.83144	5.87504	5.89338	5.51908	5.95978	5.81529	5.61139	5.71417	5.53553	5.4594	5.50261	5.76375	5.79426	5.59731	5.42307	5.71866	ENSMUSG00000036480	Prss56
TC0100000809.mm.2	3.80939	3.98222	4.46754	4.00524	4.23667	3.9	4.19139	4.39293	4.13317	4.18965	4.04736	3.83558	3.78654	4.4294	4.23107	3.85679	ENSMUSG00000026251	Chrnd
TC0100000810.mm.2	4.34539	4.68516	4.87272	4.80078	4.37541	4.4223	4.68683	4.64109	4.33283	4.52404	4.65183	4.41792	4.62034	5.17252	4.67042	4.60162	ENSMUSG00000026253	Chrng
TC0100000811.mm.2	10.4754	10.488	10.4453	10.5922	10.2874	10.4341	10.3662	10.3086	10.2681	10.3436	10.3756	10.344	10.2268	10.4563	10.392	10.4704	ENSMUSG00000026254	Eif4e2
TC0100000813.mm.2	3.49046	3.82967	3.86035	3.46865	3.59512	3.68145	3.71675	3.9153	3.5087	3.85422	3.86373	3.87146	3.95458	3.40856	3.74095	3.83107	ENSMUSG00000026255	Efhd1
TC0100000814.mm.2	9.00795	9.09817	8.96071	9.03656	9.10103	9.25745	9.15743	9.00784	8.9054	9.15066	9.09254	9.0183	9.16216	8.9548	8.91531	8.86264	ENSMUSG00000048000	Gigyf2
TC0100000816.mm.2	4.54184	4.67455	5.23912	4.85527	4.59611	4.59791	4.66448	4.86987	4.5719	4.44816	4.71162	4.92121	4.66587	4.46944	4.73622	4.75821	ENSMUSG00000026258	3110079O15Rik
TC0100000817.mm.2	5.28134	5.05038	5.64991	5.18992	5.19991	4.80134	4.72325	4.92591	4.98866	5.18124	4.6907	4.82213	4.94076	4.77688	5.16664	5.06833	ENSMUSG00000079434	Neu2
TC0100000822.mm.2	11.268	10.9118	11.1874	10.9716	11.4243	10.8634	10.853	10.829	11.4928	10.9474	11.0191	11.0092	11.2071	10.9142	10.8366	10.9501	ENSMUSG00000026288	Inpp5d
TC0100000824.mm.2	7.71295	7.98288	7.90297	7.7979	7.75929	7.79477	7.64467	7.62173	7.90232	7.98439	7.89232	8.02713	7.75608	7.8344	7.88024	7.70349	ENSMUSG00000026289	Atg16l1
TC0100000828.mm.2	6.31219	6.25127	6.24718	6.02621	5.99353	6.05547	6.21203	6.40028	6.15273	6.30667	6.17601	6.26161	6.09026	6.31061	6.31492	6.30538	ENSMUSG00000056055	Sag
TC0100000829.mm.2	8.30134	6.70337	6.55502	6.8883	8.65239	7.03842	6.69361	6.54496	8.8595	6.64328	7.07026	6.84646	8.40514	6.73597	6.77107	6.56472	ENSMUSG00000070738	Dgkd
TC0100000836.mm.2	9.19892	9.93737	10.1579	10.2917	9.47883	10.2574	10.38	10.5982	9.48858	10.0243	10.4691	10.4933	9.19552	9.86534	10.1639	9.9992	ENSMUSG00000090171,ENSMUSG00000054545,ENSMUSG00000090124,ENSMUSG00000090145,ENSMUSG00000090165,ENSMUSG00000089943,ENSMUSG00000090175,ENSMUSG00000089960	Ugt1a2,Ugt1a6a,Ugt1a6b,Ugt1a10,Ugt1a7c,Ugt1a5,Ugt1a9,Ugt1a1
TC0100000845.mm.2	5.74312	5.76008	5.58599	5.87811	5.57822	6.02326	5.87131	6.23204	5.65504	5.76417	5.84781	5.71571	5.44987	6.02408	5.82094	5.79633	ENSMUSG00000079429	Mroh2a
TC0100000846.mm.2	4.34724	4.17109	4.19093	4.38807	4.40618	4.10239	4.06389	4.40188	4.29945	4.12822	4.17609	4.08289	3.92332	4.25591	4.39654	4.27607	ENSMUSG00000036251	Trpm8
TC0100000847.mm.2	3.21107	3.34674	3.25725	2.93424	3.58515	3.40758	3.29579	3.22781	3.22626	3.21436	3.14228	3.62134	3.40734	3.5432	2.86585	3.36613	ENSMUSG00000026295	Spp2
TC0100000854.mm.2	6.52543	8.1428	8.55881	8.44385	6.17272	8.07679	7.95006	8.10081	6.67741	8.2438	8.35682	8.4076	6.12528	8.07561	8.11043	8.05587	ENSMUSG00000036206	Sh3bp4
TC0100000858.mm.2	9.32105	7.61469	7.51267	7.55195	9.60597	7.85418	7.81372	7.72488	9.52372	7.80184	7.62109	7.54624	9.27304	7.59291	7.31736	7.32925	ENSMUSG00000055013	Agap1
TC0100000870.mm.2	6.33758	6.24204	5.94276	6.06996	6.1632	6.46944	5.77049	6.48256	6.22887	6.41405	6.22736	6.0409	6.01349	6.08132	6.3138	5.91609	ENSMUSG00000044337	Ackr3
TC0100000878.mm.2	9.43124	9.63101	9.61449	9.67387	9.14707	9.40381	9.55059	9.38477	9.2671	9.44892	9.69326	9.69209	9.34262	9.4618	9.53473	9.51508	ENSMUSG00000034432	Cops8
TC0100000882.mm.2	4.71193	4.57799	4.53798	4.82487	4.39836	4.2447	4.10375	4.55373	4.52254	4.41153	4.50252	4.06762	4.53285	4.11255	4.27941	4.02906	ENSMUSG00000026303	Mlph
TC0100000883.mm.2	6.4592	6.46232	6.66492	6.54556	6.63691	6.3557	6.06294	6.7245	6.21569	6.60589	6.26924	6.5953	6.55387	6.56681	6.38779	6.52948	ENSMUSG00000090550	Prlh
TC0100000884.mm.2	9.87745	9.37415	9.45548	9.30407	9.81106	9.53284	9.48444	9.42108	9.96605	9.38098	9.41726	9.49333	9.88	9.36315	9.25286	9.34164	ENSMUSG00000026305	Lrrfip1
TC0100000885.mm.2	4.14098	3.77476	4.03154	3.42834	4.70842	3.65303	3.78833	3.78337	4.50953	3.52045	3.55999	3.55042	4.04722	3.96892	3.63793	3.51413	ENSMUSG00000070732	Rbm44
TC0100000886.mm.2	7.05721	5.63531	6.15849	5.9909	6.75259	5.74602	6.25549	6.08755	6.81073	6.06525	5.97831	5.9591	7.09565	5.57983	5.83152	5.84027	ENSMUSG00000034353	Ramp1
TC0100000890.mm.2	9.40589	10.7362	10.8789	10.892	9.5286	10.708	10.5891	10.7481	9.58536	10.6454	10.8218	10.767	9.43717	10.4369	10.6727	10.6335	ENSMUSG00000034343	Ube2f
TC0100000892.mm.2	8.97942	8.28544	8.13545	8.46198	8.60763	8.38231	8.38825	8.32298	8.37278	8.15549	8.38341	8.34258	8.70943	8.20081	8.27354	8.3821	ENSMUSG00000026307	Scly
TC0100000893.mm.2	7.06377	6.74204	7.42631	6.92426	7.27313	6.97276	7.1635	7.2184	6.96829	7.12786	6.80553	6.89079	6.86882	7.08111	6.98275	7.06592	ENSMUSG00000049515	Espnl
TC0100000894.mm.2	3.96499	3.8687	3.75733	3.64919	3.98497	4.28317	4.00509	4.16953	3.83632	3.75712	3.34672	3.74429	3.93615	3.69181	3.6738	3.9973	ENSMUSG00000026308	Klhl30
TC0100000895.mm.2	5.39874	5.20695	5.58503	5.209	5.37112	5.24419	5.08726	5.56583	5.29827	5.3351	4.99153	5.45076	5.728	5.23403	5.25691	4.72439	ENSMUSG00000047443	Fam132b
TC0100000897.mm.2	6.93211	6.67311	6.58453	6.60989	6.76782	6.81257	7.03044	6.97275	6.73075	6.65333	6.62597	6.74178	6.89282	6.7265	6.19705	6.64152	ENSMUSG00000034292	Traf3ip1
TC0100000898.mm.2	7.30407	7.60998	7.44874	7.61169	7.42352	7.64298	7.62261	7.68427	7.10361	7.87801	7.99618	7.69701	7.37426	7.84616	7.77114	7.65154	ENSMUSG00000026311	Asb1
TC0100000899.mm.2	4.36456	4.14924	4.85057	4.12323	4.21988	4.29894	4.48243	4.25589	4.50229	4.24063	4.21225	4.16848	4.62322	4.60782	4.65559	4.27644	ENSMUSG00000007805	Twist2
TC0100000908.mm.2	4.24196	4.20781	4.20816	4.23949	4.17335	3.97855	3.90472	4.02604	4.0529	4.21594	3.98844	3.92435	4.14291	4.351	4.12693	4.28459	ENSMUSG00000058904	Olfr1413
TC0100000909.mm.2	6.54195	6.38262	6.29827	6.43196	6.81643	6.10787	6.46575	6.57612	6.25291	6.46386	6.02311	6.2956	6.46248	6.50681	6.29771	6.60359	ENSMUSG00000046300	Olfr1412
TC0100000910.mm.2	5.0579	4.86316	5.46376	5.16471	5.2019	4.91669	5.1052	4.9385	5.03922	5.21158	5.00516	5.39195	5.18088	5.11141	5.0939	5.32675	ENSMUSG00000062497	Olfr1411
TC0100000911.mm.2	5.01464	5.08403	5.67639	5.019	5.26433	4.88049	5.17605	5.32486	5.09839	5.23464	4.90881	5.2418	5.22193	5.09282	5.41082	5.0374	ENSMUSG00000063583	Olfr1410
TC0100000912.mm.2	5.64225	6.03744	6.0329	6.16369	5.78582	5.8934	5.94039	6.23771	5.76191	6.08503	5.98206	6.23661	5.83773	5.88531	6.25875	6.01602	ENSMUSG00000061616	Olfr12
TC0100000916.mm.2	5.92291	6.04395	5.79986	6.12735	5.82047	6.47143	5.91682	6.63624	5.67291	6.52432	6.00892	5.93343	5.39612	6.21913	6.1626	5.7886	ENSMUSG00000034220	Gpc1
TC0100000919.mm.2	5.33336	5.41675	4.93469	4.74726	5.13176	5.42691	4.90634	4.79964	4.84904	5.46539	5.20593	5.51071	5.06631	5.46743	4.86947	5.23036	ENSMUSG00000047067	Dusp28
TC0100000921.mm.2	10.2945	9.95623	10.0294	10.1186	10.5043	9.81566	9.87505	9.98561	10.1485	10.0715	10.0011	9.95611	10.3241	10.0704	9.90534	9.94024	ENSMUSG00000026269	Rnpepl1
TC0100000922.mm.2	7.03654	6.84477	6.45651	6.70948	6.62869	6.82391	6.0305	6.41792	6.37094	6.69392	6.62427	6.42395	6.89643	6.71146	6.90115	7.07494	ENSMUSG00000026270	Capn10
TC0100000923.mm.2	6.27571	6.09589	6.59724	6.66648	6.94631	5.8393	6.58712	6.04131	6.33665	6.10109	6.3044	6.49825	6.6614	5.81114	6.5669	6.43615	ENSMUSG00000026271	Gpr35
TC0100000924.mm.2	6.34908	6.67905	6.68551	6.67163	6.33483	6.72177	6.51041	6.60466	6.59408	6.48672	6.62101	6.40116	6.28504	6.35933	6.6809	6.60862	ENSMUSG00000045091	Aqp12
TC0100000925.mm.2	5.22283	4.87535	4.85574	4.95977	5.17098	5.16078	5.24387	5.11875	5.14154	5.11423	5.23394	5.23403	4.90027	4.95148	4.92277	4.53498	ENSMUSG00000026272	Agxt
TC0100000926.mm.2	5.19633	5.43598	5.13898	5.24108	5.08378	5.12843	5.14413	5.1336	5.06018	4.8861	5.298	5.60026	5.16758	5.23913	5.24144	4.93086	ENSMUSG00000084989	Crocc2
TC0100000927.mm.2	6.37724	6.43361	6.87091	6.7992	6.25554	6.71256	6.78564	6.88908	6.20246	6.77574	6.50156	6.77049	6.23586	6.96567	6.73849	6.58904	ENSMUSG00000047793,ENSMUSG00000098997	Sned1,Mir6901
TC0100000929.mm.2	11.0472	10.8592	10.875	10.8384	11.3121	10.7719	10.7988	10.7609	11.2776	10.8069	10.8882	10.902	11.1847	10.7804	10.8354	10.7381	ENSMUSG00000026275	Ppp1r7
TC0100000933.mm.2	4.79624	4.68131	5.04326	4.73662	4.68088	4.77557	4.68029	5.11603	4.68584	4.74974	4.60443	4.48103	4.45522	4.85701	4.94715	4.92033	ENSMUSG00000034107	Ano7
TC0100000936.mm.2	10.4757	10.3764	10.6201	10.4627	10.2804	10.2701	10.1728	10.1128	10.5381	10.2653	10.462	10.346	10.257	10.1188	10.361	10.3984	ENSMUSG00000026276	Sept2
TC0100000937.mm.2	8.15932	8.1664	8.40687	8.47411	8.49765	8.27277	8.37605	8.28525	8.03031	8.06823	8.35071	8.46425	8.04093	7.8566	8.30056	8.3283	ENSMUSG00000034066	Farp2
TC0100000942.mm.2	6.49441	6.45674	6.38274	6.48116	6.36694	6.72353	6.57041	6.7895	6.83487	6.45555	6.38657	6.33515	6.55103	6.6967	6.26	6.53747	ENSMUSG00000026278	Bok
TC0100000944.mm.2	8.4216	9.20206	8.67435	8.9767	8.43941	9.18865	9.10246	8.98584	8.17311	9.26091	8.74221	9.22688	8.62305	9.19914	9.03727	9.00405	ENSMUSG00000026280	Atg4b
TC0100000946.mm.2	7.82415	8.45533	8.22825	8.57492	7.91128	8.14867	8.39202	8.2957	8.03101	8.26478	8.76344	8.3352	7.99011	8.43263	8.33605	8.35737	ENSMUSG00000026283	Ing5
TC0100000947.mm.2	7.45972	7.4541	7.01273	6.97445	7.05343	7.01343	6.99205	7.05679	6.78255	7.09932	7.10264	6.84161	7.24529	7.25662	7.14883	6.96929	ENSMUSG00000073609	D2hgdh
TC0100000948.mm.2	7.11059	7.43056	7.19151	6.91666	7.3129	7.35017	7.35628	7.41058	7.17041	6.7888	6.85962	7.08978	6.93496	7.2165	6.86693	6.95855	ENSMUSG00000094651	Gal3st2
TC0100000949.mm.2	4.85536	4.92301	5.06513	4.98761	5.25587	5.028	5.01378	5.30213	5.08024	4.20079	4.7407	4.60236	5.20521	4.74179	4.60591	5.04899	ENSMUSG00000093805	Gm9994
TC0100000951.mm.2	7.21203	7.16121	7.34975	7.37214	7.21685	7.22936	7.14712	7.39696	6.92825	7.23179	6.89886	7.19609	7.1457	7.07768	7.31295	7.10868	ENSMUSG00000073608	Gm6086
TC0100000954.mm.2	7.28357	7.05893	7.28982	7.12829	7.09289	6.71553	6.78517	7.17365	6.78659	7.14882	7.12477	6.97808	6.95552	7.2234	7.10533	7.11957	ENSMUSG00000034000	Neu4
TC0100000957.mm.2	9.28728	9.73346	9.55994	9.63075	9.04845	9.45632	9.53182	9.57715	9.39779	9.53156	9.61401	9.50778	9.30739	9.51165	9.62718	9.5435	ENSMUSG00000051185	Fam174a
TC0100000971.mm.2	7.20696	6.76601	6.40641	6.97565	7.50497	7.39365	6.99203	6.93347	7.33657	6.80327	6.88434	7.11597	7.39736	7.18764	6.95933	6.96404	ENSMUSG00000026333	Gin1
TC0100000977.mm.2	3.37499	3.365	3.99358	3.52678	3.40599	3.43349	3.60351	3.33615	3.71811	3.87098	3.61335	3.80621	3.45369	3.51618	3.69175	3.99063	ENSMUSG00000026336	Slco6d1
TC0100000985.mm.2	3.61362	3.78193	3.2499	3.73543	3.6188	3.65208	3.79859	3.80208	3.78593	3.76221	3.99015	3.76054	3.66583	3.66856	3.30556	3.73795	ENSMUSG00000067028	Cntnap5b
TC0100000999.mm.2	4.52666	4.50475	4.1704	4.80858	4.27598	4.80419	4.50873	4.74231	4.42198	4.46917	4.42533	4.54871	4.64012	4.72815	4.62332	4.54053	ENSMUSG00000050840	Cdh20
TC0100001008.mm.2	7.52749	7.73066	7.88285	7.80777	8.00591	7.81616	7.80012	7.79259	7.76051	7.8025	7.62379	7.91905	7.63411	7.63465	7.94982	7.62629	ENSMUSG00000026319	2310035C23Rik
TC0100001011.mm.2	10.4612	10.6233	10.4697	10.4898	10.4308	10.5468	10.33	10.2129	10.375	10.5072	10.3733	10.4521	10.4257	10.4483	10.4164	10.4973	ENSMUSG00000026321	Tnfrsf11a
TC0100001016.mm.2	8.00911	8.74746	8.71542	8.72281	7.69174	8.56397	8.5831	8.53633	8.06192	8.53329	8.63545	8.59434	7.84389	8.64062	8.63978	8.54976	ENSMUSG00000038866	Zcchc2
TC0100001018.mm.2	8.12411	7.59325	7.54179	7.68158	8.0476	7.71455	7.47532	7.44004	8.0921	7.68971	7.35705	7.31209	7.95897	7.62137	7.52365	7.21645	ENSMUSG00000044340	Phlpp1
TC0100001024.mm.2	3.87711	3.93747	3.96773	3.99115	3.83772	3.72492	3.4525	4.02258	3.7472	3.868	3.54779	3.70066	3.76543	4.09642	3.51361	3.66192	ENSMUSG00000067006	Serpinb5
TC0100001025.mm.2	5.58253	5.52648	5.78614	6.04217	5.25006	5.94159	6.02854	6.1303	5.16156	5.45231	5.83934	5.52929	5.41543	5.32724	5.69076	5.50907	ENSMUSG00000059956	Serpinb12
TC0100001026.mm.2	4.00894	3.63319	3.61721	3.61522	4.19213	4.20987	3.99779	3.82036	4.15541	3.33351	3.67271	4.08764	4.03619	3.82595	3.59086	3.96378	ENSMUSG00000048775	Serpinb13
TC0100001028.mm.2	4.09452	3.89386	3.71794	3.82986	3.92783	4.36493	4.24832	4.25801	3.88248	3.88397	3.92565	4.28049	4.16353	3.94089	3.81199	4.32048	ENSMUSG00000026327	Serpinb11
TC0100001029.mm.2	3.82114	3.43569	3.7547	3.58217	3.93871	3.84474	3.57259	3.78483	3.48047	3.73785	3.32779	3.81586	3.4908	3.58242	3.55924	3.32394	ENSMUSG00000067001	Serpinb7
TC0100001031.mm.2	7.50334	9.15358	8.91411	8.84931	7.40718	9.27623	8.83093	8.57785	7.43581	8.96983	8.85755	8.8614	7.46427	9.0352	9.08504	9.01313	ENSMUSG00000026315	Serpinb8
TC0100001037.mm.2	4.59356	5.04509	4.90615	4.82344	4.76353	4.5467	4.85664	4.30096	4.65139	5.25685	4.93925	4.81715	4.38919	4.38499	4.7274	4.616	ENSMUSG00000026312	Cdh7
TC0100001048.mm.2	3.95507	4.01429	3.99755	3.84873	4.2003	3.6	4.22065	4.10629	4.0298	3.88467	3.72686	4.12933	4.05885	4.15221	3.73725	4.09206	ENSMUSG00000070695	Cntnap5a
TC0100001054.mm.2	3.10924	3.05823	3.04855	3.46464	3.0261	3.26114	3.25252	3.11317	3.31534	3.28605	3.14863	3.59917	3.27969	2.96133	3.34541	3.02365	NA	NA
TC0100001058.mm.2	9.77805	9.6392	9.72613	9.81627	9.75977	9.83102	9.77988	9.77641	9.90669	9.78962	9.83249	9.84806	9.91269	9.45754	9.52124	9.55851	ENSMUSG00000026377	Nifk
TC0100001060.mm.2	9.62685	9.2087	9.3952	9.50333	9.74012	9.35072	9.27897	9.29153	9.64173	9.27489	9.42152	9.47769	9.64997	9.08098	9.13027	9.22092	ENSMUSG00000064302	Clasp1
TC0100001063.mm.2	7.18582	7.00537	7.18767	7.13167	7.06648	6.51564	6.88122	7.03646	7.03454	6.92773	7.08045	6.95473	6.9607	7.01016	7.1274	7.12092	ENSMUSG00000026380	Tfcp2l1
TC0100001076.mm.2	8.72318	9.3464	8.94197	9.40894	8.81663	9.1262	9.09015	9.22747	8.74625	9.34795	9.2269	9.30487	8.85084	9.24315	9.18336	9.21865	ENSMUSG00000098923	Tmem185b
TC0100001083.mm.2	4.67097	4.79594	4.80895	4.63479	4.40239	5.04928	4.66644	4.71417	4.8959	4.7424	4.43267	4.36827	4.50807	4.93843	4.57144	4.87822	ENSMUSG00000026387	Sctr
TC0100001085.mm.2	4.45128	4.54535	4.71022	4.58011	4.42624	4.60546	3.98448	4.63384	4.75495	4.25914	4.45548	3.83352	4.29189	4.30751	4.34009	4.10169	ENSMUSG00000026388	3110009E18Rik
TC0100001086.mm.2	5.21914	4.96698	5.09419	4.96166	5.07085	5.15639	5.15177	5.25049	5.04773	5.10385	5.05579	5.11085	4.9028	5.12522	4.99788	5.03971	ENSMUSG00000036907	C1ql2
TC0100001088.mm.2	6.55773	6.29429	6.34695	6.31082	6.34138	6.47803	6.36242	6.51354	6.16803	6.34021	6.09974	6.31864	6.3307	6.55668	6.24188	6.33574	ENSMUSG00000058665	En1
TC0100001096.mm.2	7.6308	7.87691	7.91552	8.22501	7.54489	7.76603	7.95434	7.99558	7.64719	7.84983	8.03639	7.92287	7.51648	7.96569	8.13622	8.02943	ENSMUSG00000026339	Ccdc93
TC0100001111.mm.2	9.49063	9.61228	9.18661	9.29328	9.68412	9.37124	9.48638	9.38028	9.78566	9.5556	9.41601	9.64248	9.56283	9.66644	9.68597	9.55885	ENSMUSG00000026342	Slc35f5
TC0100001112.mm.2	3.99799	3.94483	4.08091	3.92978	4.11423	3.78836	3.68389	4.43198	3.82484	4.00031	3.97299	4.13178	3.92033	4.0204	3.53151	3.82288	ENSMUSG00000026343	Gpr39
TC0100001114.mm.2	10.6149	9.96325	9.86673	9.85982	10.8046	9.88439	9.88809	9.91777	10.5122	9.98352	9.88779	9.95849	10.589	9.91579	9.86542	9.95641	ENSMUSG00000036155	Mgat5
TC0100001123.mm.2	4.2806	4.44876	4.55533	4.64713	4.48656	4.40481	4.53932	4.80987	4.45305	3.88987	4.56569	4.63687	4.31412	4.32613	4.40789	4.85108	ENSMUSG00000026348	Acmsd
TC0100001124.mm.2	8.44206	8.84078	8.65897	8.72132	8.92814	8.57616	8.72791	8.35842	8.7347	8.64139	8.7498	8.83788	8.64512	8.76691	8.77739	8.90967	ENSMUSG00000026349	Ccnt2
TC0100001125.mm.2	8.22573	8.52112	8.74627	8.78066	8.27677	8.48385	8.50055	8.51801	8.60093	8.55566	8.76807	8.86514	8.43128	8.60561	8.91485	8.6112	ENSMUSG00000036104	Rab3gap1
TC0100001129.mm.2	11.3162	10.5259	10.5835	10.5079	11.4237	10.2762	10.6629	10.4117	11.2067	10.3727	10.4774	10.5179	11.1464	10.2925	10.3245	10.534	ENSMUSG00000056211	R3hdm1
TC0100001138.mm.2	8.35537	8.99391	8.93519	9.009	8.54274	8.84259	8.81056	8.85112	8.68642	8.88319	9.04733	9.04953	8.42932	8.83249	8.84868	8.92359	ENSMUSG00000026353	Ubxn4
TC0100001145.mm.2	6.96019	6.63617	6.75513	6.85117	6.71789	6.96911	7.06427	6.84657	6.72421	6.94437	6.4621	7.1125	6.78743	6.7047	6.64145	6.69028	ENSMUSG00000042581	Thsd7b
TC0100001158.mm.2	6.15137	6.18989	6.0366	6.06443	6.06478	6.44344	5.79846	5.68279	6.00081	5.96209	5.93028	6.05693	5.8277	5.8944	6.09215	5.63603	ENSMUSG00000046404	Yod1
TC0100001161.mm.2	5.18012	5.10523	5.22706	5.05591	4.74	5.34297	5.60666	5.64326	5.33181	5.14199	5.1693	5.58117	5.27668	5.00438	4.88201	5.13594	ENSMUSG00000042510	AA986860
TC0100001164.mm.2	5.35616	5.14341	5.27894	5.16797	5.28927	4.99569	5.09224	5.1605	5.41243	5.36801	5.68054	4.68872	4.75974	4.85976	5.06219	5.52614	ENSMUSG00000026415	Fcamr
TC0100001165.mm.2	3.52062	3.04153	3.10002	3.23552	3.56979	3.20658	3.42507	3.04513	3.12288	3.06297	3.40534	3.43381	3.49542	3.31569	3.26548	3.20023	ENSMUSG00000026417	Pigr
TC0100001166.mm.2	5.58807	5.6321	5.53581	5.62922	5.7449	5.76983	5.71663	6.04502	5.34031	5.76067	5.49782	5.64521	5.55511	5.88574	5.5673	5.65012	ENSMUSG00000042474	Fcmr
TC0100001167.mm.2	5.02275	6.20187	6.27085	6.35504	4.43289	6.20549	6.02914	6.29779	4.32819	6.30595	6.35915	5.9783	5.05179	6.33379	6.51414	6.4435	ENSMUSG00000016529	Il10
TC0100001168.mm.2	9.05694	8.75316	8.77148	8.70911	9.04423	8.62022	8.77478	8.82363	8.92619	8.87638	8.90134	8.84442	9.31894	8.96486	8.92804	8.72546	ENSMUSG00000026427	Eif2d
TC0100001170.mm.2	4.67977	4.54	4.27127	4.23346	5.27036	4.36519	3.95994	3.99162	4.81048	4.44121	4.45844	4.51844	5.37187	4.13031	4.5862	4.18001	ENSMUSG00000055184	Fam72a
TC0100001171.mm.2	4.04605	4.04978	4.40365	4.44861	4.1595	3.86654	3.93549	4.19716	4.04631	4.3769	4.56499	4.13333	4.28961	4.14367	4.33226	4.3503	ENSMUSG00000026432	Avpr1b
TC0100001172.mm.2	6.07876	5.21039	5.1497	5.3379	5.77459	5.38449	5.13582	5.02358	5.39288	5.09721	4.84432	5.21303	5.92432	5.77586	5.10591	5.42323	ENSMUSG00000004552	Ctse
TC0100001173.mm.2	10.8133	10.3217	10.507	10.4456	10.7786	10.3311	10.4201	10.4341	10.8681	10.1815	10.4643	10.4286	10.8308	10.1619	10.2496	10.2898	ENSMUSG00000052688	Rab7b
TC0100001174.mm.2	5.58032	5.9875	5.4363	5.61566	5.917	6.03883	5.70178	5.91443	5.7137	5.6149	5.47146	5.55524	5.77634	5.77372	5.58354	5.77513	ENSMUSG00000042268	Slc26a9
TC0100001175.mm.2	3.71557	3.6566	3.36186	3.77087	3.31427	4.35374	4.25168	3.7323	3.21237	3.79081	3.69829	3.77953	3.44391	3.69896	3.93603	3.62933	ENSMUSG00000042251	Pm20d1
TC0100001176.mm.2	8.59926	8.93297	8.67413	9.01263	8.33732	8.58378	8.59261	8.65113	8.123	8.56118	8.72646	8.66667	8.33266	8.75173	8.82336	8.86421	ENSMUSG00000013275	Slc41a1
TC0100001177.mm.2	8.22385	7.96864	7.89154	7.80345	7.93139	7.74737	7.61589	7.54994	8.12423	8.10138	7.9003	7.77137	8.06564	8.09516	7.96614	8.05976	ENSMUSG00000026433	Rab29
TC0100001178.mm.2	10.8936	9.81601	9.817	9.89854	11.239	9.85242	9.78694	9.85921	11.0223	9.77903	9.7281	9.82083	10.7871	9.54112	9.85572	9.71719	ENSMUSG00000026434	Nucks1
TC0100001180.mm.2	4.65118	4.5451	4.95482	4.91273	5.1247	4.48413	3.56259	3.36072	5.0273	4.31822	4.26366	4.11335	5.4124	5.2679	3.85946	4.45637	ENSMUSG00000026435	Slc45a3
TC0100001181.mm.2	9.19914	9.11483	9.12922	9.09973	9.2078	9.03159	9.07743	8.98309	9.23758	8.99517	9.19133	9.00869	9.33287	9.02867	9.06106	9.08981	ENSMUSG00000026436	Elk4
TC0100001186.mm.2	5.67967	5.80243	5.69109	5.65737	5.91877	5.48646	5.81249	5.6198	5.29016	5.47966	5.52505	5.71982	5.796	5.6806	5.46928	5.92332	ENSMUSG00000079330	Lemd1
TC0100001189.mm.2	5.38195	5.49233	5.05727	5.16392	5.59852	4.79051	5.64321	5.20881	5.43444	4.99493	5.4853	5.27085	5.43852	5.08395	4.82439	5.35669	ENSMUSG00000042115	Klhdc8a
TC0100001190.mm.2	8.22788	8.15217	8.0635	7.95141	8.35146	8.26241	8.12551	7.98724	8.42848	8.03341	8.11909	8.38703	8.40034	8.07177	8.1045	8.07981	ENSMUSG00000009772	Nuak2
TC0100001193.mm.2	6.6734	6.73027	6.52681	6.6342	6.84709	6.74415	6.81217	6.49153	7.00413	6.95923	6.83346	6.59768	6.56553	6.60618	6.3078	6.62434	ENSMUSG00000042046	Dstyk
TC0100001195.mm.2	9.05527	8.6116	8.52961	8.64483	8.99184	8.60535	8.70695	8.41314	8.97565	8.55448	8.68105	8.71861	8.93818	8.65986	8.44567	8.40106	ENSMUSG00000026439	Rbbp5
TC0100001196.mm.2	4.93117	4.70798	4.62307	5.24818	5.54769	4.84766	4.65838	4.98197	5.46274	4.86796	4.61909	4.87537	5.95031	4.4852	5.09259	4.75949	ENSMUSG00000048174	Tmem81
TC0100001200.mm.2	7.47157	7.36929	7.41575	7.61286	7.41224	7.70568	7.46345	7.48433	7.5509	7.65432	7.28373	7.46858	7.31311	7.2822	7.22126	7.41797	ENSMUSG00000026443	Lrrn2
TC0100001201.mm.2	5.56806	5.15043	5.14116	5.2804	5.25553	5.42085	5.35631	5.40944	5.30694	5.53656	5.27756	5.3673	4.98768	5.30151	4.8499	4.87177	ENSMUSG00000026447	Pik3c2b
TC0100001202.mm.2	8.95216	9.69579	9.48392	9.54086	8.83171	9.4349	9.43281	9.63607	9.14071	9.70459	9.5116	9.64747	9.13689	9.74414	9.73505	9.63342	ENSMUSG00000046062	Ppp1r15b
TC0100001204.mm.2	6.3448	6.10228	7.0834	6.44575	6.59939	6.60153	6.29046	6.51453	6.02602	6.26057	6.22004	6.31334	6.04056	6.63859	6.20973	6.27448	ENSMUSG00000041757	Plekha6
TC0100001205.mm.2	5.35432	5.33349	5.68621	5.43367	5.22846	5.24683	5.2994	4.9756	5.35309	5.20991	5.43259	5.28209	5.49813	5.5868	5.71503	5.52682	ENSMUSG00000098306,ENSMUSG00000103421,ENSMUSG00000102367	Golt1a,Kiss1
TC0100001206.mm.2	5.07235	5.47703	5.30587	5.40689	5.04732	4.99261	4.88894	5.7228	5.58415	4.69509	5.22887	5.22546	4.72225	5.11297	4.91313	5.6892	ENSMUSG00000070645	Ren1,Ren2
TC0100001207.mm.2	4.75776	4.4578	5.22703	4.80825	5.06499	5.07855	4.8783	5.05307	5.04366	5.03187	4.79068	4.91825	5.14929	4.94126	4.9407	4.82262	ENSMUSG00000070644	Etnk2
TC0100001218.mm.2	3.84753	4.18091	3.64469	3.76762	3.69408	3.86669	4.27327	3.9975	3.78965	3.96825	3.7204	3.80752	3.80281	3.93557	3.88392	4.03598	ENSMUSG00000041559	Fmod
TC0100001220.mm.2	5.46436	4.81076	5.46347	5.16531	5.1116	4.98921	5.51983	5.32934	5.25024	5.14766	4.94435	5.40542	5.32658	5.39765	4.82367	5.15799	ENSMUSG00000026450	Chit1
TC0100001222.mm.2	5.45114	5.73102	5.26148	5.11444	5.50679	4.92781	4.87911	5.64195	5.24322	5.10134	5.36821	4.96412	5.68257	5.03433	5.04614	5.25729	ENSMUSG00000064246	Chil1
TC0100001223.mm.2	5.79704	5.36711	5.40787	5.45029	5.79243	4.9859	5.20454	5.47549	5.36584	4.99544	4.92606	5.27014	5.36459	5.33964	5.1922	5.66196	ENSMUSG00000042451	Mybph
TC0100001225.mm.2	5.79017	5.62334	5.77145	5.52883	5.65223	5.44132	5.7645	5.72999	5.64242	5.70896	5.34472	5.59076	5.4168	5.87386	5.42128	5.16229	ENSMUSG00000026459	Myog
TC0100001226.mm.2	4.88799	4.65565	4.59572	4.91389	4.93949	4.89721	4.86409	4.73773	4.83687	4.60693	4.88788	4.55576	4.8535	4.80902	4.38845	4.56954	ENSMUSG00000050526	4933406M09Rik
TC0100001227.mm.2	8.41702	8.54285	8.31482	8.62294	8.47034	8.80785	8.5856	8.61694	8.51582	8.72332	8.62226	8.64359	8.60082	8.80839	8.61181	8.60481	ENSMUSG00000026456	Cyb5r1
TC0100001228.mm.2	11.3192	11.1768	11.4173	11.3106	11.2401	11.1779	11.1517	11.1869	11.2068	11.1878	11.2387	11.2368	11.2538	11.2161	11.318	11.2455	ENSMUSG00000026457	Adipor1
TC0100001230.mm.2	6.62432	7.23743	7.52774	7.48432	6.57707	7.23045	7.58227	7.51299	6.80026	7.24498	7.41876	7.58243	6.67878	7.63989	7.48059	7.1065	ENSMUSG00000026455	Klhl12
TC0100001231.mm.2	7.91601	8.6073	8.36406	8.62111	8.21184	8.54619	8.41313	8.44315	8.11408	8.50638	8.57152	8.56794	8.2333	8.57103	8.58221	8.55509	ENSMUSG00000042229	Rabif
TC0100001234.mm.2	5.92111	8.10796	7.71695	8.33587	5.89582	8.08884	8.15944	7.83699	5.96509	7.76882	8.09106	7.97725	5.96823	7.64595	8.09784	7.77523	ENSMUSG00000042207	Kdm5b
TC0100001237.mm.2	4.29325	4.53402	5.00777	4.24898	4.69211	4.44001	4.7247	4.74646	4.2805	4.03288	4.40444	4.6431	4.66691	5.02293	4.57453	4.23089	ENSMUSG00000026452	Syt2
TC0100001240.mm.2	7.81154	5.09994	4.96667	5.01886	8.05871	5.26574	5.57306	4.96549	7.8368	4.92924	4.83265	4.61964	7.66915	4.99683	5.11959	4.91364	ENSMUSG00000026429	Ube2t
TC0100001244.mm.2	11.3914	10.8008	10.6283	10.7472	11.2103	10.8559	10.8022	10.8669	11.1452	10.7206	10.8543	10.715	11.1758	10.8789	10.6991	10.7722	ENSMUSG00000031506	Ptpn7
TC0100001245.mm.2	11.701	12.139	12.0797	12.0751	11.5555	12.0205	11.9985	12.055	11.5387	12.0523	12.0693	12.0992	11.6878	12.1224	12.1447	12.0773	ENSMUSG00000026426	Arl8a
TC0100001249.mm.2	5.51589	5.71503	5.74494	5.49933	5.88097	5.76022	6.11175	6.02296	6.01775	5.72272	5.54805	5.83533	5.90476	5.72498	5.61071	5.98668	ENSMUSG00000048096	Lmod1
TC0100001252.mm.2	10.7922	9.28728	9.31531	9.45554	10.9254	9.45055	9.29773	9.27198	10.6006	9.35543	9.37707	9.46283	10.9631	9.39501	9.39356	9.39107	ENSMUSG00000026421	Csrp1
TC0100001254.mm.2	5.85054	5.95432	5.76117	5.61866	5.60641	6.04268	5.85456	5.51437	5.87616	5.82635	5.91315	5.55746	5.94907	5.87385	5.16281	5.51792	ENSMUSG00000041801	Phlda3
TC0100001256.mm.2	6.59974	8.95247	7.94817	8.38801	6.61298	8.93644	8.31915	8.73956	6.67272	8.74902	8.33872	8.11362	6.47547	8.65942	8.51199	8.30263	ENSMUSG00000041782	Lad1
TC0100001257.mm.2	5.15365	4.6938	4.66905	4.84858	4.91614	4.95219	4.85781	4.83365	5.33243	4.63713	5.00918	4.98131	5.1404	5.15241	4.86398	4.85932	ENSMUSG00000026414	Tnnt2
TC0100001258.mm.2	6.67834	5.16719	5.95859	6.17803	6.57884	5.76442	5.65937	6.18413	6.12058	5.71578	5.97079	6.12595	6.754	5.81016	5.86884	5.7712	ENSMUSG00000026411	Tmem9
TC0100001259.mm.2	5.82663	5.71469	5.40538	5.43438	5.85892	5.37465	5.34606	6.04866	5.46754	5.29767	5.3416	5.65066	6.00406	5.46302	5.34254	5.94157	ENSMUSG00000097918	Ascl5
TC0100001260.mm.2	5.19396	4.89831	5.54853	5.47184	5.53424	4.53924	5.12788	5.11038	5.07869	5.37123	5.02124	5.11671	5.02517	4.97847	4.99773	5.23389	ENSMUSG00000026407	Cacna1s
TC0100001262.mm.2	9.25533	8.46447	8.65949	8.65564	9.37606	8.24849	8.52059	8.49901	9.30546	8.44694	8.40596	8.42097	9.13246	8.62715	8.61016	8.58291	ENSMUSG00000041642	Kif21b
TC0100001268.mm.2	7.82108	7.59948	7.60764	7.62173	7.79791	7.34354	7.1626	7.17114	7.47353	7.51799	7.25609	7.58122	7.83025	7.67244	7.64867	7.46628	ENSMUSG00000026404	Ddx59
TC0100001271.mm.2	8.50848	4.69574	5.13541	4.94732	8.22233	5.12201	5.13202	5.23085	8.44964	4.8967	4.44873	4.62534	8.67499	4.50319	4.73526	5.14606	ENSMUSG00000041498	Kif14
TC0100001274.mm.2	8.03833	9.0323	9.09586	9.14618	8.00629	8.97523	8.81504	8.69209	8.25006	8.99944	9.09503	9.12266	7.81264	8.93861	9.05079	8.87005	ENSMUSG00000041483	Zfp281
TC0100001292.mm.2	4.96593	4.51054	4.88421	4.83135	5.17701	4.94093	5.04007	5.20702	5.14323	4.99177	4.51149	4.83181	4.95604	4.65799	4.53982	4.97769	ENSMUSG00000026394	Atp6v1g3
TC0100001294.mm.2	7.57629	7.07411	6.99064	7.00873	7.33335	7.06756	7.21129	7.05682	7.59695	7.27423	7.13238	7.07397	7.6844	6.91959	6.83426	6.94509	ENSMUSG00000056268	Dennd1b
TC0100001302.mm.2	8.43305	7.97997	7.91622	7.86301	8.43161	7.79393	8.04129	7.89225	8.61726	7.89896	7.91845	8.22104	8.51963	7.83775	7.93528	7.94705	ENSMUSG00000033964	Zbtb41
TC0100001303.mm.2	8.16498	3.95491	3.64172	3.91875	7.85654	3.73836	4.3584	3.89616	8.05024	4.10704	3.7939	3.77483	8.33329	3.77049	3.92704	3.82783	ENSMUSG00000033952	Aspm
TC0100001304.mm.2	4.58584	4.09535	4.17815	4.18691	4.38194	4.01814	4.62674	4.5963	4.47388	4.31806	4.08452	4.35434	4.37875	4.32124	4.18408	4.16639	ENSMUSG00000026368	F13b
TC0100001308.mm.2	3.46257	3.40928	3.36767	3.63339	3.75827	3.47417	3.4599	3.90788	3.55896	3.38133	3.50393	3.61088	3.37923	3.55002	3.28727	3.53513	ENSMUSG00000052726	Kcnt2
TC0100001313.mm.2	4.07868	4.05055	3.65722	4.00292	4.24008	4.6536	4.60881	4.15973	3.93041	4.30494	4.16421	4.34509	4.04823	4.21575	3.97046	3.704	ENSMUSG00000033849	B3galt2
TC0100001316.mm.2	9.86066	10.1346	10.0756	10.012	9.63341	10.0936	10.0712	9.86901	9.57713	10.0873	10.0547	9.9527	9.93762	10.0954	10.1771	10.1651	ENSMUSG00000018196	Glrx2
TC0100001317.mm.2	10.066	9.01334	8.99605	9.23324	10.24	9.18964	9.10277	8.93133	10.2882	9.3378	9.16759	9.34613	10.2479	9.14861	9.10379	9.07073	ENSMUSG00000018189	Uchl5
TC0100001330.mm.2	4.11017	3.76218	4.41548	4.0179	3.97306	4.20861	4.30453	4.72427	4.11514	4.15102	4.1064	4.48045	4.18928	3.93665	4.12965	4.04419	ENSMUSG00000035131	Brinp3
TC0100001338.mm.2	7.90667	11.8767	11.5432	11.5503	7.73385	11.5742	11.4747	11.7477	7.9198	11.6237	11.7011	11.3388	8.15166	11.5295	11.7185	11.6469	ENSMUSG00000032487	Ptgs2
TC0100001339.mm.2	4.28136	4.39617	4.50669	4.41807	4.13835	4.05689	4.29745	4.94038	4.31199	4.33562	4.2083	3.90603	3.83788	4.19209	4.20924	4.40152	ENSMUSG00000006007	Pdc
TC0100001341.mm.2	10.4976	10.3761	10.7748	10.5387	10.8411	10.4692	10.6041	10.5608	10.8393	10.5145	10.6705	10.8612	10.6108	10.2563	10.3852	10.406	ENSMUSG00000006005	Tpr
TC0100001349.mm.2	6.66202	6.78939	6.88521	6.66846	6.6739	6.6611	6.8812	6.70476	6.43365	6.74498	6.92528	6.61776	6.56583	6.82104	6.60472	6.71257	NA	3110040M04Rik
TC0100001351.mm.2	10.3012	9.00159	8.26287	8.57034	10.6137	8.92957	8.5333	8.74326	10.6844	8.85211	8.61861	8.5347	10.349	8.85884	8.85156	8.65307	ENSMUSG00000023150	Ivns1abp
TC0100001353.mm.2	9.22362	9.81327	9.627	9.72688	9.21715	9.70228	9.62274	9.46303	9.39245	9.87033	9.81677	9.5382	9.42854	9.58656	9.73705	9.73327	ENSMUSG00000053286	Trmt1l
TC0100001356.mm.2	10.1227	8.70783	9.15016	9.11477	10.0287	8.88907	9.1647	9.11367	10.0648	8.69171	9.04772	9.20945	10.1227	8.68429	8.93905	8.77779	ENSMUSG00000026483	Fam129a
TC0100001358.mm.2	9.94645	9.82532	9.84308	9.78795	9.97966	9.70462	9.73428	9.94284	9.9859	9.82511	9.77238	9.85247	10.1223	9.59123	9.80668	9.83927	ENSMUSG00000043019	Edem3
TC0100001365.mm.2	3.59963	3.75284	3.49202	3.58522	3.81371	3.83743	4.10485	3.86478	3.77238	3.80098	3.55562	3.63289	3.37658	4.08275	4.11259	4.07182	ENSMUSG00000032649	Colgalt2
TC0100001367.mm.2	3.30814	3.41699	3.63181	3.69985	3.56581	3.96644	3.40091	3.69057	3.6346	3.90712	3.41262	3.60402	3.5385	3.70056	3.28997	3.7455	ENSMUSG00000055547	Apobec4
TC0100001369.mm.2	11.318	11.7014	11.6738	11.6459	11.2801	11.6274	11.6563	11.564	11.4368	11.5979	11.7003	11.6252	11.3486	11.6305	11.6782	11.6495	ENSMUSG00000008475	Arpc5
TC0100001370.mm.2	10.9991	11.5075	11.3278	11.4973	10.8359	11.4208	11.5142	11.565	10.8101	11.4625	11.5053	11.353	10.8307	11.5432	11.5165	11.5173	ENSMUSG00000026480	Ncf2
TC0100001373.mm.2	5.7626	5.89905	5.986	5.69887	5.90144	5.90214	6.15851	6.118	5.82251	5.5919	5.72768	5.81083	5.84367	5.89901	5.95331	6.10383	ENSMUSG00000042751	Nmnat2
TC0100001377.mm.2	4.95208	4.63843	4.87112	4.84842	5.13932	5.16116	5.02789	4.83499	4.92751	4.77101	4.77808	5.18193	4.875	5.31679	4.47377	5.00531	ENSMUSG00000042708	Shcbp1l
TC0100001379.mm.2	6.73056	6.33358	6.58456	6.33576	6.68748	6.61473	6.47974	6.7059	6.69071	6.64744	6.26684	6.65733	6.65171	6.58322	6.24181	6.41215	ENSMUSG00000042671	Rgs8
TC0100001381.mm.2	6.09826	6.92116	6.07311	6.32239	5.9985	6.77361	5.99089	6.01595	5.92866	6.54354	6.53593	6.44297	5.93155	6.55243	6.48728	5.71913	ENSMUSG00000026475	Rgs16
TC0100001382.mm.2	9.54495	7.92625	8.02218	8.2418	9.48433	7.89443	8.23042	8.57951	9.50289	7.70062	8.34853	8.04763	9.38203	7.59243	8.09552	7.9658	ENSMUSG00000066800	Rnasel
TC0100001385.mm.2	3.55271	3.32533	3.37294	3.25621	3.26955	3.16307	3.27107	3.59585	3.52074	3.5141	3.2406	3.59926	3.10963	3.3412	3.09078	3.81742	ENSMUSG00000043282	Teddm1b
TC0100001386.mm.2	5.00918	4.85776	4.62183	4.5357	4.77826	4.76481	4.63034	5.08649	4.34787	4.80603	4.7568	4.63254	4.9448	4.57334	4.48241	5.00564	ENSMUSG00000047053	Teddm1a
TC0100001387.mm.2	10.4018	9.88872	10.1112	10.2427	10.5072	10.0399	10.2995	10.3767	10.5096	9.92859	10.2752	10.1401	10.3155	9.63469	10.0371	9.98417	ENSMUSG00000026473,ENSMUSG00000099227	Glul,Mir8114
TC0100001392.mm.2	6.42799	6.13424	5.71821	5.93258	6.29073	6.10748	5.94142	6.49783	6.38167	5.94515	5.67412	6.00308	5.93237	6.32766	5.78591	6.06625	ENSMUSG00000066797	Zfp648
TC0100001397.mm.2	9.71266	10.0019	9.9839	10.3661	9.76761	9.97447	10.093	9.99029	9.38798	10.0726	10.0989	10.0025	9.52429	10.0892	9.77335	9.73758	ENSMUSG00000026470	Stx6
TC0100001402.mm.2	8.72255	8.71479	8.92954	8.81375	9.00943	8.91139	8.68145	8.84373	8.56314	8.80451	8.82781	8.91297	8.90812	8.54267	8.53616	8.69381	ENSMUSG00000033701	Acbd6
TC0100001409.mm.2	11.3342	11.8034	11.8104	11.5932	11.339	11.601	11.5624	11.5556	11.3806	11.7202	11.6979	11.6124	11.3722	11.6641	11.7105	11.6893	ENSMUSG00000050565	Tor1aip2
TC0100001412.mm.2	4.67814	4.66464	5.07318	5.04422	4.83214	4.8798	4.7898	4.92575	4.43247	5.12415	4.50341	4.91757	4.71572	5.37568	4.31256	4.84689	ENSMUSG00000026602	Nphs2
TC0100001414.mm.2	10.6254	10.6466	10.5141	10.5376	10.438	10.7927	10.5552	10.5651	10.5173	10.5675	10.5329	10.4193	10.4974	10.5458	10.6285	10.5815	NA	NA
TC0100001419.mm.2	8.62066	7.93736	7.95483	8.32261	8.74942	8.23029	8.04611	8.10149	8.84476	8.27733	8.34908	8.14767	8.80849	7.92696	8.29056	8.10831	ENSMUSG00000026596	Abl2
TC0100001425.mm.2	3.81012	3.52296	3.81866	3.95589	3.91203	3.71406	3.74939	3.69164	3.705	3.82859	3.67746	3.47357	3.8737	3.58752	3.94145	3.50159	ENSMUSG00000033544	Angptl1
TC0100001431.mm.2	7.83176	7.27592	6.93258	7.12984	7.78551	7.10991	7.14422	7.21183	7.82053	6.97826	6.78127	6.71615	7.58707	6.95012	6.97886	7.00304	ENSMUSG00000049881	2810025M15Rik
TC0100001433.mm.2	6.42929	7.41016	7.23501	7.57073	6.20881	7.37971	7.66016	7.61537	6.08164	7.68646	7.49786	7.63358	6.18946	7.4463	7.53598	7.34755	ENSMUSG00000033488	BC026585
TC0100001434.mm.2	3.56298	3.90415	3.81451	3.64781	3.50609	3.80171	3.76408	3.94946	3.30468	3.76394	3.55847	3.46942	3.57321	3.36013	3.613	3.31833	ENSMUSG00000026589	Sec16b
TC0100001438.mm.2	4.30329	4.11637	4.31101	4.13169	4.47974	4.31085	4.00873	3.96525	3.81905	4.5689	4.02424	4.07883	3.52731	4.46789	4.10646	4.11051	ENSMUSG00000026587	Astn1
TC0100001442.mm.2	9.61769	10.4659	10.5666	10.4804	9.54823	10.2867	10.2996	10.3263	9.75793	10.3677	10.6465	10.46	9.70764	10.4098	10.4222	10.3548	ENSMUSG00000040782	Rfwd2
TC0100001447.mm.2	5.07321	5.22964	5.23084	5.15872	4.94315	5.02195	5.17244	5.16523	5.29679	5.36617	5.15009	5.13	5.13548	4.99903	5.41852	4.81251	ENSMUSG00000015829	Tnr
TC0100001451.mm.2	5.66723	5.15499	5.4265	5.19604	5.53203	4.80242	5.26292	5.08391	5.37422	5.35868	5.09268	4.94903	5.63266	5.48993	5.09966	5.03492	ENSMUSG00000090394	4930523C07Rik
TC0100001452.mm.2	9.50152	9.62539	9.47204	9.30494	9.11137	9.51473	9.44003	9.43181	9.37225	9.57282	9.42589	9.53696	9.44285	9.56403	9.54493	9.68855	ENSMUSG00000058267	Mrps14
TC0100001459.mm.2	10.4772	10.2798	10.2164	10.1688	10.2593	10.3253	10.2699	10.2567	10.3975	10.2152	10.206	10.1669	10.3397	10.1635	10.1774	10.1646	ENSMUSG00000040423	Rc3h1
TC0100001462.mm.2	4.01793	4.23536	4.26927	4.48771	4.14583	4.88315	4.04779	4.79326	4.66597	4.09105	4.17814	4.35107	4.00692	4.35681	4.18552	4.50125	ENSMUSG00000026715	Serpinc1
TC0100001465.mm.2	7.08075	5.51349	5.03443	5.3061	7.30155	5.39207	5.3568	5.0167	7.48804	5.34646	5.18804	5.34018	7.23696	5.2817	5.84651	5.16142	ENSMUSG00000026708	Cenpl
TC0100001466.mm.2	4.42567	4.34608	4.53854	4.05522	4.3286	3.82519	3.89157	4.55244	4.26236	3.9015	4.02927	3.96961	3.75729	4.3942	3.791	4.76396	ENSMUSG00000044835	Ankrd45
TC0100001468.mm.2	5.03776	5.38721	5.70361	6.44663	5.60105	6.10573	7.16442	7.34681	4.67516	5.49876	7.01606	6.39143	4.80487	5.19353	5.98587	5.37636	ENSMUSG00000026700	Tnfsf4
TC0100001469.mm.2	3.73274	3.82121	3.62428	3.40796	3.58544	3.82384	3.53151	3.51187	3.88397	3.51129	3.61953	3.6637	3.31296	2.95825	3.60276	3.72736	ENSMUSG00000066755	Tnfsf18
TC0100001473.mm.2	7.13974	7.64065	7.47716	7.46886	6.96473	7.44945	7.4561	7.37843	7.03184	7.32927	7.77901	7.50977	7.10572	7.38036	7.60544	7.21212	ENSMUSG00000026698	Pigc
TC0100001475.mm.2	5.89208	5.93963	6.00767	5.71581	6.111	6.33898	6.10615	6.23785	5.88589	5.9417	5.78612	6.09383	6.15941	5.97354	5.78509	5.78314	ENSMUSG00000078190,ENSMUSG00000065516,ENSMUSG00000070126	Dnm3os,Mir214,Mir199a-2
TC0100001477.mm.2	4.33564	4.36405	4.77366	4.44533	4.39704	4.42569	4.4675	4.41896	4.37422	4.67379	4.42072	4.50336	4.38074	4.16999	4.30453	4.74441	NA	NA
TC0100001479.mm.2	8.40634	8.95285	9.04523	9.33676	8.57499	8.97378	9.03262	9.01594	8.59338	9.09847	9.19089	9.26859	8.55266	8.98659	9.15282	8.90779	ENSMUSG00000026696	Vamp4
TC0100001481.mm.2	5.57187	5.78714	5.74601	5.47309	5.7783	5.51402	5.55915	5.85727	5.54713	6.28589	5.61528	5.64751	5.3076	5.94359	5.54559	5.36331	ENSMUSG00000026697	Myoc
TC0100001491.mm.2	7.57389	7.16056	7.09748	7.48195	7.85839	7.26594	7.45703	7.20587	7.95992	7.31237	7.45859	7.50015	7.85227	7.39169	7.36673	7.36781	ENSMUSG00000026585	Kifap3
TC0100001493.mm.2	7.57389	7.88422	7.63044	7.61434	7.29328	7.70564	7.62819	7.30702	7.43512	7.48457	7.64828	7.47781	7.4341	7.74546	7.59655	7.55574	ENSMUSG00000026584	Scyl3
TC0100001494.mm.2	5.4474	4.69357	4.74313	5.02224	5.66525	5.01403	4.79983	5.05975	5.67462	4.93354	4.43982	4.76655	5.75735	4.56737	5.01623	4.76208	ENSMUSG00000041396	Mettl18
TC0100001495.mm.2	3.70733	3.836	3.92113	4.08005	3.89686	3.80291	4.02339	4.08623	4.33688	4.11054	3.92618	3.73961	3.59305	3.88842	3.83778	3.91505	ENSMUSG00000026582	Sele
TC0100001496.mm.2	5.06313	5.6737	6.11557	6.18744	4.89157	5.79368	5.56517	5.85956	4.79619	5.5966	5.3617	6.15688	4.86252	6.11549	6.62045	6.17652	ENSMUSG00000026581	Sell
TC0100001497.mm.2	3.9827	3.4587	3.94238	3.73552	3.7382	3.77934	3.48398	3.66488	4.22667	3.92762	3.62479	4.24644	4.11177	3.78334	3.76138	4.47589	ENSMUSG00000026580	Selp
TC0100001498.mm.2	4.65875	4.39791	4.44069	4.29805	4.60614	4.79251	4.45285	4.51818	4.53251	4.56414	4.49521	4.42146	4.66515	4.59136	4.30673	4.7848	ENSMUSG00000026579	F5
TC0100001500.mm.2	9.29384	8.83015	8.81836	8.72374	9.09254	9.00646	9.03962	8.853	8.84623	8.88294	8.89803	8.79275	9.17548	8.73068	8.84415	8.73288	ENSMUSG00000040918	Slc19a2
TC0100001501.mm.2	7.06018	6.82112	6.60201	6.78587	7.28633	7.19292	6.66929	6.91884	7.25565	7.04901	6.86513	6.81564	6.95985	7.09003	6.71104	6.86398	ENSMUSG00000026578	Ccdc181
TC0100001502.mm.2	7.33064	7.158	7.3166	7.29977	7.57044	7.15655	7.15718	6.9545	7.47517	7.17744	7.62972	7.12371	7.48935	6.99073	7.2785	7.38542	ENSMUSG00000026575	Nme7
TC0100001510.mm.2	4.15945	4.38743	4.10776	3.87505	4.22235	3.96427	4.2194	4.16242	4.01829	3.8079	3.91526	4.1507	4.05557	3.82804	4.38057	4.04683	ENSMUSG00000026574	Dpt
TC0100001516.mm.2	5.57699	5.78106	5.47407	5.17923	5.85344	5.32381	5.4815	5.55197	5.66589	5.03644	5.53274	5.36297	5.61763	5.33104	4.94756	5.38533	ENSMUSG00000040836	Gpr161
TC0100001520.mm.2	8.41357	8.30513	8.43619	8.33843	8.13471	8.19442	8.02288	8.25594	7.97328	8.37303	8.006	8.35888	8.20581	8.23729	8.24368	8.33782	ENSMUSG00000026568	Mpc2
TC0100001522.mm.2	3.65163	4.17164	3.70753	3.7417	3.89703	4.4821	3.70844	3.634	4.03601	3.80014	3.80046	3.62712	3.41604	3.3876	4.09367	4.06687	ENSMUSG00000026567	Adcy10
TC0100001526.mm.2	12.555	12.4696	12.5923	12.6333	12.6272	12.5773	12.6575	12.672	12.4603	12.4153	12.6593	12.5914	12.5521	12.378	12.5318	12.439	ENSMUSG00000040713	Creg1
TC0100001527.mm.2	6.51779	6.95013	7.27076	7.14778	6.20035	7.22931	7.15696	6.91854	6.67392	7.26073	7.27016	7.20539	5.95428	6.81448	7.05519	6.93957	ENSMUSG00000005763	Cd247
TC0100001532.mm.2	4.90452	4.74213	4.74323	4.44782	5.55284	4.79273	4.60443	5.14861	5.00755	4.53394	4.29737	4.90463	4.83566	4.74958	4.6002	4.98839	ENSMUSG00000000544	Gpa33
TC0100001533.mm.2	3.72944	3.76047	3.61469	3.70295	3.48648	4.13932	3.95578	3.5619	3.73016	3.81183	3.64151	4.22582	3.63981	3.5733	3.4707	3.35033	ENSMUSG00000040612	Ildr2
TC0100001537.mm.2	8.1137	7.59148	7.66238	7.67402	7.88603	7.82737	7.60805	7.84294	8.16638	7.74349	7.51194	7.96419	8.06204	7.38571	7.64163	7.50307	ENSMUSG00000026563	Tada1
TC0100001541.mm.2	6.76439	6.5277	6.46279	6.39539	6.87605	6.47332	6.24712	6.35386	6.51796	6.28613	6.1167	6.41699	7.06906	6.35731	6.31689	6.25538	ENSMUSG00000060568	Fam78b
TC0100001548.mm.2	9.52285	9.07924	9.18156	9.08208	9.50209	8.87128	9.01218	8.79976	9.56797	8.92556	8.9364	8.97156	9.43937	8.79219	9.0847	8.92262	ENSMUSG00000052428	Tmco1
TC0100001550.mm.2	10.9066	9.61931	9.66464	9.61492	10.5896	9.51778	9.61561	9.75595	10.7408	9.60423	9.71463	9.67215	11.0135	9.50352	9.72098	9.70781	ENSMUSG00000026687	Aldh9a1
TC0100001554.mm.2	4.84577	4.64393	4.8373	5.10786	4.76296	4.79142	4.51096	4.87576	4.63494	4.57921	4.49721	4.83371	5.04818	4.78092	4.86574	4.86083	ENSMUSG00000015843	Rxrg
TC0100001555.mm.2	6.55552	6.28559	6.88442	6.37885	6.40194	6.41555	6.60057	6.7569	6.34708	6.65909	6.77623	6.56806	6.39322	6.59134	6.55822	6.74041	ENSMUSG00000026686	Lmx1a
TC0100001560.mm.2	4.50354	4.65948	4.80493	4.5254	4.43956	4.59302	5.07608	4.59507	4.38332	4.75283	4.64305	4.8946	4.20305	4.62565	4.91022	4.7368	ENSMUSG00000026678	Rgs5
TC0100001563.mm.2	3.40033	3.08619	2.79629	3.15214	3.15168	3.38748	3.25262	3.58851	3.25026	3.18579	3.02875	3.41973	3.15414	3.17532	3.07796	3.78196	ENSMUSG00000070532	Ccdc190
TC0100001567.mm.2	6.75084	5.2269	5.16715	5.01117	5.83996	5.1259	4.87342	5.36541	5.47996	5.23945	5.19301	5.28329	5.98922	5.01788	5.56655	5.06303	ENSMUSG00000073494	Sh2d1b2
TC0100001568.mm.2	7.7696	5.54543	4.80875	5.35758	7.47773	4.9795	5.38945	5.39032	7.71438	5.46646	5.28827	5.65517	7.70541	4.97661	5.05046	5.28572	ENSMUSG00000102418	Sh2d1b1
TC0100001569.mm.2	3.96694	4.36872	3.96995	4.22324	4.15924	4.04951	3.84819	3.98409	4.08574	3.74375	4.44004	4.39158	4.25362	3.88459	3.51089	4.06565	ENSMUSG00000042800	1700015E13Rik
TC0100001570.mm.2	6.0466	5.1326	5.27707	5.66646	6.92712	5.04532	5.07298	4.96181	6.44838	5.14634	5.78417	5.37109	6.04048	5.40754	5.44407	5.33502	ENSMUSG00000038463	Olfml2b
TC0100001572.mm.2	4.04136	4.16544	4.01931	3.92335	4.19689	4.06511	4.09171	4.10358	4.07406	4.07533	4.04378	3.8522	3.80353	3.90627	3.93205	4.24334	NA	NA
TC0100001574.mm.2	6.7707	9.23436	9.53866	9.66417	6.34698	8.65912	9.07358	8.72075	6.29065	8.94618	9.26704	9.18473	6.84257	9.27597	9.46541	9.53005	ENSMUSG00000059089	Fcgr4
TC0100001577.mm.2	4.42084	4.55987	4.3696	4.8948	4.90534	4.70499	4.34912	4.56063	5.04694	4.28636	5.35562	4.89605	4.70949	4.3126	4.49119	4.08261	ENSMUSG00000026649	Cfap126
TC0100001578.mm.2	6.04966	6.06431	6.31382	5.98554	5.87928	5.89681	5.7849	6.12721	6.12878	6.2816	6.39737	6.02652	6.0709	5.85334	6.13114	6.2449	ENSMUSG00000056569	Mpz
TC0100001579.mm.2	6.10174	6.03249	6.01127	5.74141	6.12194	6.08921	6.09777	6.28086	6.2062	6.36509	5.74718	5.89773	6.11126	6.03856	6.09077	5.97388	ENSMUSG00000005677	Nr1i3
TC0100001580.mm.2	5.69034	5.87654	5.53803	5.46637	5.2591	5.63907	5.245	5.12467	5.24433	5.77928	5.47923	5.40043	5.43985	5.46961	5.38608	5.5793	ENSMUSG00000005681	Apoa2
TC0100001581.mm.2	4.39408	5.84613	5.49599	5.54438	4.08211	6.21071	5.39845	5.8624	3.91729	6.34999	6.1574	5.6166	4.19334	5.39852	5.39393	5.58308	ENSMUSG00000006403	Adamts4
TC0100001582.mm.2	8.47166	8.48569	8.21298	8.37542	8.33933	8.4454	8.41718	8.35715	7.93502	8.39234	8.46045	8.12457	8.19963	8.63623	8.18866	8.2754	ENSMUSG00000052423	B4galt3
TC0100001585.mm.2	8.34927	9.06851	8.97636	9.11545	8.36816	8.82996	8.77894	8.85085	8.20488	8.91929	8.90203	8.86703	8.317	9.17967	9.03699	8.90586	ENSMUSG00000013973	Dedd
TC0100001586.mm.2	8.84838	9.34611	9.16153	9.22838	9.03369	9.21025	9.2115	9.23041	9.08165	9.17799	9.34855	9.25523	8.99474	9.20294	9.44406	9.15739	ENSMUSG00000006412	Pfdn2
TC0100001589.mm.2	6.02874	6.69827	6.12577	5.77277	6.07874	5.66234	6.29041	6.04909	5.78353	6.49247	5.99342	6.24978	6.03284	6.72111	6.27329	6.24002	ENSMUSG00000006411	Nectin4
TC0100001590.mm.2	10.4031	10.4333	10.7007	10.6573	10.3721	10.3409	10.4467	10.4238	10.5021	10.5529	10.6026	10.6699	10.4236	10.5734	10.5216	10.463	ENSMUSG00000048865	Arhgap30
TC0100001592.mm.2	8.33152	6.6863	6.22159	6.40998	8.95865	6.19298	5.701	5.77927	8.78821	6.42357	5.81668	6.1116	8.30778	6.3423	5.77406	5.6931	ENSMUSG00000038235	F11r
TC0100001593.mm.2	6.61496	6.48713	6.6888	6.61786	6.45856	6.22825	5.90131	6.23414	6.29085	6.12142	6.17002	6.27386	6.74803	6.28225	6.34848	6.56081	ENSMUSG00000060244	Alyref2
TC0100001595.mm.2	8.10364	6.39998	6.15907	6.0689	8.3952	6.70806	6.55331	6.10932	8.0125	6.38403	6.05735	6.562	8.29292	6.35405	5.98066	7.04379	ENSMUSG00000004709,NA	Cd244,LOC677008
TC0100001597.mm.2	9.57304	10.1879	10.2282	10.0475	9.58795	10.0133	10.075	10.0713	9.91277	10.1752	10.1089	10.2947	9.67001	10.1141	10.1611	10.1433	ENSMUSG00000015355	Cd48
TC0100001600.mm.2	4.68355	5.16536	5.28835	5.41778	4.64362	4.90579	5.23635	5.57825	4.50945	5.2416	5.54149	5.3267	4.81879	5.28727	5.4946	5.31443	ENSMUSG00000015316	Slamf1
TC0100001602.mm.2	10.4283	10.1233	10.329	10.1366	10.4221	9.93567	10.0681	10.0691	10.5639	9.9357	10.1588	10.0928	10.2075	9.91241	10.2452	10.2072	ENSMUSG00000038147	Cd84
TC0100001603.mm.2	6.02695	5.99898	6.21634	6.16657	6.55022	5.73948	5.6985	6.12301	6.19133	5.52971	5.87709	6.22936	5.82834	5.71572	5.69855	6.03754	NA	Gm10521
TC0100001604.mm.2	4.97692	9.57043	9.12452	9.4086	5.40355	9.28267	8.87807	9.30109	4.99145	9.43176	9.35832	9.40577	4.63743	9.53669	9.58309	9.42897	ENSMUSG00000015314	Slamf6
TC0100001605.mm.2	10.8031	11.1906	11.2746	11.1753	10.743	11.0211	11.1079	11.1369	10.7794	11.1406	11.1911	11.1707	10.7532	11.0314	11.1406	11.1685	ENSMUSG00000026553	Copa
TC0100001606.mm.2	9.71068	9.64771	9.8644	9.73144	9.58635	9.73248	9.76656	9.81731	9.46784	9.86602	9.5858	9.68911	9.50449	9.80574	9.57128	9.73004	ENSMUSG00000003464	Pex19
TC0100001607.mm.2	9.95454	9.76336	9.70664	9.72371	9.94702	9.7929	9.75735	9.77538	9.991	9.80682	9.75464	9.6808	10.0146	9.69714	9.70593	9.65651	ENSMUSG00000026554	Dcaf8
TC0100001610.mm.2	9.37983	9.79953	9.52541	10.0638	9.48057	9.81774	9.57539	9.87988	9.35832	9.86941	9.75704	9.7768	9.4535	9.75815	9.74773	9.60298	ENSMUSG00000038034	Igsf8
TC0100001611.mm.2	5.89371	5.74764	5.55342	5.4316	5.99747	5.12391	5.90177	5.40471	5.85902	5.13426	5.5951	5.29474	5.83388	5.30201	5.29858	5.6867	ENSMUSG00000044708	Kcnj10
TC0100001613.mm.2	7.89143	8.19524	8.12113	8.09823	7.89344	8.30174	7.92155	8.08708	8.04908	8.23552	8.01836	8.04245	8.03176	8.07559	8.26777	8.07413	ENSMUSG00000050229	Pigm
TC0100001615.mm.2	9.55629	10.6599	11.0575	10.9171	9.92297	10.5292	10.5678	10.1929	9.53832	10.6984	10.4778	10.8714	9.47303	10.6907	10.3821	10.5459	ENSMUSG00000026548	Slamf9
TC0100001616.mm.2	7.06641	6.7121	6.89973	6.90919	6.82697	6.74603	6.95929	6.80691	6.84552	6.85688	6.6582	6.97592	6.8641	7.21507	6.68331	6.76359	ENSMUSG00000037995	Igsf9
TC0100001617.mm.2	12.2898	11.7617	11.9379	11.9605	12.0907	11.7187	11.8989	11.8943	12.107	11.8355	11.9505	11.7223	12.2252	11.7543	11.8751	11.8498	ENSMUSG00000026547	Tagln2
TC0100001620.mm.2	3.94272	4.09834	4.6538	4.34523	3.88015	4.32822	3.3552	4.15209	3.9208	4.26264	3.86273	3.83804	3.75252	3.66126	4.54733	4.29119	ENSMUSG00000026546	Cfap45
TC0100001621.mm.2	6.67021	6.48512	6.55244	6.79844	6.10511	6.31059	6.66714	6.3933	6.54342	6.37412	6.42186	6.82208	5.97551	6.44505	6.22253	6.05655	ENSMUSG00000049598	Vsig8
TC0100001622.mm.2	3.40895	3.58036	3.47394	3.72493	3.45589	3.64655	3.68465	3.39968	3.46728	3.57512	3.62293	3.23929	3.43225	3.59686	3.26264	3.40351	ENSMUSG00000037942	Crp
TC0100001625.mm.2	3.03851	3.18222	3.57322	3.25684	3.20319	3.32389	2.7681	3.21088	3.37077	3.97381	3.30359	3.26623	3.34437	3.43096	3.16912	3.46159	ENSMUSG00000037924	Olfr16
TC0100001628.mm.2	3.3163	3.28803	3.41471	3.11322	3.28968	3.40611	3.37659	4.07911	3.28834	3.18387	3.5979	3.52403	3.53445	3.22545	3.47396	3.21661	ENSMUSG00000046643	Olfr218
TC0100001629.mm.2	3.47889	3.79735	3.57203	3.51852	3.69442	3.58277	3.70741	3.84426	3.53774	3.72027	3.70775	3.54609	4.02047	3.79513	3.93454	3.5841	ENSMUSG00000049456	Olfr1404
TC0100001630.mm.2	3.13997	3.51292	3.20158	3.39928	3.24449	3.64766	3.61812	3.1941	3.36898	3.06421	3.57187	3.53011	3.50558	3.43853	3.39446	3.43921	ENSMUSG00000049605	Olfr418
TC0100001631.mm.2	7.8796	8.09559	7.86411	8.02711	7.94778	7.93123	7.93343	7.79377	7.94067	7.77611	8.1308	8.10289	7.77215	7.93091	8.15704	7.95983	ENSMUSG00000037860	Aim2
TC0100001632.mm.2	7.14122	11.9286	11.8194	11.6469	6.85841	11.5076	11.459	11.0393	7.00342	11.8607	11.5958	11.687	7.70198	11.8287	11.6255	11.6139	ENSMUSG00000043263	Ifi209
TC0100001634.mm.2	4.04645	9.8183	9.86732	9.33433	3.99561	8.9263	8.79437	8.34346	3.68689	9.29754	9.26113	9.2839	4.7657	9.79062	9.55896	9.46949	ENSMUSG00000066677	Ifi208
TC0100001636.mm.2	4.85056	5.22168	5.55485	5.56284	5.16167	5.52362	5.32417	5.54883	4.68541	5.20398	5.23356	5.5715	4.84168	5.13886	4.9386	5.12318	ENSMUSG00000045381	Olfr433
TC0100001637.mm.2	3.69785	3.87946	3.70199	3.70668	3.9607	3.62927	3.77081	3.99201	3.70376	3.62234	3.76623	3.74203	3.82091	3.82198	3.78679	3.8818	ENSMUSG00000047048	Olfr432
TC0100001638.mm.2	4.47534	4.95369	4.43165	4.60954	4.97205	4.52679	4.95343	4.54142	4.59476	4.22303	4.44331	4.31353	4.49052	4.57112	4.59368	4.66723	ENSMUSG00000050134	Olfr430
TC0100001639.mm.2	4.09571	3.84877	3.97231	3.63023	3.78694	3.83413	3.87776	3.83567	4.01876	3.66264	3.86614	3.90623	4.25493	3.87534	3.70072	3.74694	ENSMUSG00000049528	Olfr429
TC0100001640.mm.2	3.87569	3.62746	3.73922	3.81194	4.06242	3.61466	4.35169	3.98832	3.78954	3.90272	3.42302	3.90366	3.7727	3.83167	4.59509	3.58093	ENSMUSG00000059371	Olfr426,Olfr427
TC0100001641.mm.2	3.56225	4.43165	3.71362	3.7444	3.49258	3.62054	4.4449	3.68029	3.59836	3.97622	4.12462	3.54061	3.7855	4.19222	3.67097	3.78624	ENSMUSG00000051528	Olfr424
TC0100001642.mm.2	3.32284	3.6602	3.6073	3.60841	3.844	3.56859	4.08045	4.01569	4.06456	3.7059	3.53569	3.70216	3.27371	4.27295	3.7197	3.65721	ENSMUSG00000091950	Olfr421-ps1
TC0100001643.mm.2	4.00656	4.22214	4.46985	4.53064	4.02237	4.27601	3.92203	4.13505	4.36282	4.38132	3.85829	4.30765	4.52387	4.19571	4.06664	4.57095	ENSMUSG00000055033	Olfr420
TC0100001644.mm.2	5.69691	5.13671	5.42526	5.49281	5.67011	5.77506	5.65984	5.55003	5.69378	5.83234	5.24064	5.29506	5.47715	5.70552	5.54564	5.56118	ENSMUSG00000026532	Spta1
TC0100001646.mm.2	3.5082	3.75815	4.11879	4.04708	3.8396	3.43829	4.20798	3.99287	4.18263	4.02347	3.62929	4.24803	3.95531	3.39691	3.69152	3.76271	ENSMUSG00000026531	Mptx1
TC0100001647.mm.2	4.31995	3.92451	4.21145	4.51602	4.51771	3.84906	4.52709	4.31839	4.0681	4.29909	4.49588	4.28165	4.18752	4.16142	4.46062	4.24308	ENSMUSG00000066672	Olfr417
TC0100001648.mm.2	4.12325	4.11922	4.08889	4.27439	3.87327	4.42497	4.24659	4.07016	4.01997	4.04775	3.91272	4.07629	4.25787	4.24305	4.13447	4.05918	ENSMUSG00000059503	Olfr248
TC0100001649.mm.2	3.76963	4.12829	3.76573	4.44934	4.17505	3.63345	3.6238	3.97536	4.18512	4.29408	3.62632	4.56547	3.9214	3.80029	3.82673	3.77614	ENSMUSG00000051509	Olfr414
TC0100001650.mm.2	3.18525	3.36677	3.61188	3.63379	3.2853	3.77752	4.00489	4.08797	3.5528	3.93199	3.64092	3.59674	3.60021	3.4697	3.25934	4.43853	ENSMUSG00000066671	Olfr220
TC0100001651.mm.2	3.98744	3.78678	4.16902	4.07161	4.04859	3.57324	3.95321	3.88975	3.74203	3.71857	3.62815	3.80255	3.72019	4.23877	4.15507	3.72363	ENSMUSG00000028354	Fmn2
TC0100001653.mm.2	4.19959	3.79608	4.01042	4.06117	4.15985	4.42394	4.19098	4.5222	3.63306	4.30675	3.92186	4.30615	3.90502	4.03826	3.75792	4.27367	ENSMUSG00000039783	Kmo
TC0100001654.mm.2	4.66	4.19923	3.72446	4.33892	4.76275	4.41338	4.69019	4.30749	4.51979	4.78453	4.12843	4.82882	4.94306	4.43163	3.80581	4.17152	ENSMUSG00000026523	Wdr64
TC0100001656.mm.2	7.02033	4.2986	3.58105	4.1622	7.28835	4.68983	4.20018	3.7148	7.80108	4.22368	3.98035	4.12388	7.52011	3.8222	4.20237	4.38199	ENSMUSG00000039748	Exo1
TC0100001663.mm.2	8.9518	8.82228	8.8628	9.0171	9.26158	8.96723	8.98725	8.92858	9.18381	8.76793	8.99567	9.05501	8.99409	9.05441	8.84076	8.98487	ENSMUSG00000026504	Sdccag8
TC0100001671.mm.2	8.50521	8.68257	8.58564	8.71512	8.55021	8.49413	8.49115	8.56827	8.70703	8.7352	8.63365	8.90577	8.63174	8.68622	8.72873	8.53758	ENSMUSG00000063659	Zbtb18
TC0100001675.mm.2	4.61055	4.05394	4.46206	3.9573	4.90918	4.38355	4.58718	4.6183	4.29699	4.13621	4.66154	4.69208	4.44118	4.13736	4.3389	4.31211	ENSMUSG00000015962	1700016C15Rik
TC0100001677.mm.2	4.65331	4.62327	4.73742	4.51427	4.9568	4.69725	5.03078	4.7771	4.5441	4.64921	4.77829	4.49495	4.55305	4.96327	4.57029	4.62703	NA	NA
TC0100001678.mm.2	3.22558	3.91258	3.39074	3.4128	3.62683	3.21573	3.84465	3.85271	3.40586	3.1658	3.41098	3.58974	3.63614	3.33082	3.55691	3.72718	ENSMUSG00000091476	Gm16432
TC0100001680.mm.2	8.06041	8.35527	8.12095	8.21765	7.85781	8.05824	8.17296	8.0561	8.14455	8.39115	8.52888	8.40266	8.13563	8.18366	8.46947	8.11462	ENSMUSG00000026502	Desi2
TC0100001684.mm.2	5.30649	5.37971	5.22449	5.08482	4.89134	4.71331	5.09947	4.92876	5.16605	4.78309	4.49728	4.90429	5.37548	4.85045	5.04669	5.06358	NA	Gm9982
TC0100001685.mm.2	9.49062	9.34017	9.33098	9.19187	9.3752	9.24613	9.18724	9.29182	9.24098	9.07747	9.25194	9.02226	9.28331	8.92937	9.17957	9.25763	ENSMUSG00000026500	Cox20
TC0100001688.mm.2	3.43163	3.33061	3.89877	3.38458	3.47436	3.83192	3.54579	3.35043	3.50865	3.74829	3.29543	3.45227	3.41654	3.55981	3.66921	3.72741	ENSMUSG00000026495	Efcab2
TC0100001692.mm.2	5.75246	5.9296	5.42332	5.62139	5.62737	5.64387	5.61874	6.20236	5.51973	6.35921	5.74173	5.14402	5.60309	5.63166	5.85378	5.68043	ENSMUSG00000026494	Kif26b
TC0100001698.mm.2	7.03053	6.94335	7.153	7.06319	6.83874	6.95308	6.97235	6.86101	7.0881	6.96699	6.90522	7.04143	7.08982	6.9575	6.93048	7.21339	ENSMUSG00000038949	Cnst
TC0100001699.mm.2	7.78729	7.48886	7.53591	7.40138	7.92257	7.28506	7.09111	7.17907	7.93705	7.05122	7.47689	7.06964	7.88807	7.13611	7.30697	7.34408	ENSMUSG00000038936	Sccpdh
TC0100001701.mm.2	3.16392	3.48565	3.90257	3.56111	3.58052	3.62121	3.6313	4.02797	3.7694	3.79998	3.74135	3.40492	3.67771	3.84581	3.37251	3.58623	NA	NA
TC0100001703.mm.2	5.35139	5.01396	5.18624	4.81294	5.72492	5.51516	5.52328	5.7885	5.41229	5.55146	5.3326	5.34558	5.39479	4.87275	5.05484	4.82798	ENSMUSG00000026490	Cdc42bpa
TC0100001707.mm.2	9.58775	10.3662	10.4596	10.3299	9.34088	10.1438	10.1676	10.0299	9.47316	10.1641	10.2868	10.0909	9.62612	10.189	10.2341	10.0935	ENSMUSG00000038855	Itpkb
TC0100001711.mm.2	9.72101	8.68736	9.06512	8.87886	9.56981	8.80363	8.76452	8.59493	9.74353	8.78195	8.67216	9.03806	9.66783	8.74224	8.68095	8.82164	ENSMUSG00000026496,ENSMUSG00000098926	Parp1,Mir6904
TC0100001712.mm.2	8.97714	7.36134	7.28711	7.2604	8.93561	7.33453	7.10549	7.14979	9.09534	7.25827	7.00596	7.16018	8.97856	7.35364	7.55629	7.28424	ENSMUSG00000058729	Lin9
TC0100001713.mm.2	9.33785	9.7448	9.93787	9.8961	9.39092	9.71026	10.0449	9.95741	9.58227	9.90842	9.98239	10.0295	9.33734	9.55067	9.82525	9.85378	ENSMUSG00000026499	Acbd3
TC0100001720.mm.2	8.11733	9.08496	9.21033	9.20939	7.84671	9.18253	9.11605	8.77439	8.23068	9.19194	9.12034	9.18354	8.25575	9.09953	9.12212	9.15962	ENSMUSG00000038806	Sde2
TC0100001721.mm.2	5.02747	5.11005	5.2205	4.93729	4.75095	4.69566	4.71831	4.90838	4.77261	5.01295	4.72246	4.77246	4.94274	4.48468	4.78114	4.52219	ENSMUSG00000066652	Lefty2
TC0100001722.mm.2	7.88445	7.88404	8.04933	7.93476	7.93767	7.9597	7.90816	8.00559	7.94553	8.33117	7.98267	7.96135	8.05083	8.01714	8.06515	7.84118	ENSMUSG00000026520	Pycr2
TC0100001723.mm.2	6.3243	6.49289	6.74656	6.28618	6.44891	6.42852	6.27953	6.56919	6.14666	6.49364	6.36328	6.40271	6.55085	6.41302	6.50411	6.11534	ENSMUSG00000038793	Lefty1
TC0100001724.mm.2	11.0662	11.1601	11.471	11.3975	10.9381	11.1009	11.1739	11.3103	10.5584	11.0866	11.3257	11.2138	11.0748	11.2047	11.2555	11.201	ENSMUSG00000026519	Tmem63a
TC0100001726.mm.2	3.91497	4.2082	4.29804	4.08492	4.20172	3.65839	4.13521	4.1094	3.6744	4.08375	3.87084	4.09741	3.80286	4.01211	4.61262	4.28214	ENSMUSG00000038768	9130409I23Rik
TC0100001730.mm.2	11.2024	11.096	11.0143	11.0726	11.2096	11.0499	10.9647	10.9266	11.2614	11.1738	11.0385	10.9477	11.2697	11.0776	10.9914	11.0035	ENSMUSG00000062169	Cnih4
TC0100001734.mm.2	6.06506	6.23524	6.55283	6.33449	6.36153	6.33205	6.5068	6.62598	5.89146	6.53149	6.23042	6.21679	6.15346	6.61616	6.36814	6.42528	ENSMUSG00000026514	Cnih3
TC0100001736.mm.2	3.39662	3.7275	3.85012	3.78941	3.53889	3.86774	3.40919	3.78973	3.81346	3.59808	3.56955	3.35351	3.72854	3.64919	3.38297	3.67612	NA	NA
TC0100001740.mm.2	9.16382	9.40093	9.25844	9.16307	9.09643	9.24132	9.23253	9.17787	9.18176	9.434	9.35031	9.26033	9.09571	9.40509	9.36717	9.37287	ENSMUSG00000026511	Srp9
TC0100001745.mm.2	6.6422	7.00932	6.83381	7.0608	6.51379	7.051	6.89803	6.96607	6.81806	6.96839	7.40005	7.15304	6.90489	6.83339	6.96868	6.93149	ENSMUSG00000026510	Trp53bp2
TC0100001749.mm.2	3.42474	3.54954	3.18339	3.42678	3.27459	3.44958	3.74224	3.30404	3.34558	3.28154	3.54382	3.38438	3.39832	3.32338	3.39182	3.2984	ENSMUSG00000038599	Capn8
TC0100001752.mm.2	4.5609	5.17623	4.81111	5.12014	4.48688	5.45547	4.98542	5.23151	4.37171	4.67232	4.07646	4.58574	4.47881	5.31453	4.8637	4.27995	ENSMUSG00000038576	Susd4
TC0100001754.mm.2	5.44208	4.01135	4.16913	4.36177	5.82783	3.69504	4.34343	4.09049	5.26903	3.68417	3.77469	3.89516	4.79553	3.93455	3.79061	3.85102	ENSMUSG00000079164	Tlr5
TC0100001755.mm.2	10.2375	10.2923	10.2525	10.1579	10.4026	10.2276	10.0684	10.0053	10.3566	10.2069	10.2418	10.2823	10.28	10.2454	10.3863	10.2734	ENSMUSG00000042901	Aida
TC0100001756.mm.2	6.9464	6.92743	6.92977	6.6681	6.98554	6.93325	6.78186	6.8179	6.73826	6.74165	6.91663	7.16946	6.76457	6.98205	6.75715	6.92461	ENSMUSG00000072258	Taf1a
TC0100001757.mm.2	4.72661	4.86478	4.622	4.46567	4.66098	4.91261	5.01775	4.84001	4.43737	4.42014	4.66893	4.95915	4.81864	4.84387	5.16603	4.51131	ENSMUSG00000053461	Hhipl2
TC0100001765.mm.2	7.47846	6.71041	6.67887	6.84444	7.56285	6.70148	6.34451	6.46368	7.44365	6.55	6.88631	6.86569	7.57593	6.7162	6.82459	6.81929	ENSMUSG00000039384	Dusp10
TC0100001779.mm.2	8.91903	8.51308	8.77832	8.63097	9.03833	8.64871	8.57873	8.58186	9.15085	8.73723	8.6268	8.77895	9.10834	8.73716	8.69178	8.54313	ENSMUSG00000039318	Rab3gap2
TC0100001786.mm.2	8.05238	8.22518	8.16506	8.17512	7.71535	8.00006	8.1417	8.14971	8.02968	8.24901	8.1033	8.01046	8.09813	8.04175	8.19949	8.06822	ENSMUSG00000026617	Bpnt1
TC0100001787.mm.2	11.207	11.4436	11.5313	11.563	11.2292	11.4978	11.5551	11.5956	11.2839	11.3927	11.6346	11.6131	11.1644	11.2546	11.4846	11.4451	ENSMUSG00000026615	Eprs
TC0100001788.mm.2	4.41832	4.86776	4.53471	4.4866	4.44202	4.75838	4.63164	4.05435	4.15821	4.10552	4.21502	4.27957	4.44406	4.61556	4.07446	4.22169	ENSMUSG00000026614	Slc30a10
TC0100001801.mm.2	5.44376	4.73513	5.5876	5.46635	5.3995	5.76785	5.36207	5.14118	5.89921	5.21483	4.97437	5.6599	5.33422	4.73697	5.13116	4.74762	ENSMUSG00000039224	D1Pas1
TC0100001804.mm.2	7.83408	7.75829	8.0591	7.81466	7.77359	8.05242	7.8548	7.82293	7.64314	7.92413	7.96604	7.83868	7.85338	7.99996	7.87464	7.87245	ENSMUSG00000039210	Gpatch2
TC0100001806.mm.2	4.07269	4.59488	4.5543	4.3465	4.17602	4.19832	4.595	4.32558	3.7385	4.40641	3.97895	4.03051	4.4475	4.64804	4.03038	4.35328	ENSMUSG00000026610	Esrrg
TC0100001812.mm.2	4.6454	4.57808	4.32609	4.58647	4.70544	4.82206	4.32013	5.0484	4.82445	4.23051	3.9563	4.1416	4.52976	4.41185	4.08787	4.18129	ENSMUSG00000026609	Ush2a
TC0100001821.mm.2	5.11154	5.26651	4.93293	4.93552	4.86797	5.13549	5.1665	4.9741	4.94029	5.14519	4.79988	5.15659	5.16704	5.40126	4.80498	4.9486	ENSMUSG00000026604	Ptpn14
TC0100001831.mm.2	8.23159	8.36683	8.3708	8.33141	8.35334	8.25039	7.99443	8.26749	8.52964	8.00362	8.32198	8.28633	8.33485	8.22468	8.26508	8.18636	ENSMUSG00000026634	Angel2
TC0100001833.mm.2	5.59449	5.59478	5.59327	5.43594	5.23349	5.48234	5.73741	5.6101	5.54198	5.78555	5.42171	5.40937	5.51485	5.5312	5.25626	5.1945	ENSMUSG00000097845	A230020J21Rik
TC0100001834.mm.2	4.76422	4.20393	4.35117	3.98874	4.48867	5.01512	4.79871	4.52902	4.33345	4.01953	4.04119	4.04304	4.42552	4.65985	4.06966	4.43995	ENSMUSG00000057072	Spata45
TC0100001836.mm.2	9.1663	6.32645	6.76467	6.49818	8.5881	6.47908	6.35774	6.6269	8.76642	6.48	6.42954	6.0843	8.61353	6.41676	6.54046	6.52431	ENSMUSG00000062510	Nsl1
TC0100001837.mm.2	6.24046	6.22669	6.24136	5.94476	5.84561	6.21721	5.96773	6.20842	5.64995	6.05292	5.88949	5.91304	5.93052	6.14024	5.73032	6.05798	ENSMUSG00000026630	Batf3
TC0100001844.mm.2	9.02552	8.56636	8.7213	8.5372	8.70326	8.43053	8.53792	8.20259	8.87366	8.4111	8.30733	8.32494	8.97576	8.46065	8.53133	8.55681	ENSMUSG00000026627	Tmem206
TC0100001853.mm.2	10.1436	9.64663	9.29355	9.52136	10.27	9.49203	9.35071	9.29837	10.0556	9.3937	9.38579	9.37534	10.1937	9.62229	9.56613	9.4962	ENSMUSG00000037461	Ints7
TC0100001855.mm.2	9.38214	9.21433	8.98669	8.84663	9.29847	8.94071	9.07489	8.86632	9.35339	9.02262	8.98866	9.04925	9.50681	9.03792	9.23039	9.11365	ENSMUSG00000026623	Lpgat1
TC0100001858.mm.2	9.8202	5.45323	5.61056	5.57395	10.1296	5.88192	5.62915	5.38715	10.2248	5.11058	5.43024	5.82199	10.1875	5.93409	5.86594	5.94115	ENSMUSG00000026622	Nek2
TC0100001859.mm.2	7.86981	7.9163	8.08103	8.16179	7.93667	8.13819	8.14622	8.59485	7.64905	8.20644	8.36665	7.91718	7.9731	8.03243	8.17533	8.38662	ENSMUSG00000037434	Slc30a1
TC0100001860.mm.2	6.00819	6.13963	6.23493	6.24736	6.10428	6.09377	6.36911	6.57276	6.02891	6.31939	6.07934	5.9867	6.07408	6.37768	6.12879	6.17457	ENSMUSG00000049353	Rd3
TC0100001863.mm.2	4.44479	4.20989	4.52649	4.15137	4.40608	4.7582	4.41175	4.27918	4.25054	4.1337	4.15505	4.3864	4.51015	3.98782	4.11517	4.18022	ENSMUSG00000058248	Kcnh1
TC0100001871.mm.2	3.33823	3.32706	3.37183	3.16481	3.07556	3.63035	3.59282	3.35817	3.17825	3.32717	2.94046	3.61497	3.41977	3.92191	3.52636	3.3024	ENSMUSG00000026639	Lamb3
TC0100001877.mm.2	7.56592	6.70584	6.45791	6.5118	7.74472	7.20083	7.04651	6.74094	7.58312	6.81011	6.59644	6.53427	7.59379	6.67199	6.33742	6.4736	ENSMUSG00000026640	Plxna2
TC0100001882.mm.2	6.53816	5.31407	5.71832	5.15479	7.03952	4.83581	5.2816	5.61647	6.82098	5.03582	5.07846	5.14566	7.34747	4.82098	5.14474	5.23962	ENSMUSG00000016494	Cd34
TC0100001889.mm.2	3.40844	3.35621	3.51129	3.5632	3.50844	3.73712	4.07911	3.44043	3.56328	3.42537	3.70992	3.41859	3.48415	3.45251	3.16744	3.43238	ENSMUSG00000051951	Xkr4
TC0100001904.mm.2	3.66048	4.09305	4.13775	4.2667	4.30213	3.8976	3.60666	4.17858	3.76663	3.79226	3.89717	3.92428	3.85385	4.23153	4.33238	3.87972	ENSMUSG00000025900,ENSMUSG00000109048	Rp1
TC0100001905.mm.2	4.75618	4.75387	4.58424	4.72457	4.72848	4.56321	4.80323	4.76251	4.84766	5.22173	5.03174	4.61776	4.54839	4.89396	4.27186	4.8126	ENSMUSG00000025902	Sox17
TC0100001909.mm.2	7.50967	7.68949	7.60213	7.68382	7.15533	7.56386	7.48225	7.47632	7.3258	7.26173	7.53279	7.85689	7.25734	7.48076	7.61093	7.35453	ENSMUSG00000033845	Mrpl15
TC0100001914.mm.2	3.62973	4.05019	3.89992	3.59885	3.4941	3.9389	3.85452	4.03667	3.64981	3.90358	3.74874	3.63735	3.64788	3.65602	3.55164	3.5876	ENSMUSG00000002459	Rgs20
TC0100001920.mm.2	5.18814	5.36249	5.41366	5.44379	5.17965	5.12209	5.0589	5.36478	5.23523	5.46604	5.38708	5.27268	5.04471	5.26925	5.13468	5.27927	ENSMUSG00000033774	Npbwr1
TC0100001932.mm.2	3.80632	3.72375	3.81188	3.90163	3.98891	3.6855	4.01396	4.01012	3.89344	3.90813	3.84225	3.76341	4.0818	3.6438	3.16622	3.81822	ENSMUSG00000025909	Sntg1
TC0100001942.mm.2	7.08071	6.10558	6.10507	6.56192	7.06992	6.52751	6.50225	6.52179	6.88647	6.21322	6.47663	6.77938	6.80308	6.326	6.18395	6.59324	ENSMUSG00000079671	2610203C22Rik
TC0100001943.mm.2	8.11697	5.2078	4.78382	5.05462	8.68281	5.60317	5.2581	5.36645	8.48505	4.8467	4.65859	4.89005	8.54559	5.2343	5.06384	4.96339	ENSMUSG00000025912	Mybl1
TC0100001944.mm.2	8.41051	8.9409	8.95526	8.8836	8.53174	8.81227	8.90806	8.7763	8.61883	8.85495	9.05211	9.18472	8.68773	8.77546	8.80932	8.75296	ENSMUSG00000045210	Vcpip1
TC0100001949.mm.2	4.64578	4.16636	4.32462	4.25517	4.73169	4.41397	4.15639	4.74934	4.21522	4.39251	4.26077	4.29835	4.55623	4.21222	4.55856	4.27173	ENSMUSG00000099032	Tcf24
TC0100001950.mm.2	3.07229	3.12602	3.06915	3.0131	3.091	2.99321	3.36388	3.39554	3.05833	3.28207	3.21748	3.04608	3.04064	3.33251	3.22413	2.99246	ENSMUSG00000025916	Ppp1r42
TC0100001952.mm.2	9.59584	10.0019	9.84863	9.88417	9.43955	9.85746	9.78554	9.78342	9.68792	9.8165	9.92749	10.0097	9.61993	9.79319	10.0186	9.96968	ENSMUSG00000025917	Cops5
TC0100001955.mm.2	10.4502	10.8395	10.8844	10.8969	10.5297	10.7516	10.8918	10.7973	10.5891	10.7966	10.978	10.8645	10.5374	10.6	10.7992	10.722	ENSMUSG00000067851	Arfgef1
TC0100001957.mm.2	4.37106	3.88542	3.8978	3.71004	3.8777	3.71558	3.88951	4.29329	3.95177	4.68111	4.06488	3.99072	4.36619	3.91418	4.09569	4.07595	ENSMUSG00000042501	Cpa6
TC0100001967.mm.2	3.2051	3.41495	3.94095	3.38923	3.23949	3.53051	3.67771	3.98441	3.56208	3.75035	3.14519	3.71492	3.60835	3.53213	3.44008	3.47194	ENSMUSG00000025938	Slco5a1
TC0100001968.mm.2	4.32365	3.75619	4.1263	3.99106	4.33313	4.21736	3.9445	4.93637	4.19605	4.13459	4.10133	4.36499	4.27146	4.05219	3.65966	4.02005	ENSMUSG00000042414	Prdm14
TC0100001969.mm.2	8.80195	8.95318	9.00773	9.09555	8.92287	8.92698	8.82293	8.8416	8.66604	8.84222	8.9559	8.89448	8.80378	8.95152	8.78619	8.81533	ENSMUSG00000005886	Ncoa2
TC0100001978.mm.2	11.4587	11.1279	11.0828	11.0075	11.3637	11.0407	11.0905	10.9734	11.5266	11.0717	11.1139	11.043	11.3839	11.0462	11.1656	11.1026	ENSMUSG00000025935	Tram1
TC0100001980.mm.2	9.48107	9.26307	9.29293	9.32585	9.69421	9.26277	9.50691	9.15599	9.70504	8.92146	9.37152	9.3455	9.64596	9.26549	9.2093	9.21743	ENSMUSG00000025937	Lactb2
TC0100001985.mm.2	9.9051	9.21678	9.23571	9.03193	9.7641	9.38869	9.36703	9.36037	9.65891	9.29306	9.15919	9.03687	9.84617	9.02757	8.87774	9.05812	ENSMUSG00000025932	Eya1
TC0100001987.mm.2	5.36521	5.26884	5.43038	5.2901	5.34673	5.28342	5.53021	5.73427	5.41295	5.11388	5.27218	5.35539	5.39559	5.3583	5.49586	5.41531	ENSMUSG00000025930	Msc
TC0100001989.mm.2	3.83632	3.65736	3.70336	3.71469	4.06352	3.84205	3.98774	4.22039	3.81333	4.09938	3.95359	3.98827	3.6891	3.79893	3.81088	3.71109	ENSMUSG00000032769	Trpa1
TC0100001994.mm.2	4.83418	4.87939	4.31695	4.83733	4.78846	4.80762	4.82475	4.99958	4.85935	4.61055	4.4831	4.68173	4.56787	4.37891	4.42837	4.71036	ENSMUSG00000032719	Sbspon
TC0100001995.mm.2	4.12984	3.64863	4.06866	3.87129	3.69188	4.18472	3.65159	3.85404	3.60389	3.57274	4.05767	4.22668	3.80299	3.61205	3.97491	4.09428	ENSMUSG00000067795	4930444P10Rik
TC0100001996.mm.2	11.3334	11.3708	11.3189	11.367	11.2742	11.4611	11.3429	11.3961	11.6453	11.4283	11.4108	11.411	11.4358	11.3096	11.3624	11.2836	ENSMUSG00000043716	Rpl7
TC0100001999.mm.2	9.01837	8.61808	8.62375	8.58975	9.00576	8.54694	8.50466	8.23004	9.00976	8.31554	8.44749	8.52817	8.91321	8.47526	8.54525	8.58478	ENSMUSG00000025920	Stau2
TC0100002002.mm.2	8.07702	8.22137	8.61982	8.25949	7.96055	8.18783	7.97208	8.11529	8.04613	8.10351	8.2438	8.50178	7.94076	8.07598	8.43179	8.22388	ENSMUSG00000025939	Ube2w
TC0100002008.mm.2	10.0668	10.283	10.3959	10.3621	10.1546	10.1633	10.2621	10.1809	10.307	10.3289	10.3923	10.3395	10.0751	10.1399	10.5114	10.3479	ENSMUSG00000079658	Tceb1
TC0100002012.mm.2	5.13972	5.04628	5.33543	5.56856	5.26481	5.57472	5.21991	5.36211	4.88832	5.57263	5.26659	5.24956	5.13406	5.29433	4.62998	5.14493	ENSMUSG00000042686	Jph1
TC0100002019.mm.2	3.51002	4.24239	3.88348	3.29957	3.59303	3.60008	3.86182	3.55447	3.8582	3.31868	3.33892	3.59769	3.3127	3.57431	3.38235	3.68009	ENSMUSG00000025774	Crisp4
TC0100002021.mm.2	3.70197	3.59807	3.57897	3.60406	3.98255	3.26969	3.73126	3.77223	3.78644	3.53259	3.46188	3.39302	3.84563	3.80925	3.80002	3.55308	ENSMUSG00000073735	Defb18
TC0100002022.mm.2	3.30457	3.29556	3.27454	3.68391	3.07712	3.48849	3.3293	3.19576	3.29947	3.28922	3.43007	3.45748	3.19761	3.52502	3.09282	3.23598	ENSMUSG00000067773	Defb41
TC0100002025.mm.2	10.9069	9.99112	9.98742	10.0535	11.0177	9.93649	10.0543	9.97166	11.1062	9.88593	9.9609	10.029	10.8245	10.0305	10.0409	10.0689	NA	NA
TC0100002028.mm.2	3.03215	3.08422	3.50543	3.46115	3.09126	2.99765	3.3342	3.05589	3.16297	3.6359	3.20533	3.32261	3.3464	3.31456	3.47223	3.53859	ENSMUSG00000043760	Pkhd1
TC0100002032.mm.2	4.52302	4.7968	4.55041	4.76616	4.54434	4.6697	4.51195	4.62965	4.67394	4.89521	4.43568	4.56953	4.56701	4.47926	4.86512	4.62762	ENSMUSG00000041872	Il17f
TC0100002033.mm.2	10.6828	9.01218	8.84548	8.85894	10.5501	8.9228	8.7825	8.50488	10.4193	8.79812	8.6756	8.85034	10.7787	9.09034	9.17866	9.1041	ENSMUSG00000041859	Mcm3
TC0100002038.mm.2	9.18423	8.67973	8.93284	9.00356	9.40062	8.70986	8.89087	8.80278	9.21394	8.65606	8.89629	8.82978	9.11784	8.61962	8.61237	8.58019	ENSMUSG00000041779	Tram2
TC0100002042.mm.2	5.61457	5.89406	5.90874	5.87503	6.05115	5.65279	5.7793	5.9184	5.59402	5.92405	5.49406	5.72998	5.74784	5.67537	6.09373	5.79313	ENSMUSG00000028033	Kcnq5
TC0100002054.mm.2	6.2193	6.44433	6.29348	6.04967	6.22807	6.74461	6.49318	6.44073	6.46894	6.21065	6.14053	6.21962	6.13182	6.35613	6.19138	6.09423	ENSMUSG00000041670	Rims1
TC0100002061.mm.2	3.81009	4.04638	3.88157	3.45262	4.03955	3.84498	3.77396	3.97191	4.18242	3.80656	3.92577	3.92222	4.1403	3.69517	4.07143	3.92023	ENSMUSG00000073730	4933415F23Rik
TC0100002062.mm.2	4.08433	4.18477	4.05172	4.34935	3.89647	4.1699	3.75962	4.06194	3.76601	4.42873	4.0136	4.17476	3.82485	5.09982	4.66549	3.92661	NA	NA
TC0100002063.mm.2	9.23827	9.2076	9.23476	9.13628	9.28058	8.98711	9.01187	8.7	9.44039	9.06515	9.17468	9.24405	9.17326	9.23687	9.09917	9.31073	ENSMUSG00000026158	Ogfrl1
TC0100002067.mm.2	10.2355	10.7434	10.7423	10.9068	10.2869	10.6564	10.7571	10.777	10.3658	10.6781	10.8128	10.7826	10.2761	10.6714	10.7859	10.7325	ENSMUSG00000026155	Smap1
TC0100002070.mm.2	4.0556	4.13282	3.76696	3.97374	3.79093	3.83835	3.65187	3.91876	4.12891	3.87641	3.91473	4.26843	3.77746	3.9291	3.67943	3.95815	ENSMUSG00000026154	Sdhaf4
TC0100002071.mm.2	5.15267	4.9841	4.6206	4.55975	5.26407	5.29451	5.19551	4.83753	5.62427	4.62916	4.68947	5.30076	5.41187	4.50437	5.11278	4.9917	ENSMUSG00000026153	Fam135a
TC0100002073.mm.2	5.56426	5.48514	5.35028	5.78724	5.52429	6.04818	5.67848	5.96986	5.42688	5.987	5.66083	5.77912	5.34329	5.91895	5.14042	5.85274	ENSMUSG00000026141	Col19a1
TC0100002081.mm.2	4.2398	4.41417	4.17489	4.1592	4.09773	4.45701	4.41027	4.4538	3.99619	4.28274	4.32242	4.00045	3.98618	4.36677	4.21945	4.27238	ENSMUSG00000033569	Adgrb3
TC0100002082.mm.2	3.51521	3.59281	3.0773	3.1621	3.45367	3.60016	3.34932	3.6615	3.31658	3.3768	3.28577	3.51257	3.13477	3.59132	3.35659	3.64691	NA	Gm20172
TC0100002102.mm.2	3.22887	3.13173	2.98375	3.32213	3.46965	3.84158	3.36379	3.7764	3.22469	3.15781	3.2123	3.02871	3.34398	3.26691	3.1658	3.13324	ENSMUSG00000073722	4931408C20Rik
TC0100002106.mm.2	3.5655	3.48052	3.57209	3.74308	3.71984	3.59699	3.40029	3.61219	3.51772	3.87349	3.64367	3.38271	3.2833	3.76925	3.54729	3.71007	ENSMUSG00000048411	Gm597
TC0100002118.mm.2	10.3863	10.0478	10.0858	9.88849	10.5346	10.057	9.94616	9.95661	10.6016	10.0152	9.86224	10.0281	10.5181	10.0075	9.98996	10.0071	ENSMUSG00000048874	Phf3
TC0100002121.mm.2	10.2636	10.185	10.1397	10.132	10.4316	10.1577	10.1804	10.2329	10.6838	10.2224	10.2416	10.3399	10.549	10.0578	10.15	10.105	ENSMUSG00000026064,NA	Ptp4a1,Gm13363
TC0100002127.mm.2	5.88233	5.82981	5.64135	5.58553	5.46764	5.78487	5.53024	5.86672	5.63526	5.79526	5.82545	5.71314	5.60106	6.11199	6.13639	5.93933	ENSMUSG00000086727	4931428L18Rik
TC0100002131.mm.2	3.26076	3.22181	3.31193	3.5518	3.59176	3.54315	3.65538	3.72045	3.10407	3.27894	3.57887	3.63985	3.64826	3.36929	3.34996	3.2635	ENSMUSG00000091318	Gm9839
TC0100002132.mm.2	4.09431	4.15603	4.38408	3.97382	3.9368	3.55811	4.03599	4.00808	3.83826	4.21576	3.86065	4.12702	4.55518	4.10664	3.7491	4.07439	ENSMUSG00000091318	Gm5415
TC0100002136.mm.2	9.20295	7.78919	7.90949	7.86393	9.39943	8.11639	7.608	7.45583	9.49377	7.75587	7.72863	7.6999	9.35764	7.65623	7.78147	7.78059	ENSMUSG00000026134	Prim2
TC0100002140.mm.2	5.893	4.9644	4.73911	4.77388	5.88377	4.99981	5.03604	4.60178	5.81987	5.04189	4.36828	4.87299	5.95117	5.11982	4.67394	5.11482	ENSMUSG00000042215	Bag2
TC0100002141.mm.2	9.49694	9.37885	9.29037	9.17173	9.50353	9.441	9.528	9.17313	9.62741	9.34459	9.26791	9.26241	9.44473	9.21153	9.35773	9.25445	ENSMUSG00000042197	Zfp451
TC0100002142.mm.2	7.22606	7.27147	6.89852	7.25652	7.09564	7.04516	7.21746	7.12339	7.21338	7.16957	7.29032	6.94495	7.35322	6.80144	7.26045	7.05414	ENSMUSG00000031060	Gm15455
TC0100002143.mm.2	4.13297	4.15769	3.72013	4.01176	3.90593	4.06505	4.23769	4.21131	3.80914	4.46953	4.09659	4.05734	3.90989	4.38796	4.211	4.09998	ENSMUSG00000042182	Bend6
TC0100002151.mm.2	9.58888	9.52823	9.39544	9.54907	9.30112	9.83942	9.27227	9.37633	9.35042	9.55346	9.49613	9.68918	9.74398	9.53134	9.62274	9.49302	ENSMUSG00000042111	Ccdc115
TC0100002154.mm.2	4.42961	4.1911	4.56221	4.46844	4.50793	4.245	4.55209	4.67299	4.62364	4.53143	5.00195	4.33015	4.35901	4.3222	4.39851	4.86825	ENSMUSG00000037529	Prss40
TC0100002157.mm.2	3.8668	3.78746	4.11845	4.10543	4.01244	3.58222	3.90667	4.0429	4.00364	3.75946	3.9449	3.71211	4.10499	3.36643	3.81915	3.72377	NA	AA619741
TC0100002163.mm.2	11.0711	10.5459	10.5538	10.4864	11.026	10.5402	10.6356	10.3885	11.1373	10.5316	10.5107	10.5498	11.1685	10.573	10.5265	10.6113	ENSMUSG00000037503	Fam168b
TC0100002175.mm.2	10.0586	9.89055	9.86282	10.3598	10.7483	9.94492	9.94802	9.96434	10.5905	10.0087	10.304	10.2824	10.2677	9.81264	9.93841	9.76768	ENSMUSG00000037470	Uggt1
TC0100002177.mm.2	7.60367	8.11951	8.35749	8.20789	7.72218	8.79196	8.44224	8.48064	7.41933	8.42679	8.04051	8.51545	7.50166	8.41613	8.07848	8.27472	ENSMUSG00000047180	Neurl3
TC0100002179.mm.2	8.752	8.55838	8.44347	8.63361	8.84248	8.4207	8.30933	8.07099	8.6899	8.45757	8.40384	8.47421	8.7849	8.61726	8.54759	8.58548	ENSMUSG00000010453	Kansl3
TC0100002184.mm.2	8.75153	8.33395	8.5536	8.64987	9.01475	8.51284	8.41345	8.54184	8.60661	8.15462	8.44211	8.59325	8.80142	8.25966	8.49192	8.50935	ENSMUSG00000001143	Lman2l
TC0100002187.mm.2	8.33093	8.06545	8.32626	8.37341	8.10102	7.67597	7.88512	8.27419	8.32379	8.32663	8.23868	8.31693	8.19126	8.54607	8.75902	8.50169	ENSMUSG00000026121	Sema4c
TC0100002188.mm.2	4.07142	4.56171	4.00517	4.23426	4.19596	4.76911	4.25767	4.49752	3.85682	4.1567	4.33914	4.04193	4.06647	4.20978	4.30036	4.32282	ENSMUSG00000046337	Fam178b
TC0100002189.mm.2	10.3273	10.0807	9.96519	9.98895	10.1022	10.0281	10.0261	9.98271	10.1644	10.0724	9.9837	9.92698	10.2481	10.0271	10.0059	9.93774	ENSMUSG00000037351	Actr1b
TC0100002193.mm.2	10.6659	10.5526	10.7429	10.7663	10.6043	10.4424	10.7604	10.6929	10.5489	10.502	10.8189	10.7448	10.7037	10.5225	10.7234	10.7841	ENSMUSG00000026116	Tmem131
TC0100002203.mm.2	9.96303	10.752	10.8856	10.5826	9.64035	10.4667	10.5127	10.3132	9.93718	10.6683	10.6472	10.5526	9.81841	10.5249	10.7001	10.656	ENSMUSG00000026112	Coa5
TC0100002204.mm.2	8.28365	9.04764	8.56372	8.49976	8.55464	8.96348	8.51398	8.70556	8.61862	9.07742	8.46819	8.6419	8.30268	8.82703	8.72663	8.60634	ENSMUSG00000026110	Mgat4a
TC0100002207.mm.2	5.22691	4.95505	5.21889	4.82212	4.70619	4.94194	4.77747	5.21602	4.89541	4.97215	5.02776	4.55921	4.69126	5.29912	4.59354	5.07226	ENSMUSG00000026090	2010300C02Rik
TC0100002209.mm.2	6.37506	6.94868	7.30338	7.11084	6.26739	7.05116	7.24352	6.77715	6.53374	7.11631	7.2008	6.91893	6.13211	7.15692	7.31144	7.05442	ENSMUSG00000060771	Tsga10
TC0100002210.mm.2	7.62837	9.0847	8.70438	8.63878	7.56377	8.83355	8.2944	8.25739	8.008	8.89084	8.62121	8.7244	7.80439	9.08863	8.80744	8.68062	ENSMUSG00000026088	Mitd1
TC0100002211.mm.2	4.5757	4.50848	4.49324	4.80221	4.63721	4.70123	4.50159	5.03819	4.42447	4.40844	4.3567	4.61142	4.77147	4.66778	4.7197	4.80356	ENSMUSG00000061584	Lyg2
TC0100002212.mm.2	3.32305	3.07687	3.47676	3.26996	3.33536	3.38888	3.49375	3.76725	3.39557	3.76377	3.32775	3.428	3.4326	3.44524	3.39222	3.59171	ENSMUSG00000026085	Lyg1
TC0100002213.mm.2	9.24447	9.52504	9.58903	9.56159	9.03934	9.34056	9.3678	9.40561	9.33523	9.41168	9.58781	9.49381	9.12385	9.40228	9.43148	9.38435	ENSMUSG00000058407	Txndc9
TC0100002214.mm.2	7.71278	7.04817	7.36182	7.2551	7.9124	7.39349	7.2878	7.30233	8.15278	7.29553	7.25125	7.46868	7.75151	7.48232	7.14776	7.56327	ENSMUSG00000026082	Rev1
TC0100002215.mm.2	5.41611	5.20347	5.44536	5.08764	5.83681	5.42614	5.32419	5.60682	5.18071	5.48188	4.88132	5.3829	5.6471	5.45413	5.22789	5.36948	ENSMUSG00000037138	Aff3
TC0100002228.mm.2	4.38196	4.33424	4.55577	4.18809	4.50172	4.76822	4.39901	4.49406	4.61999	4.28769	4.20113	4.35757	4.40777	4.14594	4.37028	4.48452	ENSMUSG00000048814	Lonrf2
TC0100002229.mm.2	5.39125	5.04664	5.39384	5.35364	4.90285	4.96374	5.22761	5.27778	5.13992	4.90379	5.18609	4.95991	5.13465	5.32243	5.14509	5.66192	ENSMUSG00000026080	Chst10
TC0100002236.mm.2	6.13593	5.87444	5.94503	5.94284	6.28557	5.526	5.48175	5.99328	6.105	5.88347	5.56451	5.93217	6.1498	5.57109	5.81405	5.64838	ENSMUSG00000003134	Tbc1d8
TC0100002237.mm.2	9.47311	10.6799	10.4943	10.5976	9.61199	10.7199	10.6941	10.5299	9.35708	10.649	10.6444	10.8138	9.87538	10.7828	10.6892	10.7335	ENSMUSG00000048234	Rnf149
TC0100002241.mm.2	6.94288	6.733	7.05183	6.79162	6.82391	6.93914	6.47802	6.71449	6.45177	6.63748	6.61385	7.10281	6.63816	6.9008	6.77352	6.71788	ENSMUSG00000050967	Creg2
TC0100002242.mm.2	3.52263	3.52433	3.79098	3.48082	3.68495	3.69127	3.44449	4.04049	3.62395	3.56101	3.5958	3.67421	3.51735	3.64347	3.57123	3.67065	ENSMUSG00000057173	Rfx8
TC0100002243.mm.2	5.48176	5.79321	5.68184	5.57356	5.45646	5.79857	5.57671	5.89538	5.76613	5.7536	5.69808	5.68829	5.7267	5.52491	5.80472	5.6422	ENSMUSG00000091937	Gm3646
TC0100002251.mm.2	5.82569	6.11923	6.37068	6.39563	5.72529	6.11342	5.99136	6.32332	5.83925	6.01805	6.15976	5.81626	5.67764	6.10453	5.88603	5.88928	ENSMUSG00000041945	Mfsd9
TC0100002260.mm.2	9.5433	9.1439	9.12242	9.27276	9.63803	9.07484	9.19958	9.02799	9.5126	9.2362	9.10588	9.32874	9.62742	9.20878	9.1914	9.23167	ENSMUSG00000070939	Tgfbrap1
TC0100002261.mm.2	5.66364	5.60193	5.88167	5.29046	6.01363	5.54584	5.64452	5.77593	5.8498	6.02281	5.66491	5.80471	5.81423	5.95751	5.48018	5.91603	ENSMUSG00000008136	Fhl2
TC0100002266.mm.2	7.46844	7.16564	7.03178	6.89343	7.33242	7.00252	6.94425	6.60024	7.70907	6.98269	6.9497	6.77647	7.21853	6.59808	6.93041	6.77716	ENSMUSG00000057363	Uxs1
TC0100002269.mm.2	3.71906	3.97972	3.90759	3.73409	3.77961	3.72421	4.0521	3.9906	3.85792	3.77732	3.68891	3.89522	3.92049	3.77343	3.91953	3.81358	ENSMUSG00000047343	Mettl21c
TC0100002271.mm.2	4.01418	4.19407	4.28445	4.15654	4.13154	4.11378	4.17896	4.29859	4.29021	4.11551	3.93156	4.21575	4.0105	3.9574	4.01811	4.02611	NA	NA
TC0100002274.mm.2	4.18282	4.45004	4.1691	4.1087	4.48224	4.12217	4.64249	4.03143	4.23038	4.4932	4.11696	4.19983	4.05215	4.57641	4.33661	4.25472	ENSMUSG00000046828	Mettl21e
TC0100002278.mm.2	4.46499	4.30157	4.49066	4.5334	4.51749	4.52154	4.53566	4.66406	4.44665	4.82168	4.30296	4.47884	4.2975	4.93277	4.47503	4.57294	ENSMUSG00000026042	Col5a2
TC0100002285.mm.2	7.73952	6.99367	6.76322	7.12544	7.47064	7.62946	7.58766	8.17538	7.5407	7.20666	7.5225	7.09587	8.07632	6.49918	7.4822	7.20396	ENSMUSG00000025993	Slc40a1
TC0100002287.mm.2	3.43845	3.55673	3.71027	3.6903	3.53633	3.64577	3.97594	3.9209	3.43256	3.65592	3.23845	3.70016	3.54907	3.45194	3.27487	3.45959	ENSMUSG00000044457	Stk-ps2
TC0100002288.mm.2	9.0401	8.21006	7.95509	8.13268	8.97708	8.24149	8.20856	8.24348	9.07705	8.08158	8.09905	8.19055	9.04795	8.18075	8.05141	8.12567	ENSMUSG00000025986	Slc39a10
TC0100002305.mm.2	9.47118	9.10065	8.73826	8.8263	9.76518	8.97454	9.0514	8.73511	9.70422	8.9938	8.90977	9.0271	9.50519	8.95768	8.90544	8.96564	ENSMUSG00000026107	Nabp1
TC0100002308.mm.2	4.97057	7.93923	7.74402	7.87665	4.91955	7.90007	7.79719	8.05668	5.35709	7.7094	7.77259	7.89423	5.42092	7.74684	8.18382	8.02175	ENSMUSG00000018417	Myo1b
TC0100002314.mm.2	10.2956	9.90913	9.98754	10.0462	10.4273	9.97018	10.1535	10.2361	10.4049	9.79628	10.1292	10.1656	10.2963	9.71857	9.92642	9.91446	ENSMUSG00000026103	Gls
TC0100002319.mm.2	9.85476	10.2866	10.4851	10.5735	9.66548	10.0264	10.2217	10.2089	9.47854	10.2847	10.4518	10.2851	9.73359	10.1984	10.2529	10.1798	ENSMUSG00000002881	Nab1
TC0100002324.mm.2	10.5118	8.45768	9.09584	9.14436	10.475	8.21573	9.12623	8.9509	10.4109	8.03299	9.13641	8.68373	10.3346	8.06834	8.6975	8.67948	ENSMUSG00000041439	Mfsd6
TC0100002327.mm.2	7.36598	6.16442	6.52484	6.53108	7.57854	6.29578	6.53368	6.46095	7.38724	6.17395	6.19862	6.7228	7.43305	6.6401	6.45806	6.30572	ENSMUSG00000026102	Inpp1
TC0100002330.mm.2	3.96044	3.95662	4.15037	4.1889	4.12257	4.13146	4.03017	4.16046	3.9869	4.04925	4.01866	4.3278	4.15795	3.94615	3.69378	4.14101	ENSMUSG00000043629	1700019D03Rik
TC0100002331.mm.2	4.08624	3.78776	4.4298	3.99228	4.07792	4.25538	3.97958	3.91028	4.14437	3.9123	3.98655	4.45377	4.10646	4.0175	3.99494	4.34099	ENSMUSG00000060715	1700019A02Rik
TC0100002332.mm.2	7.00051	6.27623	6.30686	6.06945	6.68973	6.37563	6.2474	5.97209	6.81864	6.09833	6.59751	6.25699	7.11458	6.3376	6.44545	6.03694	ENSMUSG00000026098	Pms1
TC0100002333.mm.2	9.27596	9.16941	9.09382	9.23355	9.16547	9.10514	9.17933	8.99019	9.40833	8.94051	9.04118	9.18811	8.78478	8.97901	9.0188	9.08365	ENSMUSG00000026095	Asnsd1
TC0100002335.mm.2	4.68945	5.05917	4.56679	4.93872	5.1252	4.89547	5.16364	5.15955	4.88436	4.99692	4.67197	4.85294	4.90472	4.71676	4.36362	4.26679	ENSMUSG00000096141	Dnah7a
TC0100002337.mm.2	9.22951	9.35467	9.41344	9.30161	9.17139	9.03476	9.33496	8.99878	9.51601	9.19088	9.40089	9.38398	9.19834	9.28641	9.33644	9.22296	ENSMUSG00000026094	Stk17b
TC0100002338.mm.2	4.61694	5.28432	4.72597	4.66147	4.84813	4.80653	4.57943	4.37019	4.81683	4.50725	5.03181	4.85239	4.60022	4.77007	4.76204	4.74397	ENSMUSG00000042807	Hecw2
TC0100002348.mm.2	7.85733	7.81858	7.67549	8.12263	7.91329	7.90889	7.61352	7.74793	8.00581	7.85608	8.04959	8.1043	8.01241	7.87769	7.89881	7.69297	ENSMUSG00000041303	Gtf3c3
TC0100002349.mm.2	8.77214	8.611	9.00563	8.91009	8.78448	8.55629	8.91551	8.78849	8.91467	8.53746	9.08873	8.97135	8.87458	8.11243	8.68735	8.70137	ENSMUSG00000073678	Pgap1
TC0100002350.mm.2	8.83466	8.58221	8.82789	8.72454	9.04767	8.62893	8.65481	8.82554	9.0526	8.73031	8.7108	8.85036	8.72884	8.44779	8.74133	8.58571	ENSMUSG00000052331	Ankrd44
TC0100002353.mm.2	10.0447	10.1667	10.1984	10.1239	10.1096	10.1539	10.1453	9.99891	10.3989	10.0701	10.3388	10.177	10.0902	10.135	10.2215	10.1403	ENSMUSG00000025982	Sf3b1
TC0100002354.mm.2	10.4271	10.8939	10.6862	10.8427	10.4137	11.0111	10.8689	11.0076	10.8515	10.9567	10.9004	11.0438	10.7586	10.7312	10.9292	10.7647	ENSMUSG00000025980	Hspd1
TC0100002356.mm.2	5.87014	5.54079	5.32727	5.71433	5.84757	5.73019	5.80569	5.73824	5.4964	5.23499	5.49199	5.39113	5.78743	6.11982	5.19904	5.60524	ENSMUSG00000025978	Rftn2
TC0100002357.mm.2	3.53419	3.50569	3.84637	3.75324	3.74081	3.71238	3.88685	3.70714	3.92739	3.81809	3.44027	3.90824	3.55664	4.00032	3.62727	4.01443	ENSMUSG00000025977	Boll
TC0100002364.mm.2	4.1589	3.94951	4.13551	4.34794	4.40683	3.94424	4.08225	4.01512	4.21544	3.76551	4.14937	4.33977	3.97243	3.82435	3.91626	4.03213	ENSMUSG00000045336	Hsfy2
TC0100002365.mm.2	9.37356	9.16901	9.55051	9.25523	9.31336	9.11548	9.39015	9.35088	9.17775	9.39913	9.08335	9.18213	9.23975	9.30986	9.00401	9.23505	ENSMUSG00000038331	Satb2
TC0100002371.mm.2	6.05908	6.66715	6.89163	6.881	6.12327	6.44405	6.24566	6.25161	5.97617	5.99058	6.47586	6.34784	5.87614	6.6091	6.57255	6.5511	ENSMUSG00000048495	Tyw5
TC0100002376.mm.2	6.02775	6.42199	6.20787	6.38345	5.7946	6.37157	6.57873	6.45803	6.22403	6.35741	6.43381	6.34817	5.77908	6.13925	6.42306	6.1249	ENSMUSG00000054770	Kctd18
TC0100002381.mm.2	8.44179	8.79253	8.32903	8.61381	8.45091	8.56501	8.54131	8.83541	8.75383	8.8017	8.86038	8.92424	8.57081	8.81809	8.7395	8.58897	ENSMUSG00000026034	Clk1
TC0100002382.mm.2	8.40126	8.6302	8.50332	8.37189	8.27997	8.86978	8.55773	8.6415	8.52992	8.55405	8.64327	8.58939	8.31753	8.66213	8.57275	8.6119	ENSMUSG00000026035	Ppil3
TC0100002383.mm.2	7.73627	7.15511	7.26458	7.20491	7.77058	7.15769	7.0205	6.84631	7.65282	7.00283	7.12422	6.95968	7.58693	6.92628	7.11699	6.92859	ENSMUSG00000026037	Orc2
TC0100002385.mm.2	8.21788	8.10683	8.0209	8.124	8.27131	8.41087	8.24401	8.27022	8.2331	8.1291	7.94934	8.16088	8.00921	8.0519	8.02289	8.1911	ENSMUSG00000038174	Fam126b
TC0100002388.mm.2	3.77923	3.53027	4.09477	4.17896	3.58138	3.78144	4.14082	4.12352	3.73052	3.91705	3.70665	3.99386	3.61507	3.84223	3.77864	3.55466	ENSMUSG00000047528	Als2cr12
TC0100002392.mm.2	9.30481	8.85446	8.72465	9.02423	9.14082	8.79117	8.71237	8.71865	9.30241	8.68918	8.83624	8.69426	9.13506	8.56637	8.74809	8.64766	ENSMUSG00000026028	Trak2
TC0100002393.mm.2	4.63755	4.26612	4.01822	4.54507	5.03172	4.68719	4.82501	4.60587	4.23527	4.38421	4.21653	4.41619	4.6793	4.49116	4.34926	4.54348	NA	NA
TC0100002394.mm.2	3.49768	3.52971	3.81025	3.4326	3.64265	3.5509	3.57639	3.54155	3.57037	3.7391	3.37071	3.22533	3.43173	3.56256	3.8035	3.62899	ENSMUSG00000072295	Als2cr11
TC0100002395.mm.2	6.92588	6.64401	6.84914	7.01322	6.91581	6.5577	6.79969	6.80223	6.70131	6.9011	6.96768	6.87593	7.10589	6.8	6.77553	6.56561	ENSMUSG00000038079	Tmem237
TC0100002405.mm.2	8.68237	9.2926	8.9103	9.10787	8.64019	9.19652	8.91655	8.85548	8.68088	9.10734	8.97147	9.0269	8.52786	8.85052	8.98301	8.96119	ENSMUSG00000026021	Sumo1
TC0100002409.mm.2	3.65567	3.39545	3.31866	3.38801	3.66745	3.38644	3.80666	3.52556	3.43943	4.09861	3.64026	3.76628	3.45488	3.80663	3.56694	3.56576	ENSMUSG00000026018	Ica1l
TC0100002411.mm.2	9.3463	8.80633	8.48297	8.79658	9.2768	9.22122	8.58357	8.79033	9.13081	8.76093	8.88287	8.85447	9.31521	8.86331	8.73833	8.76333	ENSMUSG00000026019	Wdr12
TC0100002413.mm.2	7.94422	7.86107	7.82131	7.75042	8.02047	7.81541	7.90675	7.89478	8.0568	7.30196	7.97641	7.85245	8.04311	7.33328	7.77542	7.78742	ENSMUSG00000026014	Raph1
TC0100002442.mm.2	9.23087	9.00281	9.20656	8.95949	9.30489	9.08993	9.19702	9.01508	9.1632	8.78935	8.96623	9.02656	9.13243	8.8171	9.09355	8.95505	ENSMUSG00000040865	Ino80d
TC0100002445.mm.2	8.51683	8.41086	8.64746	8.48589	8.53487	8.46818	8.51583	8.58797	8.84377	8.69857	8.73168	8.78789	8.91036	8.47525	8.61324	8.59471	ENSMUSG00000025968	Ndufs1
TC0100002446.mm.2	5.77578	5.90064	5.52984	5.71261	5.42009	5.51542	6.07915	6.226	6.00992	5.53579	5.16495	5.64976	5.69591	5.87167	5.411	5.56763	ENSMUSG00000046856	Gpr1
TC0100002456.mm.2	4.36062	4.08315	4.48083	4.56479	4.45744	4.48945	4.51164	4.95462	4.32212	4.38428	4.23167	4.72128	4.32811	4.94429	4.39843	4.02341	ENSMUSG00000069085	Dytn
TC0100002457.mm.2	3.67472	3.75919	4.06632	3.50546	3.50146	3.34202	3.86209	3.82846	3.73259	3.73258	3.49247	3.53811	3.33787	3.25372	3.6641	3.6394	ENSMUSG00000025963	Mdh1b
TC0100002458.mm.2	4.0104	4.36184	4.28989	4.32209	4.45998	4.20916	4.45682	4.19629	4.00155	4.36126	4.28872	4.21465	3.97655	4.83518	4.04165	4.16398	ENSMUSG00000025961	4933402D24Rik
TC0100002461.mm.2	8.59908	10.8988	10.9531	10.9846	8.56018	10.8034	10.8886	10.8993	8.13528	10.783	10.8715	10.9137	8.64409	10.8815	10.932	11.0106	ENSMUSG00000025959	Klf7
TC0100002468.mm.2	7.70229	7.84112	7.75042	8.02855	7.43792	7.73147	7.80705	7.86524	7.6621	7.86624	7.91383	8.01318	7.6845	7.84584	8.02551	7.85806	ENSMUSG00000025956	Mettl21a
TC0100002470.mm.2	8.91096	8.12692	8.14299	8.32395	8.8268	8.19069	8.04233	8.02297	8.68554	8.25885	8.06631	8.17463	8.69391	8.06115	7.99806	7.92281	ENSMUSG00000045005	Fzd5
TC0100002471.mm.2	9.53189	10.177	10.1094	10.0661	9.19412	9.7973	9.9883	9.75688	9.302	9.99074	10.0492	10.0232	9.3978	10.0879	10.0715	10.01	ENSMUSG00000051344	Plekhm3
TC0100002475.mm.2	3.04421	3.11281	2.89947	2.92984	2.87908	3.04558	2.92356	2.96184	3.03149	3.05518	2.92706	3.26883	3.25901	2.77736	3.19803	3.06147	ENSMUSG00000025955	Akr1cl
TC0100002476.mm.2	5.65762	5.24417	5.44853	5.1888	5.6854	5.35486	5.52238	5.65474	5.12677	5.33039	5.22644	5.27807	5.08453	5.43655	5.29366	5.34734	ENSMUSG00000070870	Cryge
TC0100002477.mm.2	5.66364	5.4671	5.57631	5.59457	5.73803	5.19421	5.86719	5.4965	5.3756	5.59793	5.42845	5.75909	5.49293	5.47217	5.45416	5.2986	ENSMUSG00000067299	Crygd
TC0100002478.mm.2	3.87385	3.63457	3.42104	4.11174	3.61852	4.19493	3.77331	3.88135	4.63015	3.61305	3.55235	3.80672	4.0447	3.75834	3.868	3.52415	ENSMUSG00000025952	Crygc
TC0100002479.mm.2	4.0039	3.97652	3.77448	4.52874	3.71494	3.93981	3.91456	3.9794	4.07773	4.06224	4.14042	3.68714	3.99018	3.69421	3.94216	3.3788	ENSMUSG00000073658	Crygb
TC0100002481.mm.2	9.72179	10.5193	10.5689	10.8123	10.0428	10.4414	10.5364	10.6732	10.153	10.5808	10.7615	10.5333	9.93212	10.5697	10.7149	10.5178	ENSMUSG00000025950	Idh1
TC0100002488.mm.2	8.50124	9.09484	9.09185	9.0373	8.90956	8.83876	8.71394	8.58293	8.82359	9.14231	8.86206	9.20874	8.90239	8.9897	9.00143	9.08689	ENSMUSG00000026004	Kansl1l
TC0100002495.mm.2	9.21892	8.89952	8.83231	8.79737	9.13443	8.84452	9.01788	8.96711	9.31299	8.95305	8.87302	8.76773	9.20827	8.70999	8.81916	8.76082	ENSMUSG00000026003	Acadl
TC0100002497.mm.2	4.17863	4.65357	4.44448	4.79442	4.3181	4.18842	4.52048	4.90956	4.41933	4.36909	4.55695	4.55224	4.43206	4.6908	4.76081	4.29929	ENSMUSG00000061816	Myl1
TC0100002499.mm.2	6.99017	7.42035	7.3814	7.49884	6.93862	7.19489	7.32291	7.14931	6.57315	7.07001	7.58121	7.3842	7.04518	7.30678	7.91724	7.4585	ENSMUSG00000026000	Lancl1
TC0100002503.mm.2	4.21529	4.28804	4.41957	4.38648	4.30297	4.5578	3.88023	4.26009	3.98251	4.71873	4.19745	3.89761	3.93769	3.98275	4.36176	4.32883	ENSMUSG00000062209	Erbb4
TC0100002534.mm.2	4.26523	4.4609	4.70236	4.41054	4.5953	3.46656	4.39338	4.47705	4.42569	4.10196	3.82874	4.19316	4.35654	4.21538	4.12811	4.37904	ENSMUSG00000025997	Ikzf2
TC0100002541.mm.2	8.17561	5.33608	5.48354	5.76984	7.81507	5.73727	5.58463	5.60019	8.18495	5.38167	5.46642	5.60569	8.00207	5.89011	5.37111	5.73857	ENSMUSG00000026196	Bard1
TC0100002543.mm.2	5.89292	6.01235	5.99192	5.95324	5.94347	5.75915	5.58677	6.05257	5.68982	5.74847	5.63099	5.60827	6.15667	5.75282	5.93232	5.68461	ENSMUSG00000050296	Abca12
TC0100002544.mm.2	7.22868	6.41496	6.08834	6.43981	7.59689	5.61421	5.85229	5.6969	7.09247	5.92846	5.79523	5.56244	7.07629	6.10848	6.02629	6.00185	ENSMUSG00000026193	Fn1
TC0100002552.mm.2	4.88108	4.90217	4.76048	4.62916	4.81316	5.10561	4.97476	4.98327	4.58185	4.9754	4.78732	4.76916	4.62748	5.09969	4.71043	4.53249	ENSMUSG00000039395	Mreg
TC0100002554.mm.2	6.37386	6.05978	6.22483	6.37254	6.49718	6.49739	6.15949	6.64586	6.53027	6.39522	6.27984	6.27564	6.39771	6.48515	6.34768	6.24481	ENSMUSG00000026189	Pecr
TC0100002556.mm.2	3.47958	3.92859	3.98297	3.57952	4.20793	3.66014	3.65126	3.51155	3.68996	3.60523	3.58264	3.34649	3.27603	3.64762	3.4267	3.47091	ENSMUSG00000039372	March4
TC0100002558.mm.2	4.31104	4.49871	4.22324	3.72908	4.09542	4.7428	5.03937	4.35482	3.9663	4.26332	3.85879	4.07847	4.2135	4.60867	3.71347	4.256	ENSMUSG00000039342	Ankar
TC0100002562.mm.2	3.90358	4.34361	4.09839	3.99119	3.86078	3.73057	4.30294	4.0826	4.4367	4.19739	3.85475	4.17989	4.4745	3.81857	4.12485	3.84531	ENSMUSG00000026185	Igfbp5
TC0100002563.mm.2	3.58607	3.88564	3.93418	3.70569	3.7361	3.81077	3.64985	3.47011	3.70295	3.6886	3.71058	3.81955	3.76817	3.68205	3.75791	4.08492	ENSMUSG00000026182	Tnp1
TC0100002576.mm.2	6.47417	5.76811	5.81854	5.93104	6.44305	5.59933	5.96776	6.50225	6.35868	5.86095	5.87934	5.92758	6.75094	5.54389	5.76022	6.18903	ENSMUSG00000055322	Tns1
TC0100002580.mm.2	4.62036	4.5064	4.55914	4.81907	4.26646	4.5463	4.79721	4.71471	4.64745	4.42178	4.69084	4.49869	4.34423	4.55585	4.88903	4.69007	ENSMUSG00000048480	Cxcr1
TC0100002582.mm.2	7.71176	8.31721	8.30416	8.35794	7.62487	8.30847	8.23432	8.27412	7.80017	8.54394	8.56248	8.52913	7.80153	8.46295	8.33103	8.22923	ENSMUSG00000006299	Aamp
TC0100002583.mm.2	9.80982	9.13937	9.19687	9.33952	10.0662	9.51675	9.34905	9.30642	9.83619	9.37141	9.11382	9.30063	9.65037	9.31043	9.11161	9.12952	ENSMUSG00000006301	Tmbim1
TC0100002584.mm.2	7.11939	6.58476	6.82449	7.1013	7.45911	6.52233	6.47042	6.53944	7.22014	6.50837	7.1801	6.8176	6.75582	6.32853	6.69959	6.61175	ENSMUSG00000033364	Usp37
TC0100002586.mm.2	8.88515	8.97927	9.08991	9.0092	8.98708	8.76295	8.92829	8.89111	9.11889	8.83858	8.88731	8.81894	8.74181	8.77491	8.77412	9.11068	ENSMUSG00000026135	Zfp142
TC0100002588.mm.2	8.81324	9.40216	9.28818	9.23536	8.32704	9.22788	9.11095	8.9426	8.49195	8.93434	9.21935	8.90832	8.46746	9.11047	9.12862	9.22667	ENSMUSG00000026171	Rnf25
TC0100002589.mm.2	7.65528	7.36114	7.63397	7.31567	7.68925	7.70318	7.65886	7.8296	7.47303	7.95963	7.11666	7.34059	7.38215	7.38583	7.21683	7.39215	ENSMUSG00000006542	Prkag3
TC0100002593.mm.2	4.59488	4.20672	4.40362	4.45398	4.41833	4.4637	4.55633	4.6904	4.45682	4.43624	4.3459	4.52271	4.52055	4.60936	4.95662	4.58008	ENSMUSG00000055197	Fev
TC0100002594.mm.2	5.1301	4.9309	5.55562	5.05842	4.86604	5.16981	5.37931	5.47861	5.50325	5.40177	4.79301	4.89857	4.98109	5.20546	5.25994	5.54659	ENSMUSG00000006546	Cryba2
TC0100002596.mm.2	5.32251	5.53008	5.28486	5.77524	5.53475	5.30825	5.54725	5.97736	5.02722	5.86531	5.44203	5.34476	5.29572	5.56517	5.28694	5.61821	ENSMUSG00000047021	Ccdc108
TC0100002597.mm.2	4.77836	4.99494	5.42284	5.10908	5.2616	5.21952	5.13715	5.00983	5.3053	5.3147	5.21828	5.14616	5.19061	5.41982	4.92673	4.83245	ENSMUSG00000006538	Ihh
TC0100002598.mm.2	6.88667	6.97261	6.94823	6.99083	7.03253	6.985	6.9658	6.87677	6.98466	6.8599	7.01489	7.04959	6.80849	6.91872	6.91707	6.78691	ENSMUSG00000026162	Nhej1
TC0100002599.mm.2	5.39579	5.17577	4.99565	5.31981	5.33828	4.99363	5.76387	5.18374	5.22993	5.48011	5.01949	5.23854	5.2983	5.44353	4.7476	5.09451	ENSMUSG00000026205	Slc23a3
TC0100002600.mm.2	8.93272	9.61363	9.46954	9.43233	8.80776	9.65548	9.45245	9.53224	8.78485	9.68644	9.40838	9.36012	8.98963	9.84988	9.65898	9.57855	ENSMUSG00000033159	Cnppd1
TC0100002601.mm.2	7.73879	7.88736	7.82154	8.23237	7.78086	8.19275	8.1469	8.73574	7.74481	8.23304	8.59924	8.24495	7.93542	7.80366	8.07948	7.84285	ENSMUSG00000026198	Abcb6
TC0100002602.mm.2	10.0592	10.9175	10.8289	10.7718	10.0893	10.6541	10.6891	10.6501	9.75946	10.7475	10.7229	10.6415	10.0269	10.7822	10.7753	10.6506	ENSMUSG00000033124	Atg9a
TC0100002603.mm.2	6.89391	7.181	7.15544	7.01915	6.74734	7.08841	6.54139	6.42539	6.7098	6.89483	7.21831	6.95379	6.78244	7.06958	7.19311	6.89854	ENSMUSG00000026200	Glb1l
TC0100002604.mm.2	10.8832	10.756	10.4875	10.7391	10.4828	10.8527	10.6551	10.9573	10.5277	10.5699	10.6654	10.6783	10.7884	10.5737	10.6594	10.5077	ENSMUSG00000026202	Tuba4a
TC0100002605.mm.2	3.7274	3.96732	4.09381	3.91556	4.6165	4.01101	3.9567	4.35035	3.86916	4.08323	4.03967	3.99779	3.86412	4.09133	3.59569	4.05414	ENSMUSG00000096094	A630095N17Rik
TC0100002606.mm.2	6.73307	7.41103	7.1417	7.26319	6.9203	7.46942	7.06858	7.21031	6.61178	7.57565	7.36861	7.05935	6.59996	7.50641	7.24874	7.37564	ENSMUSG00000026204	Ptprn
TC0100002607.mm.2	4.22064	4.13925	4.05097	4.6412	4.24043	3.88747	4.4199	4.48528	3.94178	4.18261	4.3069	4.52314	4.15319	4.19161	4.56485	4.28414	ENSMUSG00000033061	Resp18
TC0100002608.mm.2	7.85446	8.26576	8.26284	8.4102	7.69618	8.25613	8.05294	8.42253	7.5117	8.49946	8.32658	8.29151	7.68183	8.49849	8.83302	8.23725	ENSMUSG00000026209	Dnpep
TC0100002618.mm.2	4.9301	6.02391	5.67954	6.21282	4.94442	5.91309	6.01365	5.73182	4.57884	5.83147	5.86372	6.13346	4.85791	5.42541	5.79161	5.73281	ENSMUSG00000026235	Epha4
TC0100002624.mm.2	6.89235	6.83505	6.83656	6.94422	6.7547	6.49727	6.78914	6.92617	6.73589	7.09032	6.60256	6.66625	6.53621	6.66692	6.72937	6.94362	ENSMUSG00000004872	Pax3
TC0100002628.mm.2	3.86147	4.61284	4.21791	3.87408	3.841	3.55744	3.92395	3.80057	3.25712	3.37703	3.63721	4.00355	3.79335	4.05692	4.05985	3.32652	NA	Gm2102
TC0100002631.mm.2	7.83779	8.32805	8.4731	8.50933	7.99263	8.1905	8.38257	8.34659	8.16313	8.24032	8.55212	8.31459	7.93761	8.18383	8.61856	8.18321	ENSMUSG00000026245	Farsb
TC0100002633.mm.2	3.88068	3.6839	3.87244	3.82992	3.53593	3.53319	3.64073	3.66337	3.63819	3.66468	3.58764	4.00132	3.64364	3.66765	3.52412	3.71352	NA	BC035947
TC0100002640.mm.2	3.82486	3.91339	4.35187	3.76395	3.88017	3.8552	3.91415	3.67354	3.73931	3.87926	3.85858	3.75517	3.73824	3.55984	3.62697	3.85958	ENSMUSG00000050711	Scg2
TC0100002642.mm.2	7.05681	5.38103	5.76235	5.83374	7.20696	5.50806	5.71131	5.28873	7.54459	5.36877	5.74792	5.77815	7.12838	5.04079	5.6432	5.29041	ENSMUSG00000054702	Ap1s3
TC0100002644.mm.2	6.29577	6.17828	6.53156	6.31222	5.75071	5.86326	5.82578	5.71629	5.72663	6.05212	6.0881	5.44592	5.91658	6.00723	6.11258	6.05703	ENSMUSG00000073643	Wdfy1
TC0100002645.mm.2	4.60481	4.53174	4.73349	4.82848	4.3792	4.69384	4.81368	4.52414	5.02359	4.58386	4.65043	4.46066	4.44931	4.627	4.51221	4.49493	ENSMUSG00000026249	Serpine2
TC0100002649.mm.2	6.50029	6.41733	6.53738	6.45498	6.72284	6.68845	6.8442	7.01667	6.11928	6.08505	6.82911	6.46396	6.56294	6.70229	6.49479	6.3088	ENSMUSG00000043230	Fam124b
TC0100002651.mm.2	9.84374	10.0503	10.096	9.96173	10.1062	9.97207	9.91715	10.09	9.93777	9.79615	10.0111	10.113	9.79814	9.82468	9.96943	9.95849	ENSMUSG00000004364	Cul3
TC0100002656.mm.2	9.06858	8.99371	8.89176	8.74935	9.09554	8.85963	8.92909	8.8293	9.3064	9.01956	8.71511	8.69464	8.90052	8.76341	8.84226	8.91385	ENSMUSG00000038608	Dock10
TC0100002667.mm.2	3.97615	3.902	4.21637	3.59906	3.875	4.25609	3.60875	4.06429	4.21681	3.92566	3.93002	4.55655	3.875	4.27606	3.76161	3.77347	ENSMUSG00000055980	Irs1
TC0100002673.mm.2	5.81995	5.35413	6.32869	6.10733	5.59879	5.74766	5.47987	5.31658	5.93687	5.71986	5.91755	5.74275	5.30331	5.7181	5.78245	5.68696	ENSMUSG00000067158	Col4a4
TC0100002677.mm.2	4.2757	4.26751	4.60595	4.58999	4.25068	3.94997	4.19832	4.65572	4.52742	4.08132	4.24133	4.42402	4.38049	3.9543	3.99665	4.08795	ENSMUSG00000026149	Tm4sf20
TC0100002681.mm.2	3.66721	3.31945	3.61847	3.37713	3.79302	4.14943	3.76587	3.99079	3.83665	3.76925	3.75894	3.48647	3.4624	3.748	3.47441	3.6606	ENSMUSG00000038496	Slc19a3
TC0100002685.mm.2	4.94068	4.99139	5.03651	5.40636	5.4335	4.94765	5.08217	4.93411	5.251	5.0749	4.84085	5.11218	4.78103	4.93326	4.8839	4.96047	ENSMUSG00000026163	Sphkap
TC0100002690.mm.2	11.1836	11.8689	11.894	11.8585	11.0359	11.7777	11.7546	11.7238	10.9682	11.7042	11.7864	11.7359	11.1806	11.6875	11.7946	11.8718	ENSMUSG00000045658	Pid1
TC0100002696.mm.2	5.34702	6.70877	6.61891	6.51515	5.59623	6.72576	6.32532	6.56472	5.21605	6.48922	6.45554	6.45364	5.5679	6.31453	6.52449	6.93066	ENSMUSG00000036766	Dner
TC0100002698.mm.2	10.655	10.7922	10.8809	10.879	10.6239	10.8016	10.8377	10.8199	10.8093	10.7578	10.9171	10.9152	10.7701	10.7232	10.8391	10.8057	ENSMUSG00000026219	Trip12
TC0100002702.mm.2	3.92397	4.03769	3.72202	3.99213	3.83005	3.74112	3.59884	4.12597	3.56046	3.77645	3.82421	4.3371	3.70217	4.5357	3.71778	4.29164	ENSMUSG00000026220	Slc16a14
TC0100002707.mm.2	8.7614	9.48585	9.41223	9.4798	8.82534	9.21123	9.33741	9.04153	8.77065	9.36696	9.27696	9.3024	8.75102	9.65786	9.44856	9.60143	ENSMUSG00000052477,ENSMUSG00000089844	C130026I21Rik,A530032D15Rik
TC0100002711.mm.2	8.85223	10.5159	10.3391	10.2725	8.66969	10.1289	10.0085	9.75168	8.26432	10.1973	10.2095	10.168	8.59003	10.3801	10.3806	10.2977	NA	NA
TC0100002721.mm.2	3.69483	4.27579	3.49776	3.82035	3.50866	3.76693	3.76722	4.20868	3.82743	3.80894	3.69084	3.96367	3.71054	3.82629	3.74105	3.9189	ENSMUSG00000062783	Csprs,Gm2666
TC0100002725.mm.2	8.7959	9.50932	9.24985	9.10001	8.28519	9.30637	9.08066	8.80329	8.3527	9.21453	8.95815	9.19151	8.54401	9.60686	9.08452	9.1941	ENSMUSG00000070034	Sp110
TC0100002729.mm.2	7.91742	8.51258	8.35597	8.74941	7.91834	8.42889	8.39872	8.47155	8.04906	8.58724	8.73007	8.83977	7.86414	8.71269	8.6712	8.61305	ENSMUSG00000052760	A630001G21Rik
TC0100002734.mm.2	3.81022	4.03355	4.45425	4.0637	3.57624	4.02446	3.80252	3.5745	3.75185	4.44968	4.22214	3.91388	3.58742	3.85016	3.67522	3.87844	ENSMUSG00000049608	Gpr55
TC0100002736.mm.2	6.24181	4.81775	5.09901	5.05465	6.61148	5.18453	4.90302	4.7642	6.18811	4.9523	5.53227	5.03693	5.76532	5.39136	4.66222	5.00698	ENSMUSG00000026228	Htr2b
TC0100002739.mm.2	10.7627	10.5344	10.5635	10.6108	10.9239	10.7517	10.7078	10.6708	11.1895	10.6849	10.6374	10.6519	10.8546	10.4737	10.5761	10.5292	ENSMUSG00000026234	Ncl
TC0100002743.mm.2	4.34403	4.08258	4.37452	3.70631	3.88597	4.15578	4.13859	3.94657	3.72621	3.74705	3.85784	4.014	4.20397	3.98399	3.98138	4.44133	ENSMUSG00000026237	Nmur1
TC0100002748.mm.2	8.76208	8.13385	8.38748	8.48892	8.41881	8.03479	8.03653	7.92115	8.37301	8.1821	8.49105	7.89601	8.36125	8.03725	8.08652	7.77448	ENSMUSG00000026239	Pde6d
TC0100002751.mm.2	6.36555	6.2837	6.64774	6.46233	6.33153	6.34595	6.22811	6.71578	6.03613	6.25915	6.19477	6.41971	6.03694	6.41232	6.59716	6.00462	ENSMUSG00000026241	Nppc
TC0100002756.mm.2	3.88468	3.77734	4.03168	3.64965	3.70629	3.78984	3.80217	3.86246	3.99525	4.08463	3.69066	4.08152	3.61495	3.85871	3.92111	3.90421	ENSMUSG00000026246	Alppl2
TC0100002757.mm.2	4.42442	4.23496	4.30603	4.23077	4.46147	4.91408	4.75802	4.62477	4.26935	4.26503	4.15339	4.48635	4.28077	4.61431	4.6715	4.41113	ENSMUSG00000079440	Alpi
TC0100002758.mm.2	6.065	5.56724	6.01817	6.04606	5.97774	5.92136	5.95949	6.11946	6.09162	6.06867	5.77249	5.82818	5.6502	5.9815	5.57576	5.82776	ENSMUSG00000026247	Ecel1
TC0100002762.mm.2	4.74418	4.49162	4.27144	4.67601	5.02702	4.53705	4.87641	5.13252	4.06965	4.11272	4.49604	4.71625	4.50721	4.77871	4.19363	4.78287	ENSMUSG00000079436	Kcnj13
TC0100002764.mm.2	6.43525	6.71164	6.36179	6.42665	6.80993	6.45623	6.63241	6.70684	6.92247	6.01573	6.25905	6.35182	6.24389	6.53847	6.52186	6.38735	ENSMUSG00000026259	Ngef
TC0100002769.mm.2	7.88779	8.31046	8.43477	8.06484	7.83768	8.26511	8.00283	8.2412	7.69648	8.09167	8.35407	8.06128	7.89703	8.22422	8.52107	8.34299	ENSMUSG00000005501	Usp40
TC0100002771.mm.2	3.3332	3.40215	3.44582	3.41309	3.20312	3.75601	3.52012	3.59603	3.15959	3.40978	3.21235	3.20703	3.12347	3.67331	3.20087	3.21629	ENSMUSG00000081984	Dnajb3
TC0100002772.mm.2	10.1159	8.44419	8.48606	8.517	10.297	8.56633	8.26428	8.00349	10.4804	8.73832	8.55647	8.75556	10.348	8.84143	8.52131	8.54607	ENSMUSG00000044783,NA	A730008H23Rik,Hjurp,6430706D22Rik
TC0100002775.mm.2	9.07221	8.96039	8.75622	8.97008	9.11118	8.94062	9.04741	9.24005	9.12906	8.83209	8.98709	8.76829	8.98933	9.05102	8.80965	9.00174	ENSMUSG00000062310	Glrp1
TC0100002776.mm.2	10.4807	7.63521	7.77109	7.78953	10.5913	8.17004	7.86045	8.07674	10.2522	7.98307	7.9307	7.64374	10.5439	7.95017	7.70568	7.83577	ENSMUSG00000049866	Arl4c
TC0100002781.mm.2	5.32019	4.89921	5.01749	5.07905	5.33171	5.44829	5.24871	5.34284	5.04788	5.21651	4.86592	5.07599	5.36069	5.34033	4.70674	5.1667	ENSMUSG00000034486	Gbx2
TC0100002783.mm.2	4.83767	4.93213	5.15156	4.78065	5.01897	5.03673	5.39198	5.38056	4.86236	5.20913	4.91017	5.09633	5.06933	4.83267	4.96137	5.27703	ENSMUSG00000067081	Asb18
TC0100002784.mm.2	4.16261	4.31322	4.17256	3.90632	4.46229	4.40631	4.2018	4.27852	4.37926	4.37276	4.05113	4.07267	4.46007	4.11002	3.95733	4.25096	ENSMUSG00000026301	Iqca
TC0100002789.mm.2	6.02062	6.04562	6.14179	5.85119	6.01049	5.97354	5.9785	5.85199	6.00191	5.99632	5.77534	5.94512	5.82592	5.79585	5.90993	6.06393	ENSMUSG00000048126	Col6a3
TC0100002793.mm.2	6.83029	6.96199	7.21341	6.63758	6.89231	6.92018	6.96516	7.12159	6.37484	7.28484	6.71711	6.77967	6.7344	6.98733	6.72572	6.89623	ENSMUSG00000026304	Rab17
TC0100002798.mm.2	8.13479	8.06194	7.92398	8.08341	8.18012	8.08073	7.91407	7.91334	8.27443	8.1918	8.11751	8.25564	8.10637	7.86231	8.08033	7.98266	ENSMUSG00000026309	Ilkap
TC0100002800.mm.2	6.83916	5.85036	6.03618	6.01706	6.33584	5.91761	5.28431	5.86692	5.91541	5.99781	6.18371	5.84182	6.21827	6.27642	6.07557	5.85311	ENSMUSG00000067071	Hes6
TC0100002801.mm.2	6.87611	7.04548	6.80809	7.03404	6.93779	7.05141	7.19086	6.66895	6.90045	6.78202	6.89183	7.01612	6.59463	6.91672	6.6857	7.07334	ENSMUSG00000055866	Per2
TC0100002805.mm.2	7.0866	6.42708	6.76518	6.38507	6.9164	6.25818	6.30025	6.3375	7.13408	6.5925	6.61681	6.31454	6.86817	6.5173	6.41191	6.62137	NA	NA
TC0100002806.mm.2	8.43195	7.79123	7.63029	7.83902	8.51118	7.8041	7.65698	7.67659	8.31189	7.65666	7.70015	7.38153	8.20843	7.74307	7.59677	7.79629	ENSMUSG00000026313	Hdac4
TC0100002810.mm.2	9.96453	10.1675	10.1795	10.0292	9.63204	9.96947	10.0204	10.0789	9.73309	10.0806	10.0559	9.98215	9.83824	10.027	10.2931	10.1117	ENSMUSG00000026260	Ndufa10
TC0100002812.mm.2	4.94517	4.62994	4.61074	4.91954	4.65667	4.68137	4.92381	5.29061	4.85638	4.55272	4.98112	5.16722	4.53114	4.78903	4.78678	5.13813	ENSMUSG00000067064	Olfr1416
TC0100002813.mm.2	4.20349	3.99573	4.23863	4.62678	4.30942	4.27202	4.55284	4.50506	4.48262	4.36207	3.85624	4.81504	4.03962	4.7569	4.0644	4.58134	ENSMUSG00000057464	Olfr1415
TC0100002814.mm.2	4.47979	4.66068	4.72536	4.39943	4.20497	4.25777	4.40958	4.95409	4.50712	4.68235	4.2145	4.04228	4.05658	4.464	4.36968	4.4838	ENSMUSG00000042849	Olfr1414
TC0100002816.mm.2	11.5943	11.8018	11.6831	11.7718	11.5898	11.8572	11.7373	11.7501	11.5277	11.7451	11.7194	11.5454	11.4308	11.7696	11.9392	11.8639	ENSMUSG00000073616	Myeov2
TC0100002817.mm.2	3.86105	3.97714	4.40001	4.02829	3.97727	3.76904	3.76169	4.46318	3.77456	4.11171	3.89254	3.91721	4.23535	4.05883	3.9347	3.77677	ENSMUSG00000044055	Otos
TC0100002823.mm.2	5.37129	5.64801	5.36602	5.56387	5.69558	5.38968	5.283	5.16807	5.52987	5.64702	5.40433	5.31099	5.11713	5.56682	5.28083	5.31279	ENSMUSG00000034212	Ankmy1
TC0100002827.mm.2	5.04971	4.86002	5.45391	5.31937	5.05312	5.37493	5.01667	5.63759	4.76187	5.61466	5.25838	5.10148	4.74842	5.77795	5.19057	5.36635	ENSMUSG00000014602	Kif1a
TC0100002830.mm.2	4.54169	5.19552	4.16919	4.44161	4.3942	4.13921	4.53956	4.4387	4.06179	4.26844	4.63513	4.20462	4.49395	4.74887	4.38094	4.27426	ENSMUSG00000034159	2310007B03Rik
TC0100002831.mm.2	8.0346	7.97975	7.99221	7.79345	7.99578	8.11984	7.90789	8.08288	7.88385	8.21568	7.8067	7.87487	7.97132	7.95164	7.82949	7.79363	ENSMUSG00000026273	Mterf4
TC0100002832.mm.2	5.89822	5.28968	5.23845	5.40743	6.33819	5.31444	5.53114	5.42653	6.28726	5.77752	5.43833	5.15963	6.18946	5.31981	5.65628	5.18707	ENSMUSG00000026274	Pask
TC0100002833.mm.2	11.622	11.6512	11.6684	11.7513	11.6678	11.6398	11.6968	11.7137	11.8085	11.7689	11.7431	11.7446	11.7486	11.5898	11.6767	11.6554	ENSMUSG00000034088	Hdlbp
TC0100002836.mm.2	7.61547	7.87104	7.81392	7.6627	7.75355	8.00587	7.81151	7.87154	7.66471	8.00154	7.70294	8.22295	7.84617	8.11813	7.86721	7.83687	ENSMUSG00000026277	Stk25
TC0100002837.mm.2	7.71809	7.78474	7.5286	7.8233	7.4127	7.8182	7.61709	7.59491	7.25468	7.59978	7.58313	7.62753	7.6445	7.79211	7.8477	7.68816	ENSMUSG00000026279	Thap4
TC0100002838.mm.2	8.98589	7.55098	7.74586	7.80935	8.62886	7.61312	7.64489	7.47484	8.80531	7.86321	7.59177	7.65013	8.87493	7.80912	7.68723	7.63123	ENSMUSG00000026281	Dtymk
TC0100002840.mm.2	4.60579	4.74528	5.12941	4.98361	4.64343	4.44315	4.66963	4.89403	5.06505	4.78757	4.62124	4.83494	4.84915	4.95933	4.78814	5.11514	ENSMUSG00000026285	Pdcd1
TC0100002844.mm.2	10.2005	9.46657	9.28134	9.47556	10.1135	9.12583	9.17115	9.26428	10.2155	9.30013	9.3219	9.25313	10.2678	9.42342	9.47522	9.14864	ENSMUSG00000040710	St8sia4
TC0100002856.mm.2	4.46665	4.45367	4.4346	4.49804	4.42187	4.44599	4.68154	4.80781	4.6528	4.59209	4.42737	4.40195	4.45339	4.40978	4.75413	4.41902	ENSMUSG00000040693	Slco4c1
TC0100002857.mm.2	3.23012	3.52818	3.30644	3.34549	3.15916	3.32169	3.39068	3.26293	3.18548	3.1384	3.02344	3.44978	3.12797	3.03158	3.05604	3.15203	ENSMUSG00000045463	Slco6b1
TC0100002859.mm.2	3.60322	3.55915	3.58159	3.65023	4.11308	3.55809	3.72328	3.71378	3.31882	3.41535	3.68886	3.71041	3.67738	3.35641	3.65892	3.64003	ENSMUSG00000026331	Slco6c1
TC0100002863.mm.2	8.43787	8.15977	8.10991	8.14389	8.12052	8.18046	8.04736	8.35803	8.49974	8.19036	8.20247	8.50955	8.55446	8.14902	8.23001	8.19489	ENSMUSG00000044768	D1Ertd622e
TC0100002864.mm.2	9.04477	8.96654	9.07935	9.10255	9.03377	8.73322	8.82701	9.02954	9.08192	8.84312	9.11783	9.09656	9.0325	8.82777	8.85711	8.82152	ENSMUSG00000040648	Ppip5k2
TC0100002866.mm.2	8.77527	8.2616	8.26317	8.34559	9.02024	8.43917	8.12467	8.37789	9.33377	8.31817	8.5045	8.568	9.03058	8.2916	8.32863	8.39808	ENSMUSG00000026335	Pam
TC0100002887.mm.2	3.6253	3.76961	3.54404	3.56484	3.5602	3.25119	3.39226	3.61337	3.53119	3.55821	3.54495	3.32367	3.18217	3.47721	3.66831	3.62774	ENSMUSG00000047496	Rnf152
TC0100002888.mm.2	8.78792	9.09425	9.29956	9.12329	8.77035	8.82261	9.00654	8.8936	8.90942	8.86792	9.21084	9.06348	8.85198	8.78324	9.16223	9.25272	ENSMUSG00000056536	Pign
TC0100002894.mm.2	9.79677	7.65966	7.95673	8.24863	10.0388	7.95307	8.27041	8.20925	9.3176	7.67883	8.38523	7.66077	9.62209	7.29523	8.05139	8.05515	ENSMUSG00000057329	Bcl2
TC0100002899.mm.2	8.67802	7.9776	7.48492	7.77055	8.62738	7.92079	7.69408	7.55117	8.68182	7.73714	7.8052	7.63737	8.77766	8.0256	7.89144	7.82477	ENSMUSG00000009905	Kdsr
TC0100002900.mm.2	10.2103	10.3167	10.3463	10.4802	10.3108	10.1065	10.2746	10.2308	10.4072	10.3253	10.4349	10.4568	10.2754	10.2756	10.3758	10.2416	ENSMUSG00000009907	Vps4b
TC0100002903.mm.2	3.38495	3.53908	3.40032	3.50926	3.55342	3.24562	3.93863	3.30416	3.41603	3.65831	3.08764	3.34999	3.50261	3.98391	3.25672	3.50259	ENSMUSG00000044594	Serpinb3a
TC0100002904.mm.2	3.1097	3.17764	3.03861	3.43446	3.30244	3.06445	3.60552	3.27925	3.2866	3.10524	3.17101	3.22355	3.00806	3.20425	3.03996	3.39736	ENSMUSG00000058017	Serpinb3d
TC0100002916.mm.2	2.92082	3.37527	3.09245	3.16582	3.13888	3.26461	3.28164	3.09905	3.13072	3.27598	3.06472	3.02435	3.23993	2.97579	3.14964	2.95769	ENSMUSG00000047216	Cdh19
TC0100002921.mm.2	6.75594	7.76892	7.68211	7.59109	7.55527	7.72613	7.74673	7.63453	7.17063	7.77758	7.74094	7.9875	7.74649	7.69456	7.66875	7.51589	ENSMUSG00000038702	Dsel
TC0100002936.mm.2	10.2515	9.72052	9.60548	9.515	10.4862	9.75425	9.65111	9.77784	10.202	9.66123	9.68051	9.91014	10.0941	9.53744	9.70607	9.68406	ENSMUSG00000026374	Tsn
TC0100002938.mm.2	8.87797	8.45336	8.22719	8.58504	8.2736	8.77596	8.07687	8.78194	8.95628	8.66189	8.7157	8.42261	8.41281	8.7882	8.99268	8.7112	ENSMUSG00000107722	2900060B14Rik
TC0100002942.mm.2	5.21431	5.26979	5.36366	5.02366	5.14123	5.18244	5.09399	5.25137	5.28378	4.76653	5.35428	5.35378	5.26528	5.0952	4.82581	5.22384	ENSMUSG00000048402	Gli2
TC0100002945.mm.2	5.9016	5.54224	5.51631	5.83661	5.84249	5.91915	5.93575	5.76266	5.69174	5.9501	5.62681	5.77739	5.6537	5.94046	5.56126	5.44904	ENSMUSG00000037035	Inhbb
TC0100002947.mm.2	10.3758	10.4637	10.458	10.376	10.2143	10.5029	10.5177	10.334	10.2415	10.4222	10.3047	10.5095	10.3037	10.5546	10.361	10.3593	ENSMUSG00000004451	Ralb
TC0100002950.mm.2	3.80883	3.56462	3.36918	3.7484	3.85906	3.40309	3.08228	3.68527	3.62799	3.45048	3.22779	3.71907	3.86889	3.06758	3.55622	3.31503	ENSMUSG00000026383	Epb41l5
TC0100002954.mm.2	6.29218	6.05233	5.91809	5.96089	6.4926	6.14753	6.11366	6.38509	6.58574	6.01978	5.85987	5.97071	6.43534	5.90238	5.65522	5.97514	ENSMUSG00000026384	Ptpn4
TC0100002960.mm.2	6.14648	6.36596	6.45211	6.49431	6.16186	6.25834	6.36378	6.39756	6.01801	6.14589	6.44838	6.22381	6.04268	6.12402	6.46135	5.6842	ENSMUSG00000036975	Tmem177
TC0100002961.mm.2	3.61984	3.79273	3.7803	3.59066	3.57918	3.80066	3.90834	3.66226	4.11083	3.90088	3.81249	3.72329	3.38902	3.39184	3.70854	3.94919	ENSMUSG00000036962	Cfap221
TC0100002963.mm.2	7.41487	6.08626	6.22635	6.12218	7.73064	5.83425	6.36049	6.22295	6.75297	6.34496	5.96231	6.14828	7.28596	6.12514	5.91373	5.9228	ENSMUSG00000050777	Tmem37
TC0100002964.mm.2	10.0851	9.58742	9.40653	9.49834	9.83404	9.68097	9.27951	9.58377	10.0259	9.56388	9.45926	9.44677	9.91446	9.34744	9.66852	9.6632	ENSMUSG00000026385	Dbi
TC0100002965.mm.2	10.507	8.85966	9.0705	9.01674	10.5218	9.1836	9.14263	9.09005	10.2421	9.25751	9.0534	9.20706	10.5727	9.04539	8.82513	8.97861	ENSMUSG00000026389	Steap3
TC0100002967.mm.2	5.9718	12.1593	12.212	12.2456	5.74901	11.9603	12.184	12.2186	5.25175	12.0647	12.2298	12.2106	5.77093	11.975	12.2636	12.2725	ENSMUSG00000026390	Marco
TC0100002969.mm.2	6.20682	6.64261	6.33912	6.60895	6.38968	6.20681	6.62201	6.39607	6.39838	6.38504	6.37568	6.49156	6.24867	5.82261	6.29698	6.1323	ENSMUSG00000003721	Insig2
TC0100002973.mm.2	4.72896	4.6558	4.18905	4.51566	4.98986	4.06607	4.33445	4.75348	4.10895	4.04436	4.27397	4.33896	4.6058	4.30046	4.24932	4.22233	ENSMUSG00000050534	Htr5b
TC0100002974.mm.2	10.4514	10.4301	10.4405	10.5077	10.0321	10.3275	10.4819	10.5147	10.332	10.4325	10.7486	10.4907	10.4248	10.4449	10.5525	10.4654	ENSMUSG00000001674	Ddx18
TC0100002977.mm.2	4.02238	4.24172	3.86493	3.85829	3.75116	3.97959	3.78231	4.19219	3.77567	4.06802	3.72938	3.67066	3.84857	3.87576	3.84287	4.13809	ENSMUSG00000036815	Dpp10
TC0100002993.mm.2	11.7292	11.9031	11.9204	11.8456	11.6716	11.8845	11.8698	11.864	11.9779	11.9076	11.8844	11.952	11.7684	11.9332	12.0325	11.966	ENSMUSG00000026341	Actr3
TC0100002997.mm.2	5.42897	5.46281	5.36586	5.37155	5.74191	5.54159	5.44098	5.5097	5.33976	5.49334	5.63799	5.46392	5.51392	5.52645	5.30496	5.60247	ENSMUSG00000026344	Lypd1
TC0100002998.mm.2	3.81146	4.23427	3.78447	3.73456	4.21181	3.52043	3.96022	3.72598	3.84794	4.0545	4.09467	4.11394	4.17764	3.76398	3.91598	3.46728	ENSMUSG00000049690	Nckap5
TC0100003010.mm.2	7.88706	6.70521	6.26593	6.17057	7.72735	6.42016	6.67308	6.78519	7.26642	6.54766	6.21711	6.61459	7.87395	6.43945	6.308	6.58448	ENSMUSG00000026347	Tmem163
TC0100003015.mm.2	3.20944	3.5793	3.41259	3.7115	3.20704	3.01438	3.43006	3.27598	3.44638	3.49972	3.31041	3.33612	3.28271	3.35211	3.34751	3.47259	ENSMUSG00000051590	Map3k19
TC0100003021.mm.2	6.43703	4.48365	4.03958	4.51515	7.08972	4.45073	4.59696	4.46415	7.00906	4.415	4.51222	4.77833	6.81149	4.44236	4.52462	4.78725	ENSMUSG00000036086	Zranb3
TC0100003025.mm.2	5.26861	5.11511	5.03496	4.98733	5.12047	5.10828	5.04545	5.05025	4.84381	4.77404	5.15372	5.10832	5.12072	4.81663	4.97132	4.89391	ENSMUSG00000026354	Lct
TC0100003026.mm.2	11.2311	9.3148	9.0032	9.04481	11.5381	9.5743	9.19529	9.02975	11.6364	9.3968	9.23133	9.49284	11.4093	9.55002	9.34291	9.37598	ENSMUSG00000026355	Mcm6
TC0100003027.mm.2	8.72587	8.60073	8.78259	8.63324	8.53085	8.64617	8.76076	8.72686	8.72786	8.7616	8.6932	8.81062	8.69063	8.46322	8.70006	8.65061	ENSMUSG00000026356	Dars
TC0100003029.mm.2	9.64013	6.86927	6.64016	6.27884	9.67203	7.29392	6.12334	6.63976	9.64945	7.2596	6.27228	6.21942	9.74753	6.6774	6.07613	6.33202	ENSMUSG00000045382	Cxcr4
TC0100003035.mm.2	5.24423	8.75788	9.69054	9.58199	4.48324	8.17582	9.44243	9.36926	5.06742	8.5816	9.62651	9.53027	4.84411	8.8495	9.83311	9.7749	ENSMUSG00000026401	Cd55b
TC0100003037.mm.2	2.98303	6.97199	7.94851	7.75885	3.6594	6.40899	7.63092	7.53239	3.3685	6.28683	7.89462	7.8922	3.64761	6.78654	7.91882	7.78238	ENSMUSG00000026399	Cd55
TC0100003039.mm.2	3.56032	3.73856	3.7613	3.4662	3.8649	3.69568	3.3525	4.15752	3.89775	3.96229	3.38865	3.69147	3.68482	3.69337	3.70786	3.80445	ENSMUSG00000042554	Zp3r
TC0100003041.mm.2	3.76306	3.78202	3.64905	3.85951	3.78558	3.95986	4.03236	3.5052	3.8644	3.45564	3.92681	4.05662	3.59728	4.01483	3.79669	3.96086	ENSMUSG00000026405	C4bp
TC0100003042.mm.2	8.40401	8.15181	8.08876	8.29227	8.57394	8.42809	8.27517	8.28864	8.55996	8.14513	8.31039	8.12129	8.49441	8.19305	8.05535	8.16538	ENSMUSG00000026409,NA	Pfkfb2,C4bp-ps1
TC0100003048.mm.2	3.59858	4.07791	3.7604	3.72388	3.95434	3.37413	3.56815	3.9108	4.08882	3.60281	3.79837	3.97779	3.67474	4.51591	3.77436	3.56133	ENSMUSG00000026420	Il24
TC0100003049.mm.2	3.81222	3.87647	4.80463	3.71655	4.30749	3.7793	3.88453	4.38908	4.03523	4.04986	4.05316	3.82734	4.08996	3.98916	4.09929	4.09564	ENSMUSG00000026416	Il20
TC0100003050.mm.2	3.48645	3.98251	3.54682	3.81002	3.86682	3.4563	3.26932	3.3968	3.61739	3.4773	3.28173	3.76164	3.62396	3.61284	3.45807	3.75227	ENSMUSG00000016524	Il19
TC0100003051.mm.2	5.53544	7.62915	7.12753	7.27146	5.52833	7.37283	7.46246	7.55242	5.4849	7.57759	7.58241	7.28772	6.02742	7.60135	7.70252	7.46204	ENSMUSG00000016528	Mapkapk2
TC0100003055.mm.2	6.73061	5.67922	5.68656	5.80571	6.53535	5.74415	6.03013	5.83901	6.65694	6.12186	5.43336	5.7899	6.30518	5.8344	5.49518	5.43213	ENSMUSG00000016526	Dyrk3
TC0100003056.mm.2	8.79493	7.7157	7.74266	7.59118	8.4801	7.34216	7.65457	7.52016	8.73255	7.396	7.53585	7.47586	8.81876	7.82653	7.22134	7.69893	ENSMUSG00000026430	Rassf5
TC0100003057.mm.2	7.92125	11.1	11.2933	11.3622	7.87711	10.9361	11.1224	11.2306	8.15592	11.2119	11.2657	11.2363	8.09901	11.2823	11.4131	11.2176	ENSMUSG00000042349	Ikbke
TC0100003058.mm.2	9.83487	10.2247	10.3353	10.3578	9.94656	10.0641	10.1914	10.0942	9.91217	10.1025	10.339	10.3572	9.70779	10.2151	10.3463	10.3493	ENSMUSG00000026425	Srgap2
TC0100003068.mm.2	6.23456	6.27091	6.54635	6.68108	6.36466	6.65249	5.93551	6.28189	6.3465	5.89927	6.26405	6.12367	6.13545	6.10192	6.0472	6.1712	ENSMUSG00000059149	Mfsd4a
TC0100003069.mm.2	11.4778	10.4932	10.5129	10.5041	11.3574	10.3465	10.4709	10.5019	11.3347	10.4341	10.4318	10.4012	11.3319	10.3635	10.4782	10.5219	ENSMUSG00000026437	Cdk18
TC0100003071.mm.2	3.62628	3.48597	3.87851	3.84911	3.36274	3.54745	3.7852	3.63122	3.73673	3.67786	3.39756	3.87939	3.50206	3.71792	3.57376	3.83905	NA	NA
TC0100003074.mm.2	7.77276	8.0219	7.53578	7.79107	7.99492	7.92971	8.00766	8.1167	7.92551	8.06202	7.62517	8.11098	7.73764	7.94323	7.49574	7.63129	ENSMUSG00000042066	Tmcc2
TC0100003079.mm.2	5.06091	4.88757	5.05751	4.9364	5.2067	4.92296	5.12912	5.08595	4.93721	5.31819	4.72452	4.97687	4.90358	4.9711	5.05099	5.09604	ENSMUSG00000053024	Cntn2
TC0100003080.mm.2	5.44347	5.32692	4.95931	5.06082	5.33577	4.89826	5.23877	5.18651	5.2699	5.32205	5.18793	5.28909	5.26249	5.20022	5.07728	5.17836	ENSMUSG00000026442	Nfasc
TC0100003087.mm.2	8.26015	8.12831	8.55278	8.16326	8.3737	8.10044	8.02907	8.06273	8.35732	8.02964	7.94922	8.36535	8.35434	8.13825	8.33821	8.39258	ENSMUSG00000054387	Mdm4
TC0100003088.mm.2	7.17193	7.10918	7.15074	7.13182	6.82291	7.10487	7.21906	7.13347	7.27558	7.04803	7.26674	7.19116	6.7978	7.28541	7.11249	7.25255	NA	NA
TC0100003090.mm.2	7.77587	7.72249	7.00474	7.54204	8.10763	8.087	7.5976	7.83322	7.41159	7.46389	7.34049	7.31052	7.73872	7.70545	7.21932	7.61842	ENSMUSG00000070643	Sox13
TC0100003092.mm.2	8.10203	7.39598	7.51614	7.60299	7.84378	7.65342	7.43125	7.58082	8.02697	7.73548	7.58995	7.57309	7.95802	7.3635	7.43677	7.28014	ENSMUSG00000090553	Snrpe
TC0100003093.mm.2	9.5937	10.0575	10.044	10.2855	9.91363	10.0086	10.0058	10.1279	10.2043	10.1239	10.122	10.2755	9.97029	9.96121	10.0867	10.0282	ENSMUSG00000094410,ENSMUSG00000102049,ENSMUSG00000102976	Zbed6,Zc3h11a
TC0100003094.mm.2	4.87585	4.85625	4.61494	4.56128	4.79923	5.09859	5.06016	4.70117	4.86147	4.48247	4.75511	4.76671	4.76938	4.71779	4.77623	4.96083	ENSMUSG00000051998	Lax1
TC0100003095.mm.2	8.09309	8.01099	7.93356	7.85969	8.13727	8.17258	8.53526	8.26572	7.98043	7.96541	7.73703	8.10241	7.87533	8.06013	7.61261	8.18856	NA	NA
TC0100003096.mm.2	9.59166	5.75793	5.84313	6.10435	9.77398	6.47057	6.42496	5.58915	9.72889	5.65998	5.96359	5.96781	9.30024	6.00099	5.89802	6.02687	ENSMUSG00000026463,ENSMUSG00000098606	Atp2b4,Mir6903
TC0100003098.mm.2	4.37935	4.41577	4.42534	4.50125	4.14208	4.65938	4.85194	4.41386	4.19817	4.66471	4.47243	4.43202	4.1962	4.36476	4.44073	4.36779	ENSMUSG00000010311	Optc
TC0100003099.mm.2	4.37877	4.40075	4.12588	4.19812	4.31647	4.28543	3.9893	4.45384	3.94451	3.75244	3.94303	4.31412	4.12769	3.98111	4.15607	4.26242	ENSMUSG00000041577	Prelp
TC0100003102.mm.2	7.23887	8.47037	8.22457	8.50795	7.15205	8.10337	8.22331	8.04144	7.48021	8.3772	8.05329	8.28363	7.61577	8.60671	8.4682	8.24758	ENSMUSG00000020423	Btg2
TC0100003104.mm.2	4.66492	4.67904	4.90127	4.64465	4.44267	4.6935	4.44093	5.28685	4.84884	4.79488	4.65815	4.67893	4.95276	4.34347	4.71723	4.34434	ENSMUSG00000042429	Adora1
TC0100003107.mm.2	6.50345	4.79688	4.99026	4.36019	6.55449	5.04634	5.10249	5.22776	6.36783	4.95647	5.04641	5.24853	6.15843	4.80238	4.64026	4.54527	ENSMUSG00000026458	Ppfia4
TC0100003108.mm.2	9.50578	9.58679	9.5048	9.47593	9.38506	9.59113	9.22609	9.24855	9.45911	9.51021	9.26141	9.45245	9.65697	9.44324	9.3274	9.39377	ENSMUSG00000042305	Tmem183a
TC0100003111.mm.2	3.51182	3.09377	3.40617	2.70082	3.18432	3.13575	3.09911	3.60545	2.98304	3.34457	3.30789	3.33464	2.98212	3.24857	3.20256	3.34314	ENSMUSG00000046367	Mgat4e
TC0100003113.mm.2	4.04661	3.71837	4.35669	3.99875	4.31944	3.52207	3.85928	4.11571	4.02997	4.25301	3.82411	4.22122	3.98921	3.77608	3.74883	3.89492	ENSMUSG00000073557	Ppp1r12b
TC0100003119.mm.2	5.19469	5.25777	5.38102	5.2524	5.30888	5.544	4.96719	5.30432	5.14144	5.34915	4.90466	5.13417	4.91695	5.10817	5.01049	4.90978	ENSMUSG00000042793	Lgr6
TC0100003120.mm.2	4.33548	4.33967	4.35454	4.25214	4.4206	4.45755	4.42944	4.71352	4.22003	4.70861	4.08545	3.99977	4.0147	4.61314	4.45646	4.26102	NA	Ptprv
TC0100003122.mm.2	5.16722	5.28574	5.47227	5.45202	5.15101	5.31486	5.67015	5.85254	5.50513	5.37943	5.70425	5.41762	5.73643	5.70066	5.38185	5.79578	ENSMUSG00000026424	Gpr37l1
TC0100003123.mm.2	4.67518	4.80731	4.65659	4.69553	4.84816	5.24136	4.83552	5.11229	4.43554	4.82793	4.61178	4.94607	4.55284	4.66597	4.69204	4.46125	ENSMUSG00000003051	Elf3
TC0100003124.mm.2	10.5718	10.7666	10.9326	11.1041	10.3971	10.7617	10.8728	10.6998	10.351	10.7475	11.1076	10.7702	10.5505	10.8151	10.8779	10.7658	ENSMUSG00000041926	Rnpep
TC0100003125.mm.2	9.65296	10.3639	10.3504	10.1437	9.2572	10.2706	10.1167	10.4023	9.47104	10.2871	10.1321	10.2041	9.41489	10.1711	10.4069	10.2502	ENSMUSG00000062580	Timm17a
TC0100003127.mm.2	5.31493	5.84494	5.81371	5.49256	5.46171	5.24515	5.34896	5.40275	5.14741	5.69673	5.52733	5.26034	5.45459	5.57253	5.28954	5.4428	ENSMUSG00000041889	Shisa4
TC0100003128.mm.2	9.91894	9.47977	9.61052	9.54997	9.95303	9.28406	9.48378	9.42002	10.1172	9.50024	9.53299	9.5081	9.98623	9.64138	9.64235	9.59942	ENSMUSG00000041879	Ipo9
TC0100003129.mm.2	10.5641	9.93895	10.1215	10.1286	10.6547	10.0969	10.1169	10.111	10.6967	9.94893	10.1181	9.96317	10.4569	9.78239	9.90613	9.97077	ENSMUSG00000009418	Nav1
TC0100003138.mm.2	6.45285	6.43695	6.72494	6.47164	6.32914	5.89127	6.01863	6.48766	6.28895	6.35716	6.52151	6.51905	6.14796	6.33646	6.49319	6.47988	ENSMUSG00000026413	Pkp1
TC0100003139.mm.2	5.47146	5.35964	5.52347	5.36628	5.82362	5.41539	5.38002	5.86881	5.33278	5.24224	5.31684	5.05088	5.40845	5.43671	5.30744	5.44365	ENSMUSG00000051985	Igfn1
TC0100003140.mm.2	4.64522	4.65809	4.12336	4.33134	4.76579	4.20832	4.24117	4.67314	5.11613	4.29417	4.13694	4.31445	4.94759	4.38687	4.1144	4.02182	ENSMUSG00000086264	Gm15850
TC0100003141.mm.2	4.33601	4.18914	4.54357	4.49296	4.20013	4.24703	4.22493	4.73466	4.28889	4.28294	4.21132	4.23259	3.97434	4.56058	4.04438	4.36415	NA	Mroh3
TC0100003142.mm.2	5.93298	6.11594	6.02386	5.89246	5.78289	6.38747	5.73749	5.85161	6.00546	5.78984	5.9214	5.8075	5.85549	5.90238	5.84584	5.86301	ENSMUSG00000041605	5730559C18Rik
TC0100003145.mm.2	5.91413	5.74071	5.85081	5.7868	6.06644	5.43759	5.77487	6.07303	6.14162	6.0972	6.06259	5.39113	6.29307	5.97869	5.94362	6.1252	ENSMUSG00000052759	Gpr25
TC0100003146.mm.2	9.4003	9.30278	9.19825	9.25571	9.66584	9.17012	9.35019	9.23816	9.80042	9.10834	9.22505	9.32527	9.38566	9.20219	9.11188	9.11615	ENSMUSG00000041570	Camsap2
TC0100003155.mm.2	3.96945	4.29163	4.0629	3.94347	3.98865	3.83226	4.07254	4.55124	3.65195	3.86276	3.64551	4.03544	3.97596	4.57487	3.96613	4.14529	ENSMUSG00000026398	Nr5a2
TC0100003167.mm.2	11.1016	11.6443	11.7127	11.5434	11.0451	11.5912	11.4708	11.3048	11.1518	11.6354	11.5245	11.6135	11.0077	11.5199	11.5966	11.5678	ENSMUSG00000026395	Ptprc
TC0100003170.mm.2	10.9339	10.0916	9.89936	9.88624	11.0503	9.94378	10.0466	9.80099	10.8744	9.91891	9.99766	10.0736	10.8332	9.79646	9.88401	9.93915	ENSMUSG00000026393	Nek7
TC0100003175.mm.2	5.52012	5.94839	5.54785	5.3374	4.95193	4.93769	5.41059	5.78037	5.03071	5.09514	5.1933	5.17181	5.1806	5.31559	5.13643	5.3404	ENSMUSG00000019230	Lhx9
TC0100003176.mm.2	5.33958	5.89515	5.29162	5.56556	5.24421	6.13076	5.72363	5.35663	4.6149	5.14274	5.23801	5.12591	5.29118	5.54373	5.62579	4.92722	ENSMUSG00000079283	2310009B15Rik
TC0100003183.mm.2	2.94114	3.0267	3.16764	3.14313	3.14239	2.84815	3.34237	3.30863	3.1713	3.37927	3.35294	3.14887	3.03224	3.24905	3.12178	2.98596	ENSMUSG00000063681	Crb1
TC0100003186.mm.2	3.11037	3.33012	2.95186	3.312	3.00012	3.19602	2.93702	3.12999	3.22518	2.96753	3.25033	3.12614	3.37556	2.97712	2.9116	3.09979	ENSMUSG00000057037	Cfhr1
TC0100003190.mm.2	3.9631	3.50591	3.23148	3.73062	4.46432	3.65878	3.40841	3.27507	4.17605	3.30085	4.82165	3.70302	3.80772	3.27054	3.76961	3.51499	ENSMUSG00000070594	Gm4788
TC0100003191.mm.2	4.26635	3.93957	3.80433	3.9782	3.90363	4.07893	4.22441	4.3064	3.88238	3.70359	3.68194	4.46446	3.98966	4.17586	3.88106	3.85371	ENSMUSG00000033898	Cfhr2
TC0100003193.mm.2	8.99222	6.76518	7.2563	7.3415	9.12368	6.79657	7.35464	7.32947	8.99289	6.86109	7.20823	7.46533	8.97593	6.0898	6.51238	6.66301	ENSMUSG00000026365	Cfh
TC0100003202.mm.2	8.41814	8.61341	8.56462	8.54757	8.66355	8.61598	8.61924	8.63777	8.75339	8.53251	8.67118	8.8908	8.61096	8.4258	8.63501	8.58597	ENSMUSG00000026361	Cdc73
TC0100003203.mm.2	6.69037	6.62211	6.50551	6.25349	6.84347	6.38529	6.63887	6.31419	7.07025	6.53199	6.78115	6.67125	7.1048	6.39403	6.56643	6.48977	ENSMUSG00000018199	Trove2
TC0100003204.mm.2	9.80227	6.06289	5.50099	5.34994	9.69507	6.89113	5.77158	5.71005	9.63433	6.26683	5.32615	5.66879	9.51569	5.74765	5.38695	5.57771	ENSMUSG00000026360	Rgs2
TC0100003205.mm.2	3.55809	3.37428	3.564	3.64238	3.64419	3.69381	3.73794	3.87708	3.66688	3.56098	3.75649	3.46419	3.45286	3.6686	3.46148	4.2527	ENSMUSG00000051079	Rgs13
TC0100003207.mm.2	11.0828	8.56314	7.8667	7.90817	11.0324	8.49863	7.51847	7.70507	11.1539	8.30267	7.63354	7.88007	10.8213	8.2066	7.66308	7.69806	ENSMUSG00000026358	Rgs1
TC0100003208.mm.2	2.63607	2.93688	2.90372	3.04329	2.68594	2.99368	2.91912	3.10909	3.17504	2.89028	3.12154	3.20531	2.94009	3.03795	3.35822	3.04975	ENSMUSG00000098509	Rgs21
TC0100003210.mm.2	9.19756	8.85624	8.84344	8.93745	9.11326	8.63232	8.84319	8.4792	9.30708	8.85131	8.8456	9.03819	9.25329	8.68108	8.88021	8.79877	ENSMUSG00000026357	Rgs18
TC0100003233.mm.2	10.6295	10.1749	10.0006	10.1825	10.417	10.3787	10.074	10.342	10.5137	10.1607	10.2204	10.0681	10.3937	10.0826	10.1664	10.0926	ENSMUSG00000056220	Pla2g4a
TC0100003239.mm.2	7.8373	8.43725	8.62074	8.70872	8.32408	8.51497	8.53268	8.35754	8.2174	8.2912	8.74493	8.60297	7.96273	8.31473	8.15656	8.27773	ENSMUSG00000006010	BC003331
TC0100003240.mm.2	4.23692	3.6233	3.89904	3.82208	3.73429	3.60896	4.17878	4.06759	3.72334	4.09671	3.38196	4.13268	3.89943	4.02041	4.21926	4.18801	ENSMUSG00000006014	Prg4
TC0100003241.mm.2	5.16989	4.85866	5.20197	5.00691	5.31402	4.66949	5.17542	5.29729	5.11475	5.01692	4.97009	4.57403	5.16791	4.90986	4.86472	5.22316	ENSMUSG00000066842	Hmcn1
TC0100003253.mm.2	4.90667	5.46793	5.08913	5.48196	4.84865	5.34935	4.92833	4.76684	4.94268	5.60926	5.72678	5.44161	4.96133	5.4961	5.33711	4.96219	ENSMUSG00000052748	Swt1
TC0100003254.mm.2	9.34153	9.42329	9.51422	9.58092	9.47142	9.47632	9.62514	9.4562	9.33145	9.42668	9.54517	9.80273	9.43325	9.40464	9.50823	9.42544	ENSMUSG00000026484	Rnf2
TC0100003258.mm.2	11.6552	9.83492	9.63908	9.49162	11.2707	9.50692	9.64449	9.46497	11.3549	9.51821	9.62765	9.59802	11.4651	9.52699	9.64432	9.74711	ENSMUSG00000032666	1700025G04Rik
TC0100003262.mm.2	5.84635	4.85284	4.48425	5.04379	5.90286	5.40326	5.49166	4.42494	5.94107	4.37386	5.05442	5.03771	5.71399	4.89182	5.32294	4.7855	ENSMUSG00000014980	Tsen15
TC0100003264.mm.2	6.65747	9.81539	10.0284	9.79884	6.74039	9.78181	10.0314	9.66929	6.76509	9.72617	9.80958	9.81523	6.89669	9.80767	9.92129	10.042	ENSMUSG00000026482	Rgl1
TC0100003271.mm.2	9.45383	9.82515	9.67117	9.75784	9.28748	9.49746	9.57463	9.61435	9.61885	9.71591	9.74178	9.61295	9.44727	9.66599	9.77695	9.64662	ENSMUSG00000042772	Smg7
TC0100003272.mm.2	8.0987	8.07542	7.80125	7.77229	7.76903	8.09161	7.77623	7.94793	7.91052	7.77615	7.50457	7.5132	7.92153	7.45117	7.47347	7.71577	ENSMUSG00000026479	Lamc2
TC0100003273.mm.2	7.94643	7.67776	7.77976	7.9591	7.97728	7.41165	7.96893	7.98617	8.17447	7.35082	7.83257	7.67574	7.68905	7.37217	8.01556	7.86172	ENSMUSG00000026478	Lamc1
TC0100003276.mm.2	4.0516	3.92845	3.83234	4.05139	4.20461	3.91915	3.84232	3.55131	4.67836	4.08301	3.58302	3.96846	4.17352	3.85951	3.93592	4.09267	NA	E330020D12Rik
TC0100003279.mm.2	10.1693	9.69151	9.67134	9.55919	10.2288	9.69847	9.60316	9.65694	10.3905	9.42734	9.61784	9.86684	10.3073	9.54899	9.58694	9.62924	ENSMUSG00000042699	Dhx9
TC0100003280.mm.2	7.31241	6.31041	5.89052	6.04808	7.02918	6.02668	6.21216	6.06037	7.18112	6.24589	6.13238	6.23097	7.32858	5.80583	6.2559	6.20574	ENSMUSG00000042684	Npl
TC0100003282.mm.2	4.78258	3.88227	4.04212	4.053	4.66399	3.73507	3.9753	4.1067	4.29886	3.87216	4.122	4.17094	4.49583	4.11425	4.18592	4.33036	ENSMUSG00000042641	Rgsl1
TC0100003283.mm.2	4.27862	4.46269	4.48442	4.4663	4.47213	4.50558	4.63414	4.10344	4.35926	3.98052	4.21295	4.43034	4.41747	4.29763	4.09634	4.07496	ENSMUSG00000045968	Teddm2
TC0100003294.mm.2	3.94887	4.67636	4.26386	4.18608	4.54197	4.0458	4.37258	4.47598	4.2491	4.16037	4.36627	4.05597	4.17196	4.13891	4.09248	4.34877	ENSMUSG00000004110	Cacna1e
TC0100003300.mm.2	8.54791	8.49612	8.33986	8.50565	8.13544	8.94478	8.55782	8.52187	8.24312	8.81628	8.46664	8.45194	8.35005	8.62948	8.44059	8.36496	ENSMUSG00000056708	Ier5
TC0100003301.mm.2	8.84417	7.63713	7.54114	7.41388	8.84982	7.48761	7.49539	6.94664	8.51308	7.32073	7.45715	7.59149	8.88532	7.65653	7.3797	7.74268	ENSMUSG00000026471	Mr1
TC0100003302.mm.2	4.42809	3.74356	4.78787	4.35341	4.12732	4.37285	4.18722	4.03535	4.31177	4.67695	4.21526	4.24565	4.14669	4.82976	4.57054	4.44975	ENSMUSG00000033722	BC034090
TC0100003304.mm.2	9.6554	9.38816	9.30541	9.60515	9.73866	9.6182	9.40495	9.40041	9.80028	9.33821	9.37833	9.45347	9.63944	9.2657	9.29603	9.38499	ENSMUSG00000026469	Xpr1
TC0100003308.mm.2	7.08738	7.25004	7.07212	6.79881	6.97911	6.86351	6.92226	7.51555	7.06496	6.96692	6.7933	7.00088	6.90413	6.91667	6.86922	7.01577	ENSMUSG00000026468	Lhx4
TC0100003309.mm.2	9.0373	9.22218	9.41497	9.65375	9.0217	9.1988	9.38395	9.32929	8.92824	9.41201	9.42676	9.50685	9.19168	9.37094	9.2616	9.28204	ENSMUSG00000033684	Qsox1
TC0100003310.mm.2	9.06567	8.94438	9.25131	9.19385	9.27047	8.91691	9.07988	9.06728	9.28371	8.97102	9.15795	9.18534	9.07361	8.71548	9.0989	9.06957	ENSMUSG00000033671	Cep350
TC0100003313.mm.2	8.8332	9.48195	9.53295	9.22011	8.5765	9.36134	9.2367	9.00655	9.08807	9.048	9.1512	9.19215	8.38325	9.2044	9.35171	9.2035	ENSMUSG00000026466	Tor1aip1
TC0100003315.mm.2	2.99489	3.15456	3.15791	3.27854	3.11184	3.24262	3.27066	2.88567	3.22934	3.44082	3.30088	3.36407	3.12883	3.0518	3.22958	3.38639	ENSMUSG00000015484	Fam163a
TC0100003316.mm.2	3.69844	3.20024	3.28104	3.37087	3.37638	3.70794	3.95579	3.46468	3.41031	3.47916	3.54934	3.29279	3.36477	3.53846	3.30034	3.43648	ENSMUSG00000060985	Tdrd5
TC0100003318.mm.2	3.66337	3.64609	3.59302	3.71422	3.9014	3.54567	3.98818	4.07346	3.51692	3.73498	3.4699	3.79293	3.50037	3.77278	3.59505	4.05299	ENSMUSG00000026601	Axdnd1
TC0100003319.mm.2	12.0119	12.01	12.0708	12.0818	12.1879	11.9716	12.0187	11.9785	12.1169	11.9134	12.0836	12.072	12.0779	11.8717	12.0294	12.0006	ENSMUSG00000026600	Soat1
TC0100003320.mm.2	9.83986	10.9791	10.9392	10.9214	9.79917	10.9197	10.6655	10.5073	9.43492	11.1302	10.7694	10.9159	9.80248	11.2117	10.8067	10.8508	ENSMUSG00000060519	Tor3a
TC0100003321.mm.2	9.17767	9.32768	9.54773	9.55526	9.32229	9.25087	9.37687	9.32451	9.22003	9.59972	9.36075	9.40664	9.31516	9.46902	9.46236	9.43004	ENSMUSG00000033557	Fam20b
TC0100003323.mm.2	6.8149	5.6116	5.87488	5.87454	6.88554	6.02906	6.01621	5.5247	6.44357	5.02674	5.75665	6.21497	6.7036	5.633	5.62311	5.93017	ENSMUSG00000026594	Ralgps2
TC0100003327.mm.2	4.47667	4.11422	4.48717	4.77459	4.38226	4.58436	4.77988	4.75325	4.51036	4.51065	3.87122	4.73537	4.54111	4.43635	4.46458	4.77835	ENSMUSG00000026592	Tex35
TC0100003328.mm.2	6.40775	5.58848	5.65737	6.10279	6.3907	6.59245	6.11192	6.35104	6.33145	6.42763	6.1421	5.57573	6.32089	5.90357	6.15917	5.67695	ENSMUSG00000070565	Rasal2
TC0100003338.mm.2	4.22792	4.32468	4.29636	4.26092	4.71253	4.78967	4.46429	4.44524	4.73693	3.98338	4.50625	4.31172	4.41173	4.22455	4.08476	4.69612	ENSMUSG00000004031	Brinp2
TC0100003341.mm.2	3.79923	3.90086	3.96955	4.0037	3.61828	4.09573	3.85078	3.6164	3.51854	4.00734	3.93752	3.58312	3.80578	3.74369	3.846	3.71641	ENSMUSG00000073530	Pappa2
TC0100003349.mm.2	3.8025	3.77283	3.60556	4.00895	3.94257	3.92479	4.41089	4.00606	3.87537	4.19517	3.73682	4.00623	3.94396	4.03144	3.9864	3.65114	ENSMUSG00000026729	4930562F07Rik
TC0100003350.mm.2	4.81275	4.63771	4.54286	4.71975	4.44769	4.44532	4.51539	4.98042	4.3855	4.70002	4.48284	4.79163	4.47545	4.66465	4.61672	5.03229	ENSMUSG00000026725	Tnn
TC0100003351.mm.2	10.3692	10.5388	10.5732	10.5214	10.1064	10.5168	10.4969	10.4439	10.4878	10.568	10.5908	10.615	10.4466	10.3242	10.5407	10.5416	ENSMUSG00000014226	Cacybp
TC0100003352.mm.2	7.45162	7.2741	7.27145	7.08126	7.51185	7.24908	7.4968	7.51974	7.42476	7.2751	7.43368	7.29785	7.52794	7.18448	7.18172	7.1411	ENSMUSG00000026721	Rabgap1l
TC0100003361.mm.2	4.20595	3.70317	3.99157	3.85686	3.88158	4.27235	3.9353	4.47913	3.71084	3.75828	3.84208	4.01826	4.17529	3.78197	3.60081	4.0369	NA	Gpr52
TC0100003370.mm.2	5.61175	5.94997	5.71243	6.44544	5.82575	5.68878	6.30257	5.76641	5.5503	5.95549	6.04702	6.13756	6.14229	5.97859	6.18835	6.69686	ENSMUSG00000043467	Zbtb37
TC0100003371.mm.2	8.07468	7.39965	7.39653	7.453	8.36188	7.15822	7.26904	7.59646	8.10543	7.43543	7.73067	7.74351	8.25439	7.36053	7.45953	7.452	ENSMUSG00000026709	Dars2
TC0100003372.mm.2	8.81743	8.70846	8.62533	8.78394	8.70353	8.77619	8.70679	8.64304	8.63332	8.72486	8.74326	8.74521	8.72704	8.70666	8.59452	8.58997	ENSMUSG00000026705	Klhl20
TC0100003373.mm.2	3.90455	4.08958	3.784	4.24039	4.51868	4.59761	4.60816	4.13267	3.93851	4.13163	4.09064	3.91964	3.9071	4.1328	3.8092	4.0037	NA	4930469G21Rik
TC0100003374.mm.2	7.99505	8.53142	8.85663	9.00714	7.86558	8.74676	8.81314	9.24416	8.18608	8.52824	9.24226	8.87828	8.09915	8.43997	8.81336	8.47272	ENSMUSG00000026701	Prdx6
TC0100003378.mm.2	4.54676	4.68929	4.42946	4.57176	4.60593	4.58884	4.19078	4.53323	4.31621	4.98751	4.56484	4.64907	4.35965	4.60598	4.81472	4.47723	ENSMUSG00000000817	Fasl
TC0100003380.mm.2	7.82714	9.36925	9.15911	9.28939	8.52327	9.13616	9.33749	9.41612	8.2728	9.29433	9.38502	9.4732	8.07428	9.08406	9.34239	9.25521	ENSMUSG00000040297	Suco
TC0100003381.mm.2	3.9246	4.10162	3.93783	3.97103	4.07223	4.14935	4.03651	4.28348	3.83809	3.95966	3.82966	3.66467	3.91867	4.17502	3.85818	4.12487	ENSMUSG00000086277	4930558K02Rik
TC0100003382.mm.2	4.56725	4.48534	4.46018	4.9673	4.65492	4.47171	4.53282	4.18208	4.52238	4.64588	4.05046	4.395	4.4902	4.59738	4.58656	5.03091	ENSMUSG00000040265	Dnm3
TC0100003393.mm.2	7.51215	7.49402	7.28447	7.49751	7.57775	7.60264	7.50796	7.46262	7.48798	7.62515	7.56796	7.46842	7.95743	7.46683	7.47526	7.46745	ENSMUSG00000026694	Mettl13
TC0100003395.mm.2	4.1165	4.06072	4.2399	4.05209	4.25129	4.4267	4.31492	4.46398	4.10182	4.03159	4.20394	4.20634	4.23098	4.49531	4.16814	4.26213	ENSMUSG00000091060	7420461P10Rik
TC0100003397.mm.2	11.432	11.3384	11.61	11.7131	11.8224	11.5624	11.6159	11.5183	11.6167	11.3617	11.5968	11.7088	11.4932	11.0608	11.3033	11.3505	ENSMUSG00000040225	Prrc2c
TC0100003399.mm.2	5.64281	5.57972	5.71196	5.43348	5.67646	5.25326	6.0098	5.33073	5.10455	5.38871	5.45451	5.5609	5.41614	5.44679	5.20247	5.25708	ENSMUSG00000026692	Fmo4
TC0100003401.mm.2	6.14945	6.13415	6.11403	6.11709	5.90372	6.32731	6.30839	6.38436	6.155	6.06191	5.94551	5.83911	5.87652	6.22019	5.85588	5.90861	ENSMUSG00000040181	Fmo1
TC0100003402.mm.2	7.67955	7.62926	7.63067	7.68398	7.48944	7.72769	7.85813	7.78638	7.53816	7.97729	7.39442	7.44909	7.41658	7.69308	7.40834	7.44887	ENSMUSG00000040170	Fmo2
TC0100003404.mm.2	4.53884	3.97782	4.08927	4.01449	4.08476	3.78366	4.07143	4.54882	3.94225	4.22529	3.86652	4.02979	3.66423	4.23019	4.15396	4.13203	ENSMUSG00000095576	Fmo6
TC0100003406.mm.2	5.81389	5.5567	5.61572	5.23429	5.92456	5.89031	5.84667	5.92881	5.35196	5.36571	5.42106	5.40624	5.87775	5.7433	5.21226	5.6983	ENSMUSG00000026691	Fmo3
TC0100003407.mm.2	3.1377	3.16213	3.26607	3.06287	3.37359	3.25955	2.88474	3.61886	2.96127	3.00812	3.0978	3.20053	3.08834	3.2592	3.50278	2.97915	ENSMUSG00000071890	Mroh9
TC0100003409.mm.2	4.52237	4.75366	4.38626	4.38471	3.95196	4.44585	4.63312	4.59919	4.3014	4.3354	4.53657	4.77152	4.36039	4.59649	4.78412	4.74048	ENSMUSG00000026586	Prrx1
TC0100003412.mm.2	6.18214	6.61068	6.6444	6.81483	6.37348	6.55947	6.45091	6.51622	6.26921	6.25931	6.43808	6.38662	6.19366	6.46468	6.35604	6.51385	ENSMUSG00000040124	Gorab
TC0100003414.mm.2	3.71068	3.98944	3.47375	3.75536	3.81045	3.66176	3.66638	4.24883	3.74841	3.64992	4.02147	3.93929	3.82933	3.92336	3.30466	3.64765	ENSMUSG00000040113	Mettl11b
TC0100003416.mm.2	7.96898	5.65198	5.27593	5.56844	8.03746	5.60702	5.6357	5.17727	8.10037	5.17149	5.226	5.88097	8.24507	5.4115	5.60194	5.19368	ENSMUSG00000041406	BC055324
TC0100003421.mm.2	9.23463	9.60459	9.54725	9.70888	9.21842	9.84596	9.61479	9.69484	9.1389	9.61268	9.69731	9.79341	9.08966	9.55506	9.58073	9.50552	ENSMUSG00000026577	Blzf1
TC0100003422.mm.2	4.54291	4.30958	4.53297	4.50716	4.10492	4.58946	4.93614	4.30448	4.04496	4.1416	4.48648	4.31265	4.2166	4.00894	4.07975	4.42667	ENSMUSG00000026576	Atp1b1
TC0100003432.mm.2	6.42556	6.67414	6.40024	6.50498	6.33858	6.32718	6.38469	6.59757	6.51664	6.73334	6.46099	6.54991	6.47171	6.41661	6.33386	6.19295	ENSMUSG00000026573	Xcl1
TC0100003437.mm.2	4.97036	5.04635	5.17272	5.24325	5.17863	5.06479	5.20875	4.82505	5.16698	5.28226	4.82139	4.8587	4.69822	4.90239	5.30557	5.38883	ENSMUSG00000026572	Tbx19
TC0100003439.mm.2	10.0262	9.73012	9.73887	9.91396	10.0055	9.70457	9.84894	9.80282	9.80508	9.69993	9.87125	9.79899	9.89242	9.72258	9.80298	9.84807	ENSMUSG00000040848	Sft2d2
TC0100003440.mm.2	8.30944	8.45136	8.33767	8.31932	8.30093	8.4539	8.19705	8.43791	8.63058	8.37053	8.59022	8.45035	8.21616	8.38462	8.38816	8.3148	ENSMUSG00000040843	Tiprl
TC0100003443.mm.2	6.85696	6.54762	6.38777	6.44367	6.73087	6.18765	6.33011	6.27834	6.5776	6.16937	6.35627	6.42546	6.73955	6.53917	6.76438	6.60518	ENSMUSG00000026571	Dcaf6
TC0100003449.mm.2	7.24815	6.67301	6.35582	6.70673	7.47327	6.89271	6.76096	6.78285	7.47243	6.61857	6.7271	7.14766	7.73717	6.47952	6.82315	6.86804	ENSMUSG00000026566	Mpzl1
TC0100003451.mm.2	8.35781	7.85948	7.97695	7.83585	7.99192	8.14414	8.0424	8.33255	8.20293	8.12041	7.64592	7.90817	8.11915	7.9916	7.89415	7.91894	ENSMUSG00000040723	Rcsd1
TC0100003457.mm.2	6.96653	6.90088	6.89144	6.94299	7.28376	6.51754	6.3917	6.65769	7.06042	6.54346	6.61383	6.53536	7.05472	6.50212	6.80401	6.76575	ENSMUSG00000026565	Pou2f1
TC0100003463.mm.2	5.22512	5.02318	4.92942	4.93907	5.20722	4.89853	5.47115	5.41992	5.0884	4.9684	4.93652	5.20729	4.99167	5.00168	4.67887	5.11634	ENSMUSG00000026564	Dusp27
TC0100003464.mm.2	4.13009	4.309	3.84104	3.81146	4.42037	4.0414	4.41369	4.11353	3.75938	4.05777	4.2075	3.91616	4.04327	4.47721	4.03925	4.19655	ENSMUSG00000040629	Mael
TC0100003468.mm.2	8.90981	8.78561	8.72703	9.0026	8.85302	8.61607	8.8787	9.00664	8.55406	8.63953	8.87507	8.66021	9.03454	8.55269	8.82707	8.69955	ENSMUSG00000040596	Pogk
TC0100003471.mm.2	5.03938	4.31745	4.76109	4.34257	4.84649	4.21808	4.74615	4.67855	4.91962	4.92071	4.56467	4.85511	4.4351	4.71908	4.62447	4.84381	ENSMUSG00000086056	Gm4846
TC0100003472.mm.2	4.20514	3.68987	4.17186	4.12216	3.85265	4.0963	3.91079	3.58684	3.79257	4.38076	3.6275	4.23662	3.93282	4.47135	3.79734	3.51063	ENSMUSG00000051081	Gm4847
TC0100003473.mm.2	4.46181	4.12365	4.12295	4.21155	4.06282	4.07503	4.03406	4.4194	4.06551	4.23328	3.90802	3.9097	3.68738	4.33524	4.00162	3.94444	ENSMUSG00000026560	Fmo9
TC0100003477.mm.2	5.53404	4.69179	4.30879	5.20783	5.75109	5.37944	4.84752	5.06041	5.78682	4.95245	5.38523	4.51223	5.95304	4.85588	5.50203	5.16002	NA	NA
TC0100003478.mm.2	10.2289	9.41842	8.99317	9.29008	9.99031	9.97622	9.69776	9.85943	9.79088	9.53479	9.53835	9.29676	10.2206	9.08161	9.36227	9.3078	ENSMUSG00000026558	Uck2
TC0100003483.mm.2	9.58057	6.67448	6.69821	7.01297	9.35538	7.04053	6.62139	7.03621	9.61903	7.11967	6.63752	6.61268	9.87652	6.18221	6.68037	6.29948	ENSMUSG00000026688	Mgst3
TC0100003485.mm.2	4.18767	4.95573	4.67092	4.48382	4.62584	4.37194	4.23802	4.44657	4.50426	4.55518	4.59938	4.58971	4.39183	4.56019	4.87957	4.71355	ENSMUSG00000040485	Lrrc52
TC0100003487.mm.2	5.3421	5.93399	5.63519	6.11612	5.31585	5.60278	5.97256	5.68494	5.76463	5.56756	6.25322	5.72618	5.255	5.98327	6.22158	5.89777	ENSMUSG00000052534	Pbx1
TC0100003500.mm.2	10.7437	6.58723	6.61427	6.21989	10.9093	6.45848	6.33514	6.56387	11.1139	6.4669	6.70117	6.85538	10.8655	6.25198	6.89239	6.74302	ENSMUSG00000026683	Nuf2
TC0100003502.mm.2	4.69796	4.97514	4.71216	4.53674	4.73151	4.78859	4.87894	4.89712	4.47406	5.23678	4.79305	4.70244	4.63665	4.81568	4.38559	5.01783	ENSMUSG00000038530	Rgs4
TC0100003505.mm.2	8.80816	8.62762	8.86564	8.5504	8.8646	8.77754	8.69133	8.57894	8.73925	8.59994	8.62295	8.80383	8.75314	8.56878	8.63997	8.44294	ENSMUSG00000026675	Hsd17b7
TC0100003506.mm.2	3.87619	4.0056	3.91112	3.29347	3.506	3.67515	3.79362	3.69009	3.95925	3.53514	3.90678	3.8881	3.68087	3.97344	3.42921	4.02533	ENSMUSG00000026674	Ddr2
TC0100003507.mm.2	8.11552	7.28476	7.2904	7.50106	8.15983	7.48502	7.54345	7.40941	8.4273	7.25781	7.55153	7.58334	8.13701	7.00148	7.50826	7.13795	ENSMUSG00000026670	Uap1
TC0100003508.mm.2	10.799	10.9238	10.8318	10.866	10.8249	10.8799	10.9758	10.8034	10.6364	10.9742	10.9306	11.0211	10.9195	10.774	10.8923	10.8801	ENSMUSG00000026667	Uhmk1
TC0100003513.mm.2	10.4928	10.0538	10.2576	10.3537	10.7541	10.0654	10.2188	10.2318	10.6852	10.0135	10.3394	10.2295	10.6152	9.86438	10.0714	9.99458	ENSMUSG00000026663	Atf6
TC0100003518.mm.2	7.91097	7.85705	7.84442	7.81973	7.53984	7.97805	7.5205	7.66655	7.81474	7.94084	7.81285	7.94882	7.86356	7.67281	7.90333	7.82263	ENSMUSG00000026659	Dusp12
TC0100003519.mm.2	5.81332	6.4225	6.13436	6.11766	6.01432	6.57717	6.23478	6.0315	5.59569	6.46946	6.50238	5.81459	6.0791	6.54946	6.4735	6.16804	ENSMUSG00000070524	Fcrlb
TC0100003520.mm.2	4.20908	3.83459	4.15582	4.09112	4.18086	4.62207	4.1781	4.16166	3.90866	3.89965	3.92077	4.05116	3.87942	4.00115	3.80672	4.11376	ENSMUSG00000038421	Fcrla
TC0100003522.mm.2	9.46827	12.6283	12.3544	12.375	9.94244	12.5193	12.253	12.3324	9.66138	12.369	12.2845	12.3532	9.66184	12.4395	12.4738	12.4089	ENSMUSG00000026656	Fcgr2b
TC0100003524.mm.2	11.8821	11.2642	11.2242	11.0541	11.4763	11.2663	10.923	11.2411	11.8569	11.136	11.0787	10.9468	11.5958	11.2132	11.5656	11.494	ENSMUSG00000059498	Fcgr3
TC0100003528.mm.2	10.5153	10.5597	10.4383	9.28484	9.59929	9.8985	10.1686	9.95888	9.68744	9.9781	10.0426	9.76788	10.3887	10.513	10.4987	10.7026	ENSMUSG00000058076	Sdhc
TC0100003531.mm.2	9.53097	8.18864	8.35355	8.278	9.14944	7.88404	8.04475	8.21024	9.23684	7.89672	8.20319	7.8828	9.28432	7.9674	8.18263	8.22997	ENSMUSG00000038370	Pcp4l1
TC0100003532.mm.2	6.77922	6.15861	6.47257	6.59545	6.45231	6.822	6.58745	6.25004	6.66127	6.61998	6.38432	6.31789	6.91176	6.35878	6.47035	6.45852	ENSMUSG00000005674	Tomm40l
TC0100003533.mm.2	12.6038	12.7394	12.7702	12.6382	12.4138	12.6021	12.6304	12.597	12.4893	12.5763	12.6711	12.5882	12.4116	12.5552	12.6656	12.6853	ENSMUSG00000058715	Fcer1g
TC0100003534.mm.2	8.3921	8.83504	8.70803	8.78099	8.26611	8.91518	8.6759	8.82425	8.81653	8.98884	8.9191	8.93294	8.55451	8.93426	9.01603	8.60803	ENSMUSG00000013593	Ndufs2
TC0100003536.mm.2	8.91356	8.8068	8.83591	9.1868	9.07121	8.96534	8.71838	8.87654	8.73358	8.9809	8.88404	8.88397	8.65355	9.19142	8.84666	8.92588	ENSMUSG00000062729	Ppox
TC0100003537.mm.2	7.55942	7.99359	7.80012	7.95426	7.23313	7.78884	7.60119	7.8486	7.25547	7.58249	7.97745	7.54425	7.42143	7.7141	7.8054	7.82894	ENSMUSG00000053483	Usp21
TC0100003538.mm.2	8.14966	8.47455	8.33091	8.31476	8.16322	8.48323	8.00137	8.22048	8.47066	8.37502	8.1956	8.42953	8.13934	8.62001	8.60636	8.47557	ENSMUSG00000062963	Ufc1
TC0100003541.mm.2	8.84903	9.16169	8.85443	9.20501	8.63327	9.03645	9.04122	8.88378	8.56849	9.08939	8.9926	9.10619	8.73119	9.13089	8.98941	8.91589	ENSMUSG00000013997	Nit1
TC0100003542.mm.2	4.33343	4.6754	4.5043	4.40452	4.11381	4.16303	4.44273	4.75112	4.13244	4.43658	4.27071	4.52021	4.33457	4.49124	4.29709	4.917	ENSMUSG00000045259	Klhdc9
TC0100003546.mm.2	6.85683	6.54067	6.39614	6.64022	6.94115	6.8754	7.13407	7.08569	6.47229	6.82151	6.55251	6.92134	6.7173	7.13431	6.96995	7.00427	ENSMUSG00000038209	Itln1
TC0100003549.mm.2	9.67727	11.051	10.9879	11.1255	9.48986	10.9584	11.2186	11.3619	9.80427	10.9698	11.2486	11.2071	9.81834	11.0135	11.0702	11.0015	ENSMUSG00000004707	Ly9
TC0100003550.mm.2	9.50711	12.1254	12.1154	12.1827	9.20849	11.8452	11.9646	12.0213	9.35	11.9144	12.1689	12.1262	9.43119	12.0221	12.1513	12.1512	ENSMUSG00000038179	Slamf7
TC0100003558.mm.2	6.09966	5.66775	5.89357	5.78173	6.11497	5.80982	5.80887	5.65872	6.08473	5.86703	5.57941	5.53539	5.97402	5.66397	5.3832	5.61096	ENSMUSG00000026556	Vangl2
TC0100003559.mm.2	5.52242	5.8372	5.65407	5.48023	5.62606	5.52932	5.53757	5.78718	5.42383	5.46834	5.44887	5.01039	5.18283	5.45501	5.46675	5.7047	ENSMUSG00000051251	Nhlh1
TC0100003560.mm.2	10.888	11.3749	11.3522	11.3568	10.7846	11.2024	11.2021	11.3002	10.6442	11.315	11.3536	11.2469	10.8225	11.3868	11.423	11.4178	ENSMUSG00000003458	Ncstn
TC0100003563.mm.2	10.5512	10.2577	10.2615	10.2483	10.2122	10.2023	10.1837	10.1688	10.2621	10.1146	10.1983	10.1737	10.3695	10.1106	10.0789	10.2139	ENSMUSG00000013698	Pea15a
TC0100003564.mm.2	3.82393	3.8271	3.73424	3.52151	3.76391	3.86113	3.81261	4.14437	3.95358	4.08273	3.78678	3.74442	3.68439	3.32268	3.74607	4.3488	ENSMUSG00000007122	Casq1
TC0100003565.mm.2	3.50175	3.69161	3.55266	3.77025	3.76024	3.57695	4.00217	3.73369	3.6582	3.70782	3.84771	3.51632	3.76304	3.76902	3.59877	3.85704	ENSMUSG00000007107	Atp1a4
TC0100003566.mm.2	5.49272	5.3751	5.47204	5.31345	5.48714	5.70051	5.45885	5.85722	5.55015	5.28549	5.2841	5.57593	5.37911	5.36516	5.05355	5.18265	ENSMUSG00000007097	Atp1a2
TC0100003568.mm.2	4.79652	4.85726	4.66874	4.7332	4.18462	4.74333	4.19769	4.57472	4.3842	4.34384	4.46866	4.42582	4.58686	4.95483	4.57787	4.83507	ENSMUSG00000038026	Kcnj9
TC0100003575.mm.2	3.67653	7.96863	7.69973	7.74467	3.72559	7.4319	6.97423	7.26156	3.57236	7.31407	7.77837	7.43173	3.96221	8.22512	8.19703	8.01065	ENSMUSG00000053318	Slamf8
TC0100003576.mm.2	4.0154	3.58644	4.04189	3.71968	3.58381	4.01252	4.04843	3.94438	4.03497	3.65314	3.55235	3.95967	3.66382	4.01959	4.09658	3.70934	ENSMUSG00000070504	Fcrl6
TC0100003577.mm.2	6.5434	7.46159	7.43878	7.42944	6.43068	7.12387	7.19564	7.32352	6.22974	7.43064	7.58915	7.28797	6.66644	7.19996	7.75098	7.43224	ENSMUSG00000026544	Dusp23
TC0100003580.mm.2	4.33921	3.75262	4.36288	4.15675	4.20717	4.26729	4.4555	4.13142	4.3672	4.37335	4.2935	4.43174	4.16128	4.41389	4.11066	3.5225	ENSMUSG00000026542	Apcs
TC0100003582.mm.2	3.6294	3.81249	3.42842	3.70078	3.36233	3.46707	3.39305	3.42864	3.58782	3.54973	3.49815	3.92928	3.42293	3.66683	3.46918	3.24503	ENSMUSG00000062527	Olfr1408
TC0100003583.mm.2	3.24938	3.33111	3.02238	3.04434	3.43127	3.89145	3.83051	3.42112	3.64754	3.23813	3.25904	3.76591	2.78229	2.98623	3.11486	3.28556	ENSMUSG00000058981	Olfr1406
TC0100003584.mm.2	4.05186	3.77207	4.24582	3.94109	3.77748	3.81625	4.17222	3.90483	4.05904	4.29601	3.90229	3.91691	3.98149	4.04838	3.96379	4.06886	ENSMUSG00000005339	Fcer1a
TC0100003585.mm.2	4.42838	4.08037	3.89205	4.32468	4.61669	4.14018	4.89174	3.73737	4.50058	4.44722	3.93281	4.57764	4.17297	4.36739	4.58723	4.32244	ENSMUSG00000079180	Mptx2
TC0100003586.mm.2	3.61885	3.55665	3.53619	3.48564	3.43584	3.3481	3.45139	3.72829	3.74593	3.47584	3.64304	3.56706	3.60498	3.47628	3.46966	3.40643	ENSMUSG00000037872	Ackr1
TC0100003587.mm.2	4.88406	5.24059	5.11445	5.39326	4.95734	5.29297	5.10532	5.46376	4.94277	5.02315	4.84421	5.05847	5.05503	5.28184	4.88228	5.28902	ENSMUSG00000005338	Cadm3
TC0100003589.mm.2	4.1867	8.36983	8.22925	8.12604	3.81565	7.53213	6.90648	7.16196	3.65262	8.1481	7.81903	8.24906	3.45102	8.56562	8.01868	7.87646	NA	NA
TC0100003590.mm.2	4.14669	6.07624	5.96203	5.83247	3.70484	5.25858	5.45806	5.09507	3.83507	5.74525	5.7552	5.69454	3.60427	5.73762	5.8183	5.86945	ENSMUSG00000070501	Ifi214
TC0100003591.mm.2	4.51659	11.1513	11.1506	10.7052	4.60909	10.2834	10.2368	9.69086	4.0724	10.7782	10.6528	10.732	5.36907	11.1977	10.8549	10.8764	ENSMUSG00000073491	Ifi213
TC0100003593.mm.2	12.1486	12.3697	12.3508	12.3016	12.2288	12.2848	12.3162	12.1855	12.2156	12.1838	12.2395	12.2468	12.0865	12.2256	12.1635	12.3174	ENSMUSG00000073490	Ifi207
TC0100003597.mm.2	3.05712	3.34832	3.33498	3.29707	3.25928	3.71417	3.19581	3.50976	3.30033	3.36845	3.15496	3.29122	3.10281	3.57243	3.31332	3.35547	NA	Gm7897
TC0100003599.mm.2	3.12028	3.1387	3.07587	3.10998	2.99991	3.05093	3.35876	3.39333	3.11267	3.39901	3.04996	3.30583	3.05736	3.48222	2.89985	3.25785	ENSMUSG00000026535,ENSMUSG00000054203	Ifi202b,Ifi205
TC0100003600.mm.2	3.88425	3.99631	3.58006	3.71534	3.73459	3.80576	3.85038	3.892	3.46369	4.19713	3.89792	3.51408	3.61167	4.10251	3.65292	3.59876	ENSMUSG00000046486	Olfr231
TC0100003601.mm.2	4.97879	4.9773	4.69765	4.68738	5.15648	4.97509	5.43213	5.50912	4.24675	4.84334	4.59359	4.57159	4.74563	4.94276	4.52951	4.77555	ENSMUSG00000050788	Olfr419
TC0100003603.mm.2	4.44956	4.31778	4.10755	4.08796	4.20382	3.56888	3.87919	4.26898	3.85235	4.04964	4.08342	4.39657	3.86104	4.3666	3.8336	3.92033	ENSMUSG00000050069	Grem2
TC0100003604.mm.2	4.3199	4.47692	4.32245	4.24389	4.36148	3.83216	4.36901	3.90452	3.85426	4.12961	4.02416	4.12391	3.9131	4.13671	3.75902	4.46821	ENSMUSG00000026527	Rgs7
TC0100003610.mm.2	9.12788	8.57472	8.59171	8.69584	9.11399	8.75849	8.58517	8.82232	9.06245	8.43774	8.70974	8.70137	9.08891	8.50074	8.51451	8.40311	ENSMUSG00000026526	Fh1
TC0100003611.mm.2	5.46096	6.1157	6.39588	6.99373	5.55744	6.27143	6.49381	6.91299	5.94827	6.19239	6.91452	6.43685	6.10723	6.27571	6.27684	5.98608	ENSMUSG00000026525	Opn3
TC0100003612.mm.2	7.21137	6.6712	6.304	6.73827	7.53932	6.81231	7.10551	6.76196	7.44491	6.55451	6.56144	6.81208	7.2969	6.59367	6.4793	6.80066	ENSMUSG00000078185	Chml
TC0100003614.mm.2	4.7262	4.45295	4.57912	4.454	4.65445	4.58294	4.08793	4.81554	4.89919	4.78242	4.11764	4.81195	4.68124	4.29181	4.55156	4.53051	ENSMUSG00000055214	Pld5
TC0100003615.mm.2	5.97251	6.0285	5.78296	6.07416	5.70237	5.99358	6.20636	5.79396	5.90308	6.07326	5.81489	6.04223	6.18049	5.92525	6.13039	5.88024	NA	Rbm8a2
TC0100003620.mm.2	8.66708	8.772	8.80471	8.69945	8.90937	8.34008	8.30105	8.328	9.22003	8.35201	8.67613	8.66708	8.74095	8.44388	8.58687	8.55536	ENSMUSG00000057335	Cep170
TC0100003627.mm.2	9.18313	8.43334	8.28736	8.38567	9.55892	8.30753	7.94308	8.06634	9.44274	8.17197	8.31592	8.21644	9.04074	8.10764	8.27349	8.20445	ENSMUSG00000019699	Akt3
TC0100003639.mm.2	10.5683	9.73241	9.69344	9.85966	10.4605	9.80611	9.97535	9.75072	10.6574	9.84136	9.84425	9.76731	10.5823	9.60058	9.65575	9.60898	ENSMUSG00000015961	Adss
TC0100003645.mm.2	11.4598	11.1199	11.2963	11.3381	11.6252	11.2364	11.087	11.2402	11.6951	11.0809	11.3105	11.3632	11.4662	10.9767	11.068	11.1204	ENSMUSG00000039630	Hnrnpu
TC0100003649.mm.2	7.27965	6.94651	6.8724	7.05321	7.46538	6.93568	6.86597	6.98941	7.44794	6.74968	7.04363	7.11605	7.46073	7.01141	6.77528	7.08413	ENSMUSG00000055067	Smyd3
TC0100003657.mm.2	8.52335	8.63404	8.51642	8.50379	8.6826	8.5579	8.53676	8.3936	8.85905	8.36744	8.53853	8.47645	8.71375	8.3576	8.55475	8.51648	ENSMUSG00000026492	Tfb2m
TC0100003662.mm.2	5.30433	6.12987	6.03681	5.91389	5.29527	6.07669	5.9632	5.91295	5.8202	6.14951	5.69865	5.98057	5.7146	6.18134	5.92898	5.87793	ENSMUSG00000026489	Coq8a
TC0100003664.mm.2	7.99376	8.30899	8.41416	8.4231	7.96793	8.18743	8.4188	8.42042	7.97787	8.2973	8.31727	8.29051	8.17765	8.59197	8.58192	8.697	ENSMUSG00000010609	Psen2
TC0100003665.mm.2	5.6886	5.98272	5.89587	6.06318	5.91648	5.95468	5.93026	5.81463	5.8328	6.13898	6.01888	6.02256	5.8198	5.76043	5.69745	5.88727	NA	Gm5069
TC0100003666.mm.2	4.71841	4.79611	4.68085	4.48976	4.64041	4.68891	4.46391	4.10084	4.64106	4.22821	4.44667	4.80555	4.57647	5.24581	4.34073	4.6204	ENSMUSG00000053963	Stum
TC0100003670.mm.2	4.72544	5.10066	4.96746	4.77725	5.03097	4.94249	5.08116	5.37118	4.79201	5.08121	4.68507	5.22163	4.94873	4.99458	4.74346	5.08463	ENSMUSG00000026497	Mixl1
TC0100003671.mm.2	10.2867	10.4848	10.447	10.3535	9.72425	10.431	10.4005	10.4389	10.2956	10.4053	10.4916	10.5217	10.0691	10.3422	10.4279	10.4331	ENSMUSG00000060743	H3f3a
TC0100003679.mm.2	7.89097	6.54167	6.90778	7.12673	7.81968	7.08635	7.4069	8.0454	7.78045	6.73382	7.42929	7.1047	7.78022	5.95805	6.87979	6.29465	ENSMUSG00000038776	Ephx1
TC0100003682.mm.2	9.57114	9.47767	9.45755	9.28866	9.80737	9.45067	9.24612	9.08467	9.82525	9.43076	9.33208	9.35066	9.7462	9.47067	9.37944	9.46786	ENSMUSG00000026516	Nvl
TC0100003683.mm.2	10.2034	9.8577	9.97321	9.96567	10.4403	9.60995	9.78837	9.79023	10.562	9.82019	10.0993	9.87619	10.2325	9.66174	9.98901	9.82717	ENSMUSG00000038733	Wdr26
TC0100003689.mm.2	4.65993	4.67109	4.39449	4.59636	4.6441	4.92174	5.31184	4.6375	4.74048	5.07875	4.7376	4.68111	4.61451	4.6451	4.57936	4.94187	ENSMUSG00000050625	Ccdc121
TC0100003697.mm.2	9.74756	7.58559	7.77664	8.26808	10.1718	8.05122	8.18552	8.11835	10.1641	7.98138	7.88687	8.27522	10.1712	7.63829	7.63189	7.77626	ENSMUSG00000004880	Lbr
TC0100003700.mm.2	6.13231	6.07107	5.94296	5.99422	5.77908	6.15213	6.11457	5.93141	5.77829	6.24232	5.99476	6.01071	5.87578	6.29373	5.76876	5.82485	ENSMUSG00000022995	Enah
TC0100003708.mm.2	4.18408	4.04146	3.78368	4.02725	3.80051	4.1324	4.40203	3.80626	4.05399	3.94436	3.82744	3.83845	3.95288	3.83789	4.07307	3.53226	ENSMUSG00000091013	Vmn1r1
TC0100003709.mm.2	11.6601	11.9204	11.9354	11.8571	11.523	11.8241	11.8795	11.82	11.765	11.777	11.9946	11.8706	11.7755	11.7766	11.9608	11.9357	ENSMUSG00000038633	Degs1
TC0100003710.mm.2	7.79406	8.1451	8.13426	8.3009	8.18747	8.05154	8.19714	8.0756	7.83124	8.11441	8.00716	8.30824	7.88852	8.00772	8.06001	7.73934	ENSMUSG00000047539	Fbxo28
TC0100003714.mm.2	4.83753	4.57075	5.18923	4.80859	4.70245	4.09889	4.53317	4.44813	4.48191	4.49359	4.89106	4.96081	4.68875	4.52142	4.94136	4.50788	NA	NA
TC0100003715.mm.2	11.0955	9.73629	10.0304	10.0337	11.0905	9.81819	10.0336	9.9274	11.1691	9.62014	9.90213	10.0732	11.1332	9.69975	9.84281	9.9197	ENSMUSG00000026509	Capn2
TC0100003719.mm.2	5.78517	5.98917	6.01358	5.90078	6.0867	6.13651	6.0091	6.37566	5.93491	5.78576	6.07956	6.02534	5.9214	6.10435	6.0953	5.93945	ENSMUSG00000043429	Ccdc185
TC0100003721.mm.2	8.12584	8.2619	8.2749	8.08268	8.13288	8.09741	8.1018	7.99781	8.16082	8.02425	7.96448	8.07578	8.11699	7.94439	8.18571	7.91026	ENSMUSG00000030768	Disp1
TC0100003723.mm.2	9.37304	9.5987	9.42842	9.5608	9.49939	9.55082	9.55008	9.60277	9.56233	9.70732	9.67202	9.67189	9.50066	9.67838	9.64134	9.58173	ENSMUSG00000046836	Brox
TC0100003725.mm.2	9.55915	9.84336	9.78173	9.84278	9.66689	9.66666	9.6742	9.73576	9.75119	9.6824	9.92741	9.90357	9.47976	9.70512	9.77	9.75908	NA	Mia3
TC0100003727.mm.2	3.77095	3.94738	4.1795	3.90981	3.5757	4.37745	3.78692	4.10596	4.40624	4.34024	3.97462	4.0733	3.77095	3.73483	3.78382	4.64177	NA	NA
TC0100003731.mm.2	5.79649	5.78797	6.30954	5.78451	5.74075	6.10625	5.88995	5.85879	5.75935	5.74482	5.77051	5.80346	5.55223	5.69592	5.26911	5.90207	ENSMUSG00000044854	1700056E22Rik
TC0100003736.mm.2	9.32975	9.11203	8.97782	9.12056	9.14517	9.00559	8.9883	9.19931	9.05476	9.28873	9.12476	8.91603	9.13799	9.38096	9.38898	9.23398	ENSMUSG00000039377	Hlx
TC0100003738.mm.2	3.68462	3.89757	3.9836	3.42104	3.64855	3.73626	3.67037	3.78134	3.75474	3.82572	3.30458	3.44437	3.83054	3.67754	3.51676	3.63338	ENSMUSG00000026621	Marc1
TC0100003739.mm.2	7.40794	7.48162	7.64067	7.74621	7.52322	7.74291	7.49556	7.78561	7.69115	7.73075	7.4412	8.09724	7.60915	7.47852	7.47025	7.49453	ENSMUSG00000073481	Marc2
TC0100003742.mm.2	6.96312	6.93276	6.60699	6.56497	6.44134	6.25798	6.84782	6.42946	6.53408	7.02225	6.51374	6.291	6.52291	6.61571	6.64962	6.64258	ENSMUSG00000039349	C130074G19Rik
TC0100003743.mm.2	4.86249	4.58208	4.89378	4.37432	4.92305	4.70519	4.91685	4.73022	4.78936	4.66035	5.05167	4.79299	4.68976	4.74345	4.76915	4.83621	ENSMUSG00000026620	Mark1
TC0100003747.mm.2	9.8256	9.66568	9.51984	9.64491	9.60363	9.51582	9.55402	9.54042	9.87224	9.53548	9.78187	9.63204	9.6566	9.50132	9.69493	9.5672	ENSMUSG00000026618	Iars2
TC0100003749.mm.2	4.15877	3.88062	3.81236	4.1562	4.34643	4.5158	4.09468	4.26645	4.27917	4.54332	4.18558	4.32807	4.32043	4.03703	3.98581	4.39563	ENSMUSG00000051295	9630028B13Rik
TC0100003751.mm.2	3.04376	3.47312	3.71727	3.40993	3.38951	3.24475	3.06943	3.26701	3.25351	3.43187	3.57544	3.39819	3.09455	3.55864	3.53176	3.38961	ENSMUSG00000039246	Lyplal1
TC0100003754.mm.2	4.14797	3.55737	3.84818	3.97462	3.70236	3.51377	3.78322	3.8556	3.80444	4.06193	3.55372	4.30723	3.59157	3.83729	3.96678	4.56981	ENSMUSG00000039239	Tgfb2
TC0100003757.mm.2	6.6268	6.79639	7.02622	7.18378	6.89798	6.95605	6.94955	7.01221	7.14272	7.31101	6.80812	7.11074	7.0477	6.95687	6.74991	7.02203	ENSMUSG00000001305	Rrp15
TC0100003761.mm.2	4.37881	4.47891	4.21887	4.1011	4.28503	4.3325	4.59893	4.29843	3.82005	4.22592	3.68534	3.97955	4.16572	4.36291	4.21728	4.39729	ENSMUSG00000026611	Spata17
TC0100003776.mm.2	7.49774	7.73195	7.30051	7.72172	7.1965	7.48208	7.42639	7.31434	7.37662	7.71426	7.72501	7.58732	7.59638	7.63925	7.57055	7.22686	ENSMUSG00000026608	Kctd3
TC0100003778.mm.2	3.78908	3.59115	3.96737	4.04692	3.85244	4.05455	3.77936	3.77945	4.01796	3.79132	3.72156	3.93406	3.5793	3.58267	3.71037	3.34766	ENSMUSG00000037624	Kcnk2
TC0100003780.mm.2	8.91382	9.15236	9.03678	9.25966	8.84601	9.23984	8.9478	9.3332	9.00722	9.17894	9.18643	9.27132	8.97381	9.27801	9.27071	9.17137	ENSMUSG00000030417	Gm3837
TC0100003783.mm.2	8.4259	4.95081	5.07274	4.65237	8.41544	5.05934	5.00507	5.60426	8.62891	5.29999	4.41769	4.95614	8.53296	4.85376	5.14748	5.12601	ENSMUSG00000026605	Cenpf
TC0100003786.mm.2	9.4914	9.24902	9.15673	9.24789	9.3116	9.17917	9.06332	9.06855	9.58541	9.24051	9.24053	9.1481	9.49303	9.35756	9.25977	9.28445	ENSMUSG00000026603	Smyd2
TC0100003791.mm.2	5.10737	5.10853	5.00428	4.78805	5.39976	5.67052	5.3693	5.29864	5.1732	5.06298	5.44243	5.08232	5.85227	5.5894	5.18063	5.1226	ENSMUSG00000010175	Prox1
TC0100003795.mm.2	6.52344	6.70822	6.76734	7.12015	6.47916	7.02431	7.1209	7.32515	6.36922	7.05761	7.48521	6.95193	6.82488	6.88224	7.24329	6.73289	ENSMUSG00000089872	Rps6kc1
TC0100003796.mm.2	5.38968	4.18942	4.57432	4.6529	5.5042	4.71229	4.81764	4.83801	5.76689	4.74169	4.83386	4.8389	5.74895	4.63483	4.14198	4.69126	ENSMUSG00000037568	Vash2
TC0100003797.mm.2	9.30457	9.15516	9.27586	9.28206	9.53369	9.18723	9.1393	9.20182	9.31371	9.17564	9.35349	9.25198	9.40833	9.10241	9.17743	9.18252	ENSMUSG00000066595	Mfsd7b
TC0100003799.mm.2	6.09265	6.10162	6.3906	6.13015	6.1207	5.62492	6.33295	6.21319	5.73922	6.11486	6.06246	6.08013	5.71186	6.05738	6.21008	6.07782	ENSMUSG00000026632	Tatdn3
TC0100003803.mm.2	5.16618	4.99263	4.92959	5.23009	4.84227	4.64602	5.42306	5.03263	4.94078	4.7321	5.10893	5.50859	5.1067	5.02923	4.89156	4.73677	ENSMUSG00000091017	Fam71a
TC0100003804.mm.2	9.19098	9.65492	9.81544	9.80155	8.95732	9.63291	9.71938	9.90188	9.2618	9.61508	9.88542	9.76068	9.11893	9.67553	9.90415	9.77173	ENSMUSG00000026628	Atf3
TC0100003805.mm.2	7.02751	7.04673	7.20713	7.19488	6.66506	7.144	7.25462	7.28667	6.88316	7.06016	6.96062	7.05353	7.0864	7.11778	6.96052	6.70151	ENSMUSG00000037499	Nenf
TC0100003806.mm.2	10.6175	10.7852	10.7755	10.7975	10.6848	10.6782	10.7321	10.8702	10.8928	10.5983	10.8704	10.8184	10.7231	10.6976	10.7928	10.8315	ENSMUSG00000026626	Ppp2r5a
TC0100003814.mm.2	9.14408	6.64933	6.28805	6.30305	9.08826	6.63139	6.14577	6.22076	9.0507	6.48115	6.23976	6.43861	9.10085	6.30081	6.65637	6.54419	ENSMUSG00000037474	Dtl
TC0100003820.mm.2	4.49158	4.39635	4.42087	4.79915	4.53199	4.46991	4.61461	4.86288	4.66318	4.47485	4.16946	4.34972	4.28987	4.96782	4.0031	4.38022	ENSMUSG00000055833	1700034H15Rik
TC0100003823.mm.2	5.53884	5.71339	5.90962	6.17211	5.90938	6.41117	5.9774	6.56327	5.90337	5.91197	6.23397	6.42584	5.62137	5.72736	6.17377	6.00113	NA	Traf5
TC0100003825.mm.2	6.42762	6.84747	6.7848	6.89287	6.93812	6.96951	6.85237	7.1076	6.40821	6.84917	7.0368	6.91898	6.58339	6.80736	6.65555	6.66655	NA	NA
TC0100003826.mm.2	9.00203	9.08508	9.22002	9.06931	9.15115	8.90147	9.11804	8.68073	8.90983	8.80788	9.10912	8.86611	8.93004	8.8277	9.16591	9.09344	ENSMUSG00000037395	Rcor3
TC0100003827.mm.2	5.94587	5.66082	6.11255	6.11863	6.01324	5.71056	5.65601	6.06829	6.03033	5.83176	5.83257	6.14432	6.06223	5.89124	5.99585	6.0289	ENSMUSG00000037375	Hhat
TC0100003830.mm.2	4.65621	4.79922	4.26421	4.60524	4.76353	4.93746	4.40724	4.66431	4.18134	4.8885	4.47503	4.31979	3.96131	5.11608	4.60646	4.80699	ENSMUSG00000016262	Sertad4
TC0100003832.mm.2	3.60823	3.44547	3.23436	3.55746	3.54184	3.83514	3.80093	3.55605	3.75881	3.50299	3.55384	3.84672	3.61894	3.55526	3.32829	3.45113	ENSMUSG00000016200	Syt14
TC0100003834.mm.2	7.13477	7.13132	7.06905	7.21431	7.05869	6.94467	6.8547	7.14291	6.93532	7.08819	7.25361	7.08598	7.03335	7.02496	7.02564	6.79524	ENSMUSG00000016181	Diexf
TC0100003835.mm.2	8.62359	7.25083	7.00745	7.54953	8.73682	7.31831	7.50075	7.35278	8.44712	7.13447	7.32681	7.25258	8.55963	7.56993	7.3961	7.68088	ENSMUSG00000037318	Traf3ip3
TC0100003836.mm.2	5.76179	6.2343	6.38833	6.38647	5.58795	6.12998	6.49107	6.65818	5.72232	6.20228	6.48918	6.71529	5.87205	6.45437	5.93	6.12318	ENSMUSG00000016194	Hsd11b1
TC0100003838.mm.2	7.5575	7.88113	8.24586	7.93477	7.86498	7.56865	7.75152	8.05863	7.79917	7.90292	7.94781	7.96681	7.56075	7.80565	7.80049	8.11373	ENSMUSG00000009633	G0s2
TC0100003840.mm.2	5.08326	4.82441	4.82027	4.7047	5.2025	4.61348	5.12916	5.06964	4.71067	4.80291	4.22253	4.78554	5.06626	4.95169	4.91457	4.93441	ENSMUSG00000016179	Camk1g
TC0100003853.mm.2	3.72436	3.77446	3.7997	4.09603	3.71336	3.75422	3.70861	3.58376	3.49677	3.54775	3.41482	3.91973	3.77417	3.85764	3.44792	4.36933	ENSMUSG00000016493	Cd46
TC0100003855.mm.2	10.9073	11.0699	11.1257	11.0998	10.8849	10.9727	11.0707	10.8738	10.8698	11.1163	11.1895	11.0021	11.0723	11.168	11.1659	11.0927	ENSMUSG00000016481	Cr1l
TC0100003856.mm.2	5.02223	4.54137	4.43659	4.69623	4.68533	4.77229	4.99992	4.66221	4.28765	4.1365	4.73879	4.19203	4.78675	4.24702	4.75015	4.57898	ENSMUSG00000026616	Cr2
TC0100003857.mm.2	4.33121	4.09435	3.7338	4.37893	4.08645	4.10578	3.71793	3.88907	4.00789	3.6991	4.10343	3.78081	3.70382	4.45213	3.99954	4.06844	NA	NA
TC0100003860.mm.2	9.09474	9.33016	9.24079	9.1378	9.09243	9.40425	9.18174	9.23082	9.3806	9.25696	9.23842	9.28317	9.13619	9.11139	9.18979	9.12407	ENSMUSG00000025903	Lypla1
TC0100003861.mm.2	9.62504	10.2643	10.2759	10.3314	9.84578	10.2589	10.268	10.1758	10.0319	10.2948	10.3636	10.4998	9.88141	10.2799	10.209	10.1764	ENSMUSG00000033813	Tcea1
TC0100003864.mm.2	10.8023	10.945	10.958	11.1013	10.871	10.9345	10.9351	10.998	10.9821	11.0762	11.0971	11.1448	10.932	10.9182	10.9877	10.8645	ENSMUSG00000026229	Psmd1
TC0100003865.mm.2	5.80561	5.31124	5.81787	5.12217	5.93998	5.48884	5.26646	5.40508	5.79184	5.06926	5.31905	5.00716	5.85912	5.47446	5.82458	5.48019	ENSMUSG00000062590	Armc9
TC0100003866.mm.2	4.97195	11.9704	11.2732	11.3725	5.61166	11.6581	10.887	11.7462	5.48452	11.7519	11.603	11.174	5.53541	12.0171	12.1935	12.1632	ENSMUSG00000062345	Serpinb2
TC0100003867.mm.2	4.12056	4.25326	3.89076	4.73394	4.19867	4.38893	4.58198	4.3735	4.18702	4.24838	4.3881	4.2975	4.18547	4.46988	4.34645	4.35168	ENSMUSG00000092572,ENSMUSG00000102843	Serpinb10
TC0100003869.mm.2	3.65538	3.83272	3.45363	3.62058	3.68647	3.57089	3.62992	3.76725	3.73899	3.33704	3.44884	3.98526	3.81955	3.71673	3.57955	3.05288	ENSMUSG00000026418	Tnni1
TC0100003870.mm.2	7.23746	7.01642	7.0338	7.06703	7.08197	7.19779	7.35035	7.10849	7.48471	7.53568	7.12383	6.96333	7.42963	7.40801	7.24316	7.35605	ENSMUSG00000026641	Usf1
TC0100003871.mm.2	4.5459	4.77089	4.61216	4.83896	5.04424	5.10518	4.37046	4.96338	5.07451	4.73791	4.46104	4.78873	4.84823	4.82853	4.31504	4.68175	ENSMUSG00000103711	Tstd1
TC0100003872.mm.2	4.59588	4.54094	4.7393	4.42985	5.07582	4.83728	4.33579	4.79436	4.63479	4.43635	4.65133	4.4314	4.52781	4.56462	4.66112	4.81736	ENSMUSG00000026638	Irf6
TC0100003873.mm.2	6.40554	6.78953	6.4601	6.19362	5.99768	6.01518	6.4276	6.79422	6.12944	6.46693	6.58934	6.33012	6.46495	6.22269	6.47351	6.74199	ENSMUSG00000079144	A130010J15Rik
TC0100003874.mm.2	6.62406	6.02395	5.83175	6.34925	6.38007	5.85951	6.34654	5.83386	6.35752	5.87028	5.72185	6.234	5.95363	5.89926	5.76283	6.02814	ENSMUSG00000067653	Ankrd23
TC0100003875.mm.2	6.1829	5.61597	5.36214	5.81829	6.16636	4.82479	6.09892	5.93381	6.07015	5.2222	5.64405	5.55323	5.81633	5.95629	5.64856	5.8859	ENSMUSG00000079610	Ankrd39
TC0100003876.mm.2	7.35569	7.18973	7.17533	7.27427	7.51957	7.21084	6.76733	6.52256	7.93658	6.97947	7.19513	7.25521	7.7379	6.98551	7.46208	7.30633	ENSMUSG00000026049	Tex30
TC0100003877.mm.2	7.41613	7.18045	7.30082	7.25546	7.59882	7.51692	7.33079	7.20686	7.75225	7.41143	7.30879	7.44777	7.67828	7.3398	7.19769	7.13137	ENSMUSG00000026047	Kdelc1
TC0100003878.mm.2	4.47163	4.80202	4.09507	4.23091	4.03098	4.55294	4.34324	4.72725	4.23591	4.27347	4.2253	4.42744	4.39447	4.6182	4.11604	4.40678	ENSMUSG00000079550	Mpp4
TC0100003879.mm.2	8.31405	8.26328	8.30457	8.23843	8.54565	8.5069	8.41144	8.35282	8.52397	8.32148	8.1598	8.41633	8.43968	8.5744	8.37448	8.15487	ENSMUSG00000026024	Als2
TC0100003880.mm.2	5.73967	5.50398	5.98076	5.58888	5.61811	5.1327	5.49435	5.06642	5.65593	5.59703	5.43586	5.71444	6.0071	5.4165	5.05976	5.8552	ENSMUSG00000044429	Cryga
TC0100003881.mm.2	5.98123	6.02337	6.02648	5.98596	6.03498	5.91584	5.94476	5.98283	5.9466	5.8842	5.88754	5.73943	5.85093	5.77969	5.78717	6.04467	ENSMUSG00000044816	D630023F18Rik
TC0100003882.mm.2	5.03323	7.57297	7.28565	7.4218	3.75229	7.30202	6.99804	7.49543	5.23914	7.08425	7.64379	7.33115	5.3254	7.66169	7.83334	7.58919	ENSMUSG00000032997	Chpf
TC0100003883.mm.2	4.68275	4.62718	4.36001	4.58428	4.6695	4.49772	4.5251	4.26618	4.34142	4.60884	4.74876	4.43333	4.95695	4.7188	4.61259	4.97571	ENSMUSG00000026211	Obsl1
TC0100003884.mm.2	4.27917	4.65266	4.48736	3.7634	4.51055	4.44326	4.04657	4.55848	4.18538	4.27377	4.12441	4.17317	4.56638	4.4018	3.70532	4.05222	ENSMUSG00000073602	Serpinb3b
TC0100003885.mm.2	4.47158	4.30054	4.14336	4.4678	4.11646	4.5569	4.50902	4.74883	4.3967	4.52201	4.45975	4.46673	4.35716	4.39724	4.13297	4.40505	ENSMUSG00000073601	Serpinb3c
TC0100003886.mm.2	5.47728	4.64738	5.10152	4.77801	5.20035	4.79161	5.2609	5.16609	5.10322	5.38796	4.94378	5.25398	5.17909	5.04266	5.30203	5.10736	ENSMUSG00000102752	Gm7694
TC0100003887.mm.2	7.89029	6.35677	6.56796	6.17851	7.70832	6.72525	6.2072	6.65708	7.75919	6.79131	6.3999	6.52788	7.80552	6.32634	6.29338	6.65527	ENSMUSG00000038473	Nos1ap
TC0100003888.mm.2	9.36218	12.2813	12.4037	12.1625	9.17503	12.0319	12.0153	11.8513	9.09946	12.2777	12.2022	12.3196	9.33221	12.3103	12.1304	12.1313	ENSMUSG00000073489	Ifi204
TC0100003889.mm.2	8.69819	11.8062	11.7702	11.6504	8.27433	11.6268	11.5553	11.3927	8.37306	11.6544	11.6769	11.6581	9.02884	11.7101	11.657	11.7712	ENSMUSG00000026536	Ifi211
TC0100003890.mm.2	8.00437	10.892	10.601	10.5064	7.80484	10.5298	10.1647	10.162	7.96044	10.7372	10.4493	10.4901	8.27321	10.8411	10.7063	10.6394	ENSMUSG00000090272	Mndal
TC0100003891.mm.2	7.92152	10.4433	10.4018	10.1452	7.7233	10.2872	10.0769	9.74909	8.04152	10.318	10.1704	10.1721	7.94587	10.2042	10.2119	10.1457	ENSMUSG00000039997	Ifi203
TC0100003892.mm.2	5.62886	5.4932	5.45119	5.47084	5.97119	5.99972	5.67893	5.56201	5.46814	5.3524	5.57999	5.51463	5.32064	5.54361	5.31991	5.65411	NA	NA
TC0100003893.mm.2	6.29928	6.9787	6.47063	6.29996	6.58414	6.65608	6.71237	6.38784	6.9435	6.55076	6.65295	6.72498	6.63882	6.33773	6.38795	6.38451	ENSMUSG00000026491	Ahctf1
TC0200000002.mm.2	4.70249	3.78146	3.57041	3.81967	4.48469	4.0446	3.94865	3.99553	4.21763	4.07096	3.91059	3.76883	3.95004	4.08741	3.7682	3.89031	ENSMUSG00000050530	Fam171a1
TC0200000004.mm.2	9.73039	9.22966	9.01868	9.19886	9.66359	9.33286	9.28751	9.24523	9.61496	9.2485	9.10165	9.29851	9.63086	9.35494	9.15825	9.10431	ENSMUSG00000026643	Nmt2
TC0200000005.mm.2	3.81479	3.69139	4.03411	3.87136	3.80732	4.09439	4.23878	3.98622	4.21474	3.78427	3.87928	3.96702	3.89944	3.85182	3.94896	4.06303	ENSMUSG00000026644	Acbd7
TC0200000006.mm.2	7.39021	8.3817	8.33659	8.46956	7.27866	8.01284	8.11767	7.86979	7.5201	8.11431	8.22579	8.22328	7.5044	8.27125	8.42456	8.44084	ENSMUSG00000026648	Dclre1c
TC0200000007.mm.2	5.77293	5.49942	6.02181	6.25477	5.79891	5.65302	5.8023	5.73142	5.89254	5.80554	6.24271	6.09346	5.84762	5.65991	5.72034	5.77995	NA	Phxr1
TC0200000009.mm.2	4.56541	4.66765	4.51729	4.54717	4.72107	4.60931	4.1736	4.29783	4.14108	4.18585	4.2176	4.76424	4.56565	4.23632	4.29617	4.24495	ENSMUSG00000039496	Cdnf
TC0200000013.mm.2	9.89786	9.0703	8.97133	8.69031	9.34513	8.829	8.86962	8.46842	9.5613	8.61507	8.71935	8.44151	9.60569	8.7805	8.84024	8.78555	ENSMUSG00000026655	Fam107b
TC0200000019.mm.2	5.44256	4.73708	4.61904	4.56206	5.04953	5.58922	4.83052	4.29999	5.0349	4.50484	4.91826	4.36584	4.93692	4.45664	4.40344	4.55519	ENSMUSG00000026657	Frmd4a
TC0200000033.mm.2	3.83073	3.89697	3.66738	3.83255	3.51081	3.47657	3.70916	4.13634	3.97226	3.90188	3.56601	4.24799	3.74711	4.24471	3.92851	4.21753	ENSMUSG00000048186	Bend7
TC0200000036.mm.2	8.88896	8.29816	7.87465	8.02995	8.72575	8.2301	7.94005	7.75771	8.79587	8.15167	8.16949	8.18833	9.01512	8.05865	8.20771	8.19754	ENSMUSG00000026662	Sephs1
TC0200000037.mm.2	8.0015	8.10154	8.41077	8.53785	7.95425	7.79546	8.07607	8.24319	7.86523	7.65189	8.44955	8.53793	8.0547	7.8402	8.37646	8.334	ENSMUSG00000026664	Phyh
TC0200000040.mm.2	4.76492	4.51203	4.79203	4.08359	4.35052	4.46495	4.09499	4.4049	4.37392	4.54129	4.4154	4.4815	4.15442	4.49963	4.04624	4.11521	ENSMUSG00000026668	Ucma
TC0200000048.mm.2	4.78133	4.50154	4.82687	4.22425	4.05229	4.60883	4.20556	4.37088	4.42776	4.12108	4.19756	4.33192	4.24458	4.33482	4.46323	4.27022	ENSMUSG00000026676	Ccdc3
TC0200000055.mm.2	8.73687	7.95273	7.76921	7.98864	8.43206	8.02281	7.86278	7.8019	8.6425	7.79832	7.97318	7.76528	8.61997	7.85548	7.96685	7.78254	ENSMUSG00000025817	Nudt5
TC0200000057.mm.2	8.87162	8.95112	9.03603	8.95519	8.87544	8.89264	9.05486	8.99759	9.28778	9.20523	9.11021	9.344	8.94487	9.04941	9.16198	9.03741	ENSMUSG00000043241	Upf2
TC0200000060.mm.2	8.69555	8.39622	8.16474	8.16133	8.5076	8.17139	8.17385	8.09953	8.60025	8.18215	8.11307	8.29257	8.77314	8.22675	8.34413	8.28923	ENSMUSG00000039046	Usp6nl
TC0200000079.mm.2	4.94296	5.13994	4.9451	4.75081	4.77119	4.98872	5.01232	5.10599	4.85581	5.18728	4.60998	4.54433	4.60348	5.05824	5.10109	4.95418	NA	4930412O13Rik
TC0200000082.mm.2	7.88674	7.91468	7.75609	8.08779	8.18182	7.92507	7.75031	7.83115	7.83353	7.87437	7.99712	7.87017	7.77267	7.89655	8.05216	7.84271	ENSMUSG00000037262	Kin
TC0200000083.mm.2	4.35134	4.3074	4.49543	4.28144	4.24786	4.0467	4.36218	4.52456	4.13175	4.41664	4.04862	4.21935	4.07863	4.42044	3.60709	4.3362	ENSMUSG00000025780	Itih5
TC0200000087.mm.2	4.7863	4.58556	4.76412	5.05212	4.47675	4.70456	4.41316	4.70736	4.53478	4.76721	4.48722	4.7522	4.75173	4.77333	4.95711	4.16955	ENSMUSG00000061186	Sfmbt2
TC0200000211.mm.2	5.75938	6.27962	5.66638	6.08159	5.97755	5.70663	6.26705	6.18041	6.22682	5.77226	5.75153	5.98235	5.85739	5.93215	5.25508	5.69707	ENSMUSG00000026778	Prkcq
TC0200000220.mm.2	4.48464	4.55161	4.52944	4.22364	4.33599	4.81776	4.79794	4.51399	4.45682	4.77971	4.69602	4.25534	4.23228	5.2166	4.70912	4.8736	ENSMUSG00000026770	Il2ra
TC0200000222.mm.2	5.46079	7.1929	6.78128	6.66296	5.42791	7.2498	6.67979	6.42209	5.54922	6.9441	6.41872	6.75809	5.27116	7.31595	6.65165	6.54892	ENSMUSG00000023206	Il15ra
TC0200000223.mm.2	5.21744	5.23993	5.01444	5.49343	5.58568	5.37996	5.29709	4.61293	5.63028	5.5342	5.52556	5.03457	5.0723	5.53972	5.8888	5.48719	ENSMUSG00000047909	Ankrd16
TC0200000228.mm.2	7.4037	6.98609	7.14605	6.84669	7.09663	7.3969	7.39337	7.09892	7.32841	7.02207	6.89785	7.05981	7.32984	6.8768	6.69601	6.97906	ENSMUSG00000026730	Pter
TC0200000240.mm.2	13.0102	12.3048	12.2342	12.2028	12.9209	12.5053	12.2663	12.232	12.967	12.4192	12.2072	12.2122	12.9744	12.3173	12.351	12.4075	ENSMUSG00000026728	Vim
TC0200000242.mm.2	8.23035	8.32959	8.26943	8.29488	8.25433	8.19159	8.38502	8.30827	8.30264	8.10167	8.32886	8.39604	8.1555	8.37849	8.18675	8.26587	ENSMUSG00000026718	Stam
TC0200000244.mm.2	3.49008	3.63789	3.90878	3.55799	3.68059	3.70871	3.61517	3.69837	3.65996	3.94939	3.81862	3.70935	3.91341	3.87844	3.72213	4.15226	ENSMUSG00000061531	Tmem236
TC0200000245.mm.2	9.31456	7.36775	7.33243	7.39685	9.22261	7.20441	7.80418	7.59227	9.65835	6.78277	7.5661	7.54012	9.26643	7.51256	7.22058	7.89857	ENSMUSG00000026712	Mrc1
TC0200000247.mm.2	4.89552	4.57378	4.89394	4.8951	4.72675	4.8151	4.6927	4.57785	4.80815	4.45224	4.76751	4.46439	4.59554	4.2802	4.73063	4.3687	ENSMUSG00000036949	Slc39a12
TC0200000250.mm.2	6.93678	7.85819	7.55471	7.314	6.40951	8.29845	7.64874	7.89003	6.60981	7.9453	7.52748	7.39086	6.5205	7.65996	7.31596	7.55883	ENSMUSG00000057914	Cacnb2
TC0200000261.mm.2	6.69967	6.48827	6.55408	6.49701	6.45696	6.79019	6.27993	6.20692	6.90334	6.29695	6.43094	6.348	6.66442	6.31913	6.59751	6.6358	ENSMUSG00000017418	Arl5b
TC0200000272.mm.2	4.18527	3.68723	3.87807	3.8427	4.22394	3.27351	3.63296	4.08952	3.80627	3.66645	4.19319	3.73416	3.63372	3.91409	3.83452	4.24312	NA	NA
TC0200000274.mm.2	10.4187	7.86337	7.75909	7.57555	10.2018	7.53994	7.09576	7.52186	10.2999	7.61741	7.67767	7.0757	10.079	7.3796	8.19644	7.96408	ENSMUSG00000026748	Plxdc2
TC0200000293.mm.2	9.78978	9.91592	9.89705	10.1145	9.99317	9.72545	9.88419	9.57551	9.89669	9.74432	10.0579	10.0313	9.90206	9.77235	9.97206	9.92922	ENSMUSG00000026743	Mllt10
TC0200000301.mm.2	9.37581	9.44216	9.51526	9.49633	9.29795	9.39673	9.40995	9.45831	9.43082	9.34929	9.45468	9.52776	9.3512	9.16968	9.41213	9.33071	ENSMUSG00000051154	Commd3
TC0200000302.mm.2	8.40072	9.47952	9.32979	9.31107	8.51886	9.18488	9.28747	9.049	8.51611	9.25106	9.19321	9.29165	8.47867	9.19844	9.53772	9.28803	ENSMUSG00000026739	Bmi1
TC0200000303.mm.2	6.47775	6.03886	6.4745	6.2249	6.51519	6.17324	6.52525	6.44439	6.49945	6.32673	6.13969	6.21552	6.24881	6.23434	6.22738	6.19389	ENSMUSG00000037708	Spag6
TC0200000306.mm.2	5.31562	5.75486	5.58932	5.87467	5.79257	5.85935	5.40211	5.73387	5.50425	5.98194	5.14269	5.35832	5.96671	5.4687	5.60993	5.58631	ENSMUSG00000026736	4930426L09Rik
TC0200000309.mm.2	4.21466	4.13636	3.77791	4.21492	4.11423	4.17942	4.16059	3.77098	3.95368	4.19569	4.07356	3.89573	3.78162	5.29715	4.2059	3.92417	ENSMUSG00000037683	Armc3
TC0200000312.mm.2	5.73318	4.74068	4.74603	4.7636	5.85755	4.71549	4.7007	4.91708	6.04015	4.80634	4.84561	4.58716	5.66994	4.79563	4.80486	5.29124	ENSMUSG00000023094	Msrb2
TC0200000314.mm.2	3.79786	4.04494	3.68761	3.93032	3.85305	3.92332	3.56314	3.90483	3.37637	3.77371	3.96763	3.69109	4.14902	3.85165	3.90214	3.84641	ENSMUSG00000026735	Ptf1a
TC0200000316.mm.2	7.41658	7.29974	7.35101	7.18827	7.67791	6.69548	6.76859	6.8067	7.34902	7.19735	6.74149	7.1603	7.30466	7.18765	6.94144	6.76175	ENSMUSG00000043415	Otud1
TC0200000319.mm.2	6.10044	4.25834	4.15925	4.13523	6.3549	4.14144	4.05253	3.78809	6.43082	3.75725	3.87448	3.97832	5.91705	3.58849	4.22268	4.36916	ENSMUSG00000036617	Etl4
TC0200000339.mm.2	5.49318	5.80565	5.44566	5.82336	5.0766	5.42588	5.51062	5.9268	5.45149	5.58069	5.92988	5.89437	5.67035	6.01838	5.74402	5.55421	ENSMUSG00000048550	Thnsl1
TC0200000342.mm.2	3.54173	3.41104	4.06034	3.76035	3.50236	3.8507	3.6555	3.51924	4.06052	3.87951	3.50973	3.59347	3.83954	3.54162	3.50754	3.7937	ENSMUSG00000045967	Gpr158
TC0200000346.mm.2	3.52792	4.23463	3.71389	3.7121	3.8166	3.65489	3.44736	3.38527	3.64239	3.72535	3.52399	3.4483	3.22985	3.50483	3.47134	3.78483	ENSMUSG00000025716	Myo3a
TC0200000347.mm.2	4.77477	4.17929	4.62839	4.60234	4.25005	4.24497	4.65387	4.1757	4.76671	4.30204	4.20065	4.2015	4.28013	4.43086	4.04854	4.18905	ENSMUSG00000026787	Gad2
TC0200000352.mm.2	11.1948	10.8758	10.9963	10.9359	11.2737	10.8694	10.9222	10.95	11.2155	10.5794	10.9782	10.8596	11.0899	10.6639	10.9023	10.8723	ENSMUSG00000026786	Apbb1ip
TC0200000354.mm.2	6.66161	6.03337	6.29651	6.17666	6.81753	5.81702	6.1062	6.18755	6.951	6.26846	6.34899	6.39663	6.63622	6.24414	6.32139	6.46851	ENSMUSG00000026784	Pdss1
TC0200000361.mm.2	8.47121	8.28019	8.29846	8.37516	8.8453	8.488	8.25225	8.40521	9.11697	8.25117	8.41859	8.43487	8.87914	7.84436	8.31184	8.156	ENSMUSG00000026781	Acbd5
TC0200000363.mm.2	9.02129	9.60158	9.59484	9.40535	8.6373	9.44534	9.50219	9.42898	9.28426	9.33397	9.74451	9.38659	8.81807	9.09096	9.5254	9.44212	ENSMUSG00000026775	Yme1l1
TC0200000365.mm.2	3.3249	3.5576	3.37294	3.78923	3.80194	3.51124	3.43157	3.74499	3.7793	3.29745	3.6327	3.47461	3.34574	3.50444	3.41864	3.48532	ENSMUSG00000026774	4931423N10Rik
TC0200000368.mm.2	4.09464	4.21417	4.03649	4.12725	4.38906	4.1173	4.11585	4.30811	3.99327	4.3459	3.8796	4.25996	4.4604	3.94732	4.1562	4.15913	ENSMUSG00000069132	Nxph2
TC0200000373.mm.2	3.45959	3.35842	3.479	3.16368	3.13763	3.30516	3.30407	3.0534	3.20405	3.38225	3.27726	3.55136	3.24892	3.32282	3.24922	3.75404	ENSMUSG00000026985	Il1f8
TC0200000376.mm.2	4.22315	8.94777	9.38832	9.84862	3.99632	9.2388	9.77834	10.409	4.28287	9.11754	10.124	9.63637	4.36366	8.54099	9.57728	8.87096	ENSMUSG00000044103	Il1f9
TC0200000377.mm.2	4.39515	5.44611	5.04415	5.89314	4.33074	5.20371	5.27708	5.36549	3.8537	5.17665	5.57791	5.25865	4.43729	5.52901	5.65769	5.50638	ENSMUSG00000026984	Il1f6
TC0200000379.mm.2	3.99441	3.2591	4.04108	3.53082	3.58371	3.67112	3.8212	3.75889	3.98771	3.79822	3.45406	3.71816	3.48901	3.77664	3.89117	3.93799	ENSMUSG00000026983	Il1f5
TC0200000380.mm.2	4.84423	5.15155	5.10302	4.9399	5.02926	4.60826	5.13345	4.76874	4.76106	4.67726	4.87986	4.44086	4.71839	4.77781	5.00484	5.1209	ENSMUSG00000046845	Il1f10
TC0200000382.mm.2	8.78193	11.969	11.8452	11.755	8.12242	11.726	11.503	11.5331	8.50864	11.7948	11.6748	11.6348	8.51537	11.9086	11.8913	11.8545	ENSMUSG00000026981	Il1rn
TC0200000383.mm.2	10.7165	10.3047	10.2344	10.1657	10.4221	10.0792	10.097	10.0075	10.51	10.2473	10.2013	10.1981	10.6062	10.3187	10.3598	10.3168	ENSMUSG00000026979	Psd4
TC0200000391.mm.2	8.38306	7.72143	7.65254	7.78931	8.25507	8.06352	7.68753	7.6611	8.34884	7.66208	7.54497	7.77829	8.44442	7.76664	7.75232	7.76703	ENSMUSG00000026974	Zmynd19
TC0200000392.mm.2	6.63112	6.57062	5.98738	5.92941	6.46381	6.37701	6.34664	6.51292	6.62756	5.79036	6.10504	6.48359	6.79599	6.20527	5.73011	5.95748	ENSMUSG00000026975	Dph7
TC0200000393.mm.2	8.64762	8.16806	8.07171	8.10801	8.98274	8.4322	8.10765	8.13163	9.1738	8.51443	8.06192	8.12832	8.61872	8.36307	8.18196	8.1724	ENSMUSG00000036833	Pnpla7
TC0200000395.mm.2	6.77469	6.64286	6.37005	6.55825	6.24683	6.55431	6.21959	6.06332	6.56855	6.84054	6.19237	6.37833	6.5663	6.34994	6.56956	6.62162	ENSMUSG00000006476	Nsmf
TC0200000397.mm.2	5.23328	4.88666	5.26017	5.03566	5.00508	5.1938	5.22975	4.94105	5.08015	5.0591	5.24776	5.07665	5.0026	4.94944	5.26453	4.931	ENSMUSG00000036813	Entpd8
TC0200000398.mm.2	3.57679	3.60517	3.42625	3.59362	3.8998	4.01415	3.48532	3.6932	3.78782	3.42614	3.78358	3.62453	3.5398	3.56242	3.47055	3.68427	ENSMUSG00000078202	Nrarp
TC0200000401.mm.2	3.96221	4.11846	4.04863	4.07763	3.8147	4.06328	4.13739	3.78338	4.11754	3.8882	3.89323	4.4984	4.01441	3.99017	3.63577	4.05985	ENSMUSG00000026969	Fam166a
TC0200000403.mm.2	7.00769	6.79589	6.87739	6.52776	6.63716	6.55947	6.81194	6.67611	6.39296	6.4069	6.56477	6.74344	6.31296	6.42256	6.70672	7.19433	ENSMUSG00000044628	Rnf208
TC0200000404.mm.2	6.46245	6.48712	6.65433	6.96943	6.23486	6.68387	6.5624	6.83276	6.42573	6.89082	6.85855	6.71353	6.38124	6.7992	6.62977	6.72913	ENSMUSG00000078201	Tmem203
TC0200000405.mm.2	5.88735	5.89641	5.5651	4.81689	5.70409	5.52123	5.34292	5.8797	5.87712	5.63137	5.80095	5.54468	5.98915	5.4409	5.4815	5.70727	ENSMUSG00000048707	Tprn
TC0200000406.mm.2	10.4151	10.254	10.2303	10.361	10.5749	10.327	10.2579	10.3212	10.5833	10.403	10.2886	10.4599	10.4777	10.3979	10.1942	10.1476	ENSMUSG00000026965	Anapc2
TC0200000407.mm.2	5.77232	5.73856	5.24684	5.6284	5.35818	5.7256	5.49784	5.81834	5.92057	5.55187	5.26989	5.51835	5.21766	5.50831	5.45776	5.51674	ENSMUSG00000026963	Tmem210
TC0200000408.mm.2	5.06835	5.25279	5.28575	4.99962	5.21973	5.31982	5.43782	5.16682	5.31804	5.33695	5.07795	5.10491	5.35027	5.41307	5.03619	5.09011	ENSMUSG00000026961	Lrrc26
TC0200000409.mm.2	5.27121	5.33325	5.44494	5.42623	5.46933	5.64704	5.45465	5.4846	5.3756	5.72328	5.14501	5.54551	5.28306	5.29468	5.54493	5.7039	NA	Grin1os
TC0200000410.mm.2	9.27429	9.08973	9.03831	9.10814	9.1798	9.10852	9.12444	9.22499	9.36618	9.07321	9.09416	8.93896	9.2997	9.18963	9.18025	9.13714	ENSMUSG00000036646	Man1b1
TC0200000413.mm.2	5.84044	5.75101	5.66131	5.81494	6.34642	6.00415	5.73289	5.73965	6.60261	6.13746	5.64555	5.73897	6.29372	5.56404	5.85378	5.4653	ENSMUSG00000026955	Sapcd2
TC0200000416.mm.2	7.49835	7.30745	7.33039	7.28325	7.46984	6.93968	7.05854	7.12322	7.47123	7.18796	7.23957	7.30773	7.5334	7.09637	7.09298	7.34199	ENSMUSG00000036587	Fut7
TC0200000417.mm.2	7.01391	6.88919	6.78272	7.05856	7.17312	6.74596	6.23681	6.78056	7.1251	6.81352	6.81328	6.81485	6.98653	6.86584	7.1305	6.61782	ENSMUSG00000026944	Abca2
TC0200000419.mm.2	4.97547	4.41063	4.77263	4.49132	4.58529	4.54578	4.82105	5.15798	4.50419	4.25119	4.70773	4.96553	4.74505	5.09092	4.46733	4.59947	ENSMUSG00000015093	Clic3
TC0200000420.mm.2	10.4945	10.7356	10.8712	10.8131	10.5143	10.6348	10.8032	10.568	10.2353	10.5285	10.7932	10.536	10.3647	10.6341	10.7136	10.7517	ENSMUSG00000015095	Fbxw5
TC0200000422.mm.2	9.88797	10.1392	10.0411	10.1852	9.63633	10.2193	10.0178	10.2094	9.56881	10.2197	10.0536	10.1447	9.72196	10.1541	10.0885	9.9588	ENSMUSG00000015092	Edf1
TC0200000427.mm.2	4.0125	3.89944	3.91998	3.5767	3.97383	4.07092	3.72863	4.0881	3.87115	3.73613	4.15911	3.57823	3.70155	3.95787	4.00318	4.15234	ENSMUSG00000036449	Lcn8
TC0200000428.mm.2	4.00515	3.72974	3.85872	3.66735	3.47843	3.44304	3.92781	3.49118	3.46843	3.54371	3.54823	3.35303	3.55359	3.84796	3.82261	3.71509	ENSMUSG00000026937	Lcn5
TC0200000429.mm.2	4.67243	4.41089	4.20269	4.24709	4.5089	4.67139	4.47103	4.53361	4.47932	4.39364	4.45832	4.37331	4.19302	4.4151	3.99628	4.397	ENSMUSG00000045684	Lcn6
TC0200000430.mm.2	5.05805	5.18463	4.99342	5.17997	5.21967	5.17986	5.57051	5.00079	5.04941	5.26136	5.09731	5.14531	5.05625	5.21684	4.78735	5.0666	ENSMUSG00000047356	Lcn10
TC0200000431.mm.2	3.3386	3.83166	3.52778	3.81406	3.45278	3.46569	3.52893	3.4807	3.43119	3.75245	3.3538	3.69318	3.35068	3.59456	3.38553	4.06191	ENSMUSG00000062061	Obp2a
TC0200000432.mm.2	8.39424	6.20384	6.13919	6.26758	7.78498	6.20672	6.24133	6.35987	7.69558	5.8248	6.21734	6.20557	7.79017	6.03552	5.9594	6.12554	ENSMUSG00000049086	Bmyc
TC0200000433.mm.2	4.42438	4.94367	4.46229	4.58522	4.48144	4.46342	4.6242	4.24983	4.12485	4.54217	4.60551	4.27442	4.18815	4.7228	4.3596	4.90627	ENSMUSG00000079539	Obp2b
TC0200000434.mm.2	4.71683	4.79414	4.34291	4.56536	4.6677	4.48322	4.30422	4.94947	4.42296	4.84802	4.71504	4.61145	4.32251	4.51561	4.53458	4.61901	ENSMUSG00000026936	Lcn3
TC0200000435.mm.2	6.81779	6.64722	6.35243	6.25411	7.03808	6.37795	6.8465	6.78227	6.47951	6.35336	6.84508	6.28817	6.44444	6.47972	6.49677	6.68102	ENSMUSG00000069080	Lcn11
TC0200000437.mm.2	3.62165	3.66488	3.45773	3.48176	3.99111	3.63058	3.64103	3.24309	3.53424	3.61733	3.79196	3.8332	3.48165	3.55396	3.52619	3.58311	ENSMUSG00000023210	Lcn9
TC0200000438.mm.2	5.27418	5.35439	5.13112	5.09377	5.51566	5.44039	5.44735	5.25347	5.32227	5.14346	5.15614	5.28967	4.95079	5.3543	5.13493	5.37516	ENSMUSG00000058740	Kcnt1
TC0200000445.mm.2	6.61659	6.2382	6.56079	6.27152	6.49253	6.32519	6.52286	6.61137	6.58098	6.39745	6.41499	6.51892	6.56185	6.44873	6.29029	6.25856	ENSMUSG00000026930	Gpsm1
TC0200000450.mm.2	11.2526	11	11.1154	11.1561	10.9718	11.0244	10.9703	11.0098	10.9789	11.2039	10.9901	11.0725	11.0964	11.1888	11.0763	11.1318	ENSMUSG00000026926	Pmpca
TC0200000456.mm.2	4.26478	4.34909	4.21805	4.13085	3.98594	4.11344	3.9271	4.43314	3.99921	4.02874	4.30909	4.31552	4.11008	4.28155	3.94383	4.21656	NA	Gm2240
TC0200000457.mm.2	10.9934	11.0005	10.8045	10.9408	10.7865	11.0391	10.982	11.1398	10.8384	10.9983	11.0318	10.9564	11.0341	10.9449	11.0202	10.9485	ENSMUSG00000062647	Rpl7a
TC0200000459.mm.2	8.82868	8.89293	9.01897	8.91961	8.69576	9.05319	8.76231	8.7692	8.54475	8.90639	8.9547	8.85626	9.00805	8.90292	8.99852	8.9085	ENSMUSG00000014873	Surf2
TC0200000460.mm.2	4.08292	3.9722	4.37557	3.92075	4.11292	4.33592	4.42546	3.99051	3.82143	4.02628	4.06986	3.86706	3.92046	3.94742	3.94567	3.89542	ENSMUSG00000049897	Stkld1
TC0200000461.mm.2	4.57716	4.41808	5.09882	4.99323	4.95444	4.5468	5.16616	5.39817	4.20737	4.72605	4.69554	4.32081	4.93401	5.17574	4.53285	5.18979	ENSMUSG00000014852	Adamts13
TC0200000462.mm.2	7.2855	7.65625	7.9908	8.0488	7.43397	7.85436	7.68561	7.82006	7.04542	7.92165	7.81613	7.93034	7.58569	7.87478	7.76012	7.51595	ENSMUSG00000015488	Cacfd1
TC0200000465.mm.2	6.3151	6.51035	6.56727	6.50008	6.4959	5.80292	6.53045	6.63661	6.53415	6.54801	6.17202	6.25429	6.36188	6.54655	6.50946	6.33674	ENSMUSG00000036040	Adamtsl2
TC0200000467.mm.2	4.69295	4.60975	4.47928	4.6155	5.62111	5.35825	4.46506	5.27709	4.8203	4.74078	4.2559	5.40449	5.14438	5.29701	4.7662	5.29905	ENSMUSG00000000889	Dbh
TC0200000473.mm.2	8.92676	8.69255	8.6138	8.51402	8.63562	8.50601	8.65617	8.61873	9.06789	8.58118	8.75188	8.5828	8.83947	8.44993	8.70734	8.39889	ENSMUSG00000026917	Wdr5
TC0200000477.mm.2	8.15559	7.83905	7.75342	7.96573	8.14143	7.41955	7.79499	7.85804	8.11296	7.85559	7.94148	7.73374	8.11407	7.68197	8.01324	7.78299	ENSMUSG00000015846	Rxra
TC0200000478.mm.2	3.59097	3.65529	3.95485	3.82976	3.33052	3.31994	3.67847	3.45662	3.445	3.68592	3.5429	3.28636	3.70692	3.49295	3.89268	3.48105	ENSMUSG00000026837	Col5a1
TC0200000480.mm.2	10.5531	8.65874	8.32692	8.46164	9.74443	8.4951	8.24505	8.04486	10.1276	8.48741	8.54367	8.1349	10.573	8.51878	8.5558	8.45209	ENSMUSG00000026833	Olfm1
TC0200000481.mm.2	4.16612	3.53445	3.452	3.57992	3.65551	3.28959	3.76919	3.4732	3.87522	3.62203	4.15668	3.73409	3.82645	3.84969	3.78767	3.65575	ENSMUSG00000035829	Ppp1r26
TC0200000482.mm.2	8.9513	8.87977	8.96488	8.95837	8.87392	9.02762	8.90232	8.85375	8.88507	9.03024	8.84975	8.69504	8.93725	8.9824	8.96855	8.81991	ENSMUSG00000035772	Mrps2
TC0200000484.mm.2	6.17996	8.76906	8.76261	8.64467	6.48045	8.56328	8.71897	8.35366	6.10832	8.58192	8.57789	8.69597	6.18107	8.58495	8.36918	8.41559	ENSMUSG00000026829	Gbgt1
TC0200000485.mm.2	5.5157	7.70434	8.1192	7.65831	5.51893	7.96727	7.59918	7.39226	5.51358	7.38896	7.47825	7.76451	5.6138	7.32086	7.4153	7.4356	NA	NA
TC0200000486.mm.2	6.59402	9.75318	9.77791	9.91506	6.62834	9.91376	9.7548	9.84175	6.64012	9.88183	9.88895	9.80178	6.69478	9.88647	9.89279	9.72149	ENSMUSG00000026821	Ralgds
TC0200000490.mm.2	8.44989	8.76419	8.60739	8.87784	8.5454	8.63101	8.44768	8.64368	8.38826	8.68173	8.6402	8.79898	8.78446	8.74852	8.69391	8.49466	ENSMUSG00000026812	Tsc1
TC0200000492.mm.2	5.43206	5.87594	5.6242	5.62848	5.51212	5.65755	5.83042	6.01934	5.30075	5.94627	5.50509	5.79612	5.4038	5.77874	5.83489	5.47213	ENSMUSG00000026807	Ak8
TC0200000495.mm.2	7.14972	6.93828	7.05582	7.45951	6.99054	7.20501	6.87432	7.06805	6.84019	7.24436	7.16477	7.10302	6.87423	6.99672	7.11333	7.12719	ENSMUSG00000026806	Ddx31
TC0200000499.mm.2	7.65447	7.75765	7.51103	7.54403	7.44337	7.16258	7.57746	7.31509	7.34026	7.8083	7.58011	7.51576	7.63017	8.0777	7.94698	7.7437	ENSMUSG00000026803	Ttf1
TC0200000501.mm.2	8.5711	8.21635	7.99313	7.89483	8.32186	7.88207	7.86307	7.58223	8.33096	7.96667	8.09412	8.08316	8.53046	7.88141	8.09938	8.09716	ENSMUSG00000043535	Setx
TC0200000503.mm.2	8.96793	9.23477	8.93217	9.27222	8.63158	9.02096	8.94682	8.93071	8.47071	8.93839	9.0741	9.02339	8.74339	9.57484	9.5656	9.48736	ENSMUSG00000026799	Med27
TC0200000507.mm.2	9.55847	10.0717	9.90347	10.0573	9.48697	10.0026	9.97713	9.92777	9.72121	10.0447	10.0768	9.83916	9.37242	9.964	9.97851	9.86907	ENSMUSG00000039844	Rapgef1
TC0200000509.mm.2	9.54917	9.49197	9.45995	9.35679	9.88887	9.26788	9.61178	9.69696	9.4634	9.3003	9.40517	9.37296	9.42941	9.30302	9.18886	9.56747	ENSMUSG00000075425	Gm13547
TC0200000510.mm.2	7.6928	8.16337	7.91862	8.06541	7.4405	8.02619	8.11644	8.09918	7.49075	8.04128	8.0525	7.98291	7.64864	8.17914	8.11954	7.86351	ENSMUSG00000026798	Coq4
TC0200000511.mm.2	8.46353	9.21639	8.97396	9.25194	8.62153	9.08935	9.03455	9.09668	8.68895	9.22937	9.24909	9.14157	8.58289	9.45292	9.19045	9.11442	ENSMUSG00000059316	Slc27a4
TC0200000512.mm.2	9.6499	9.74178	9.5831	9.65563	9.70493	9.9379	9.64985	9.79356	9.41734	10.101	9.57624	9.91971	9.74752	10.0787	9.72477	9.58673	ENSMUSG00000069020	Urm1
TC0200000514.mm.2	6.37053	5.32395	5.48334	5.7397	6.10776	5.55147	5.80893	5.65869	5.93527	5.83864	5.32077	5.76077	6.25033	5.65767	5.51891	5.56465	ENSMUSG00000039787	Cercam
TC0200000515.mm.2	9.01831	8.58001	8.05249	8.45987	8.98892	8.54307	8.21031	8.19282	9.01889	8.361	8.32708	8.12065	8.98276	8.26628	8.24001	8.37979	ENSMUSG00000026790	Odf2
TC0200000517.mm.2	9.16806	8.50905	8.37174	8.6661	9.40743	8.70749	8.2625	8.39945	9.06874	8.49685	8.39579	8.45196	9.28533	8.62107	8.24793	8.31518	ENSMUSG00000019715	Gle1
TC0200000518.mm.2	8.51357	8.53517	8.66439	8.91973	8.7346	8.66263	8.6313	8.74956	9.16116	8.67933	8.68691	8.87058	8.32968	8.61025	8.56022	8.61363	ENSMUSG00000057738	Sptan1
TC0200000522.mm.2	10.5161	10.3361	10.5775	10.3798	10.4222	10.6202	10.4352	10.3696	10.7221	10.2124	10.4722	10.355	10.3992	10.0978	10.2186	10.3654	ENSMUSG00000054766	Set
TC0200000523.mm.2	7.99394	7.84066	7.84888	7.9242	7.94105	7.66606	7.82465	8.11146	7.7645	7.87016	7.68543	7.66089	7.98089	7.81216	7.68014	7.90908	ENSMUSG00000026785	Pkn3
TC0200000525.mm.2	8.21196	9.4558	9.56249	9.51022	7.50567	9.31996	9.35435	9.24646	8.07735	9.33516	9.36492	9.42687	7.91072	9.31573	9.36927	9.36484	ENSMUSG00000039678	Tbc1d13
TC0200000528.mm.2	5.59146	5.53332	5.67582	5.5956	5.33329	5.72203	5.6485	5.34528	5.37243	5.59679	5.31556	5.05094	5.71387	5.46741	5.18804	6.14628	ENSMUSG00000015337	Endog
TC0200000532.mm.2	6.83735	6.70924	6.90359	6.72763	6.86408	6.6317	6.79574	6.70338	6.52286	6.90158	6.70957	6.61484	6.44019	6.65076	6.63911	6.38703	ENSMUSG00000026858	Miga2
TC0200000533.mm.2	8.74782	8.7378	8.52373	8.85035	8.61843	8.81149	8.82667	8.7693	8.60737	8.76944	8.67007	8.86951	8.81268	8.797	8.69015	8.52549	ENSMUSG00000026856	Dolpp1
TC0200000535.mm.2	10.5811	9.75728	9.82879	9.84553	10.188	9.57214	9.83366	9.79294	10.2846	9.91486	9.93637	9.99986	10.5208	9.66222	9.65255	9.59429	ENSMUSG00000039515	Ptpa
TC0200000538.mm.2	5.23549	4.80454	6.05203	5.54144	5.44374	4.9449	5.33908	5.70658	5.90953	5.23074	5.2668	5.28905	5.16512	5.73416	5.24856	5.66015	ENSMUSG00000047363	Cstad
TC0200000542.mm.2	6.26276	6.18818	6.58041	6.43415	6.13782	6.52831	6.65659	6.50971	6.41977	6.3767	6.55659	6.60304	6.34455	6.40321	6.38822	6.57741	ENSMUSG00000026857	Ntmt1
TC0200000543.mm.2	5.29964	4.85119	5.04508	5.00086	5.30366	5.01749	5.18152	4.69853	5.02156	4.94915	5.06611	5.34172	5.12961	5.06659	4.89578	5.3953	ENSMUSG00000039476	Prrx2
TC0200000545.mm.2	8.28567	8.62967	8.32887	8.49615	8.09653	8.46543	8.44613	8.39015	8.39946	8.48989	8.54705	8.32693	8.19866	8.63079	8.67281	8.57559	ENSMUSG00000026848	Tor1b
TC0200000546.mm.2	7.56552	7.94172	8.13681	8.28736	7.80061	7.89143	7.89201	8.12677	7.61515	8.19221	8.11384	7.77816	7.84546	7.79308	7.90829	7.87381	ENSMUSG00000026854	Usp20
TC0200000547.mm.2	8.51076	9.3736	9.45161	9.57146	8.7286	9.17185	9.07825	9.14921	8.82659	9.24982	9.49251	9.55847	8.81387	9.4209	9.41234	9.23914	ENSMUSG00000000194	Gpr107
TC0200000549.mm.2	6.51048	5.52817	5.48349	5.40838	6.30906	5.60301	5.54493	5.87511	6.49697	5.67596	5.2002	5.94994	6.87465	5.53921	6.01193	5.74799	ENSMUSG00000062661	Ncs1
TC0200000550.mm.2	6.03389	6.59989	6.51872	6.81295	6.03766	6.81175	6.95555	6.81401	5.61881	6.50417	6.50815	6.68068	6.19711	7.07323	6.57042	6.97236	NA	NA
TC0200000551.mm.2	6.64827	10.1276	10.1557	10.3741	6.39965	10.1001	10.1381	10.2114	6.64949	10.0494	10.3895	9.9224	6.34809	9.85214	9.9634	9.77493	ENSMUSG00000076441,ENSMUSG00000046687	Ass1,Gm5424
TC0200000552.mm.2	8.37939	8.2643	8.44306	8.3127	8.30675	8.14632	8.2651	8.47651	8.36484	8.51021	8.26999	8.16931	8.38393	8.23755	8.18951	8.34216	ENSMUSG00000026843	Fubp3
TC0200000555.mm.2	3.50972	3.68161	3.21609	3.64405	3.20623	3.29691	3.1645	3.93447	3.34418	3.53201	3.43147	3.35569	3.38211	3.40595	3.41761	3.75118	ENSMUSG00000079466	Prdm12
TC0200000557.mm.2	8.33726	7.82947	7.99818	8.14511	8.0329	8.20155	8.22647	7.97978	8.44347	8.31327	8.01304	8.04228	8.05555	7.96554	8.09463	7.79305	ENSMUSG00000039356	Exosc2
TC0200000558.mm.2	7.86195	7.87691	7.77933	8.14193	8.10806	7.95617	7.72594	7.77407	7.90877	7.77689	7.88149	8.02552	7.94355	7.99079	7.52221	7.74999	ENSMUSG00000026842	Abl1
TC0200000559.mm.2	5.9865	5.76731	6.05332	6.02205	5.86219	6.24947	5.67667	6.1938	5.79092	6.19556	5.95627	6.36692	5.80725	5.79641	6.09926	5.8047	ENSMUSG00000026840	Lamc3
TC0200000561.mm.2	6.26868	6.30067	6.23482	5.95076	6.32014	6.20924	6.18813	6.35276	6.06765	6.12764	6.07403	6.19566	6.18967	6.12268	6.17528	6.18577	ENSMUSG00000001864	Aif1l
TC0200000562.mm.2	7.50223	7.56907	7.24104	7.5974	7.53666	7.47543	7.26679	7.68987	7.42858	7.44191	7.49644	7.43787	7.5191	7.45329	7.57433	7.64988	ENSMUSG00000001855,ENSMUSG00000099075	Nup214,Mir7674
TC0200000566.mm.2	8.03051	7.927	7.98953	8.06821	8.03953	7.66472	7.82536	8.01292	7.80513	8.09606	7.9177	7.91016	8.16797	7.94474	7.89759	7.98551	ENSMUSG00000051373	Plpp7
TC0200000567.mm.2	8.56694	8.48076	8.25372	8.41313	8.38131	8.51143	8.419	8.31792	8.4699	8.46166	8.29715	8.25679	8.31297	8.39406	8.35006	8.44658	ENSMUSG00000039262	Prrc2b
TC0200000572.mm.2	9.89488	9.4784	9.37995	9.48889	9.59019	9.33198	9.45597	9.26586	9.25029	9.29969	9.51179	9.40426	9.81363	9.46758	9.53887	9.56022	ENSMUSG00000039254	Pomt1
TC0200000574.mm.2	9.90584	10.1694	10.2077	10.3508	9.95776	10.2682	10.3072	10.2911	10.0244	10.2075	10.2922	10.3888	10.0357	10.3593	10.3027	10.2885	ENSMUSG00000002546	Golga2
TC0200000577.mm.2	10.894	10.7968	10.9794	10.8483	11.0323	10.7885	10.8241	10.8281	10.5669	10.671	10.7269	10.6913	10.7188	10.9195	10.6829	10.8272	ENSMUSG00000039205	Ciz1
TC0200000578.mm.2	7.04658	7.6488	7.54829	7.67512	7.15642	7.78141	7.50663	7.64774	7.28487	7.33984	7.70744	7.32605	7.12652	7.63676	7.49999	7.53104	ENSMUSG00000026820	Ptges2
TC0200000581.mm.2	7.28775	7.60832	7.43773	7.00981	6.7858	7.22871	7.49335	7.04049	6.76777	7.25264	7.32045	7.19209	7.13598	7.48113	7.23475	7.20792	ENSMUSG00000039164	Naif1
TC0200000585.mm.2	9.76216	7.66579	7.53199	7.82597	9.70781	7.82814	7.6034	7.80812	9.38432	7.64689	7.77829	7.53798	9.66763	7.35692	7.43377	7.42054	ENSMUSG00000039157	Fam102a
TC0200000587.mm.2	9.0268	8.67293	8.67384	8.70972	8.42753	8.58784	8.73126	8.68116	8.6704	8.61452	8.73472	8.44119	8.78656	8.48224	8.52692	8.57725	ENSMUSG00000026811,ENSMUSG00000079442	St6galnac6,St6galnac4
TC0200000591.mm.2	9.93421	8.39117	8.4278	8.71166	9.69819	8.53099	8.60115	8.74798	9.63774	8.38206	8.60101	8.51312	9.7436	8.43887	8.82524	8.73566	ENSMUSG00000059013	Sh2d3c
TC0200000592.mm.2	8.88855	8.85012	8.72015	9.0605	8.8566	9.17976	8.95574	9.03684	8.68302	9.03091	8.93279	8.91405	8.93068	9.19088	9.0401	8.83275	ENSMUSG00000009563	Tor2a
TC0200000593.mm.2	7.2481	7.57829	7.47068	7.41543	7.24647	7.92917	7.92316	8.06569	7.20449	7.83143	7.69398	7.87506	7.38315	8.00262	7.6171	7.56039	ENSMUSG00000053746	Ptrh1
TC0200000597.mm.2	10.8501	10.3743	10.321	10.4222	10.8205	10.5894	10.4011	10.6326	10.9248	10.608	10.5131	10.5656	10.8535	10.442	10.2188	10.113	ENSMUSG00000026796	Fam129b
TC0200000600.mm.2	12.3552	12.0301	12.0909	11.9772	12.1146	12.2074	12.1491	12.1457	12.1996	12.0602	12.0465	11.9458	12.2561	11.9773	12.1009	12.0936	ENSMUSG00000038900,ENSMUSG00000065124	Rpl12,Snora65
TC0200000603.mm.2	10.4318	6.88962	6.65375	6.88637	10.7401	7.75936	7.3453	7.39983	10.6299	6.92681	7.24884	7.08628	10.4505	6.40702	6.92113	6.55433	ENSMUSG00000004105	Angptl2
TC0200000612.mm.2	7.95721	8.02978	8.03144	8.05641	8.05103	8.17958	8.36315	8.06136	7.88703	8.04755	8.1077	8.40473	8.11336	7.99944	8.13599	8.02913	ENSMUSG00000038696	Mapkap1
TC0200000620.mm.2	12.6842	12.8724	12.8362	12.7953	12.7333	12.836	12.7944	12.795	12.8142	12.7989	12.8813	12.8695	12.789	12.779	12.7934	12.7929	ENSMUSG00000026864	Hspa5
TC0200000626.mm.2	3.52401	3.24361	3.26283	3.5325	3.67684	3.38752	3.19969	3.29536	3.38437	3.27185	3.32744	3.39386	3.12663	3.25032	3.2847	3.17666	ENSMUSG00000026870	Cutal
TC0200000634.mm.2	8.98985	8.83132	8.71836	8.61794	9.02492	8.65582	8.43885	8.60876	9.17634	8.75832	8.52553	8.77082	8.92796	8.67964	8.72357	8.56959	ENSMUSG00000057110	Cntrl
TC0200000636.mm.2	11.6352	10.7869	10.7539	10.7811	11.6817	10.9717	10.8396	10.8329	11.711	10.9448	10.8106	10.9393	11.7522	10.6431	10.6045	10.4858	ENSMUSG00000026879	Gsn
TC0200000641.mm.2	6.75224	5.54686	5.8693	6.2565	6.56921	5.73208	6.17992	6.22871	6.60531	5.86079	5.85353	5.93117	7.01907	5.81045	6.07184	5.83318	ENSMUSG00000026883	Dab2ip
TC0200000646.mm.2	3.49689	3.42889	3.64152	3.48894	4.07663	3.52736	3.25915	3.90209	3.40156	3.51707	3.75916	3.58953	3.32977	3.52901	3.53863	3.64643	ENSMUSG00000026894	Morn5
TC0200000647.mm.2	7.60732	7.87633	8.00826	7.80038	7.40564	7.85669	7.75224	7.79438	7.58716	7.7579	7.73455	7.89328	7.60912	7.63357	7.87661	7.81648	ENSMUSG00000026887	Mrrf
TC0200000651.mm.2	9.35717	4.70218	4.33058	5.079	9.39553	4.86424	4.7613	6.76496	8.95443	4.84019	6.06356	4.93259	9.28038	4.338	5.24161	4.44025	ENSMUSG00000047250	Ptgs1
TC0200000657.mm.2	3.6537	3.91899	4.10588	3.53713	3.6022	3.73885	4.13785	3.61894	3.22157	3.47005	3.63893	3.44749	3.3297	3.5008	3.67958	4.08173	ENSMUSG00000068950	Olfr338
TC0200000659.mm.2	3.06338	3.5364	2.98751	3.2549	3.17866	3.28459	3.33722	3.17619	2.95899	3.38937	3.2961	3.31153	3.2306	3.23515	3.39809	3.24329	ENSMUSG00000094464	Olfr339
TC0200000660.mm.2	3.64076	4.03495	3.47104	3.34621	3.55089	3.91736	3.75731	3.91491	3.47004	3.53894	3.54467	3.55219	3.48067	3.82978	3.74192	3.77054	ENSMUSG00000094266	Olfr340
TC0200000661.mm.2	3.1559	3.16981	3.35821	3.22144	2.96098	3.40303	3.36187	3.53631	3.43004	3.22912	3.8732	3.4193	3.19136	3.56736	3.07197	3.40933	ENSMUSG00000061305	Olfr342
TC0200000663.mm.2	2.99249	3.01647	3.10485	3.1275	3.00947	3.19831	3.04003	3.07042	3.13042	3.13061	2.95489	3.12444	2.91952	3.10711	3.21811	3.08612	ENSMUSG00000096822	Olfr344
TC0200000664.mm.2	3.39178	3.27399	2.93951	3.41621	3.46871	3.30079	3.26651	3.18566	3.2324	3.70608	3.52574	3.18935	3.27128	3.14968	3.21957	3.37953	ENSMUSG00000059251	Olfr345
TC0200000665.mm.2	4.42277	4.38011	4.85915	4.82595	4.88636	4.35002	4.65478	4.36885	4.55489	4.78959	4.51179	4.45584	4.40626	4.4615	4.32657	4.95643	ENSMUSG00000094764	Olfr346
TC0200000666.mm.2	3.76579	4.08336	3.93381	3.8247	3.89486	3.81739	3.79701	3.56904	3.51856	3.31819	3.33049	3.62878	3.7015	3.60602	3.30223	3.7693	ENSMUSG00000057351	Olfr347
TC0200000668.mm.2	3.1577	3.24026	3.28973	3.26835	3.03528	3.27029	3.16898	3.09157	3.17719	3.19778	3.32094	3.39897	3.0033	3.06267	3.48274	3.05456	ENSMUSG00000049315	Olfr348
TC0200000669.mm.2	3.51461	4.05222	3.4996	3.93371	3.51334	3.30825	3.68571	3.84534	3.28838	3.55318	3.52137	3.47433	3.54311	4.11846	3.62505	3.68476	ENSMUSG00000094949	Olfr50
TC0200000671.mm.2	3.66834	3.42426	3.60393	3.73566	3.64945	3.66286	4.27416	3.74747	3.53367	4.04612	3.72925	3.4424	3.92167	3.511	3.62639	3.43639	ENSMUSG00000050015	Olfr350
TC0200000672.mm.2	3.30321	3.89127	3.36454	3.88435	3.23528	3.26916	3.40641	3.46426	3.46643	3.31473	3.61798	3.35189	3.77006	3.37027	3.26976	3.40632	ENSMUSG00000053146	Olfr352
TC0200000673.mm.2	3.84381	3.63223	3.85824	3.71853	3.78522	3.77331	3.78579	3.67336	3.65981	4.50622	3.90308	3.66096	3.71836	3.76255	3.84266	3.89903	ENSMUSG00000055088	Olfr354
TC0200000675.mm.2	3.53305	3.61188	3.64436	3.56238	3.69382	3.36525	3.61001	3.86453	3.64397	3.72569	3.8421	3.89677	3.42205	3.762	3.8284	3.86841	ENSMUSG00000070943	Olfr356
TC0200000676.mm.2	3.12173	3.371	3.0339	3.3501	3.18593	3.18135	3.15673	3.26408	3.03002	3.24137	3.45077	3.59669	2.94782	3.4764	3.35393	3.25426	ENSMUSG00000055838	Olfr357
TC0200000678.mm.2	3.94274	3.98458	3.65245	3.81722	4.00259	3.63288	3.84482	4.35517	3.84656	3.4887	3.80389	3.786	3.53686	4.06197	3.8375	4.37743	ENSMUSG00000083361	Olfr360
TC0200000680.mm.2	3.34096	3.44024	3.41903	3.30677	3.05704	3.53595	4.04748	3.41844	3.33563	3.23348	3.24232	3.23521	3.58711	3.58952	3.02131	3.02813	ENSMUSG00000059429	Olfr365
TC0200000682.mm.2	4.78576	4.65341	4.59223	4.83746	5.23494	4.78311	4.52631	4.78796	4.73408	4.59707	4.82175	4.76343	4.82434	4.50724	4.80696	4.78258	ENSMUSG00000068947	Olfr366
TC0200000683.mm.2	4.1281	4.12615	4.1863	4.23713	3.94966	3.79238	3.9063	4.63268	4.02057	4.33187	3.93984	4.01232	4.15116	4.19451	3.93599	4.0622	NA	Olfr367-ps
TC0200000685.mm.2	4.79251	4.95236	4.83908	5.05286	4.48381	4.40707	4.76858	4.64206	4.64719	4.48071	5.09016	5.00053	4.62314	4.61893	4.84482	4.16454	ENSMUSG00000049018	Olfr368
TC0200000686.mm.2	9.06971	9.34505	9.54606	9.27324	9.05968	9.29638	9.29228	9.07963	8.98332	9.25853	9.24247	9.27746	9.23236	9.35099	9.32315	9.37839	ENSMUSG00000035437,ENSMUSG00000053164	Rabgap1,Gpr21
TC0200000694.mm.2	5.80224	5.73565	6.12382	5.69897	6.08082	5.85297	5.68822	5.70032	5.60055	5.86468	5.74475	5.69461	5.70043	6.22381	5.80192	5.95238	ENSMUSG00000035403	Crb2
TC0200000697.mm.2	5.90392	4.98841	5.42888	5.70587	5.53259	5.45153	5.20678	5.40032	5.36641	5.06022	4.72876	5.57008	6.20415	5.3085	5.42266	5.48099	ENSMUSG00000000247	Lhx2
TC0200000702.mm.2	9.6481	8.41062	8.43728	8.27483	9.48079	8.3603	8.1475	8.45265	9.60746	8.38119	8.41356	8.22841	9.55033	8.34606	8.61094	8.57913	ENSMUSG00000026749	Nek6
TC0200000714.mm.2	5.07266	4.8411	5.09374	4.96452	4.97572	5.00349	5.11775	4.98853	5.09536	4.58039	5.40144	4.87946	4.67036	4.34982	4.64036	5.34702	ENSMUSG00000046618	Olfml2a
TC0200000718.mm.2	5.99432	6.30644	6.2967	6.38314	6.10411	6.05878	5.94532	6.51723	6.19281	6.34352	6.44109	6.31195	6.3161	6.20295	6.12228	6.31116	ENSMUSG00000035295	Wdr38
TC0200000719.mm.2	7.41227	6.62628	6.73613	6.59043	7.16178	6.70566	6.73335	6.79719	7.24235	6.45337	6.7889	6.81274	7.357	6.83191	6.50348	6.83725	ENSMUSG00000026755	Arpc5l
TC0200000740.mm.2	3.64539	3.93158	3.66467	4.00426	3.65085	4.0716	4.11406	3.82205	3.65148	3.74023	3.90217	3.82743	3.40324	4.33431	3.7083	4.10485	ENSMUSG00000026866	Kynu
TC0200000741.mm.2	7.62904	5.77782	6.2011	5.87238	7.99417	5.99482	5.55359	5.29904	8.05773	5.85694	5.95602	6.04125	7.64583	5.53476	5.79708	6.34822	ENSMUSG00000049744	Arhgap15
TC0200000759.mm.2	5.70853	5.49707	5.88002	5.9106	5.50598	5.63875	6.13569	6.33182	5.56562	6.00276	5.64976	5.95678	5.61905	5.97811	6.09314	5.85143	ENSMUSG00000052248	Zeb2os
TC0200000778.mm.2	4.47807	4.97629	4.78275	4.55141	3.83881	4.40504	4.48769	4.84225	4.8881	4.45794	4.33978	4.12845	4.35649	4.69123	4.33088	5.01686	NA	NA
TC0200000781.mm.2	6.57262	7.80366	7.8377	7.82747	6.75264	7.9245	7.99313	7.80719	7.06638	7.97933	7.96035	8.07952	7.26011	7.50948	7.57739	7.80877	ENSMUSG00000052155	Acvr2a
TC0200000783.mm.2	7.94617	8.24073	8.7338	8.60439	7.98167	8.14596	8.27516	8.38847	8.03064	8.16971	8.48214	8.32681	7.90797	7.95904	8.31802	8.57836	ENSMUSG00000036792	Mbd5
TC0200000798.mm.2	8.02521	8.18841	8.03836	8.2334	8.04632	7.76886	7.88067	7.71524	8.03839	7.98508	8.15953	8.00541	8.07376	7.83705	8.14007	8.0451	ENSMUSG00000069495	Epc2
TC0200000801.mm.2	4.08136	4.33412	4.24031	4.01169	4.25598	4.07514	3.55406	4.06433	3.99692	3.94154	4.19924	3.98923	3.78054	3.9377	3.95672	3.69153	ENSMUSG00000026764	Kif5c
TC0200000803.mm.2	5.77162	5.39071	5.99432	5.61018	5.63211	5.67991	5.72541	6.21741	5.55641	5.63681	5.64116	5.78405	5.4144	5.92037	5.15565	5.51912	ENSMUSG00000026765	Lypd6b
TC0200000804.mm.2	4.99425	5.35804	4.96974	5.21539	5.35175	4.80017	5.22022	4.97329	4.88232	4.67407	4.69927	5.11304	4.64608	5.055	4.87636	4.9441	ENSMUSG00000050447	Lypd6
TC0200000816.mm.2	4.44173	4.25471	4.01453	3.82209	4.49897	4.6673	4.01468	4.30444	4.30899	4.6101	3.9497	3.80827	4.08829	4.04215	3.6871	4.24848	ENSMUSG00000056115	Tas2r134
TC0200000819.mm.2	4.37847	4.85965	4.16801	4.33141	4.2445	4.2531	4.56871	4.61906	4.00171	4.58025	4.44897	4.49827	4.36939	4.56766	4.14183	4.39141	ENSMUSG00000053475	Tnfaip6
TC0200000821.mm.2	7.77765	6.55624	6.78336	6.74075	8.10542	7.09209	7.24811	6.71185	8.20361	6.93694	6.78184	7.36539	8.05922	6.48852	6.74802	6.58142	ENSMUSG00000036202	Rif1
TC0200000833.mm.2	6.78368	8.32253	7.85754	8.00953	6.7785	8.0927	7.80972	8.17929	7.23953	8.16293	7.99059	8.03757	6.75938	8.16589	8.17989	7.91513	ENSMUSG00000036053	Fmnl2
TC0200000843.mm.2	9.17774	8.33519	8.37817	8.63123	9.26171	8.54969	8.41497	8.34397	9.20199	8.39528	8.79944	8.56409	9.12928	8.43347	8.4285	8.47154	ENSMUSG00000026960	Arl6ip6
TC0200000850.mm.2	3.05566	2.98174	3.20802	3.13329	2.93397	3.17956	3.03758	3.13763	3.03731	2.98512	3.28086	3.17319	3.34174	3.29081	3.23071	3.13599	ENSMUSG00000060988	Galnt13
TC0200000856.mm.2	4.24772	4.38189	4.02506	4.06852	4.12408	3.83666	4.32109	4.44212	4.13201	3.86567	3.72264	3.94448	4.12102	3.71575	4.02105	3.86957	ENSMUSG00000026824	Kcnj3
TC0200000868.mm.2	8.76438	10.5289	10.6656	10.4975	8.63266	10.4768	10.5157	10.4623	8.6276	10.5014	10.5707	10.4476	8.93857	10.3918	10.7424	10.5325	ENSMUSG00000026827	Gpd2
TC0200000872.mm.2	4.19945	4.00233	4.00347	3.89539	4.24353	4.21353	4.69498	4.20834	3.45827	3.81688	4.14076	4.23583	4.35723	3.83985	3.98416	4.17422	ENSMUSG00000026828	Galnt5
TC0200000878.mm.2	4.95914	4.68978	4.9417	4.53693	4.95473	4.95515	4.82331	4.74968	4.88308	4.80104	4.83276	4.64445	4.68595	4.8064	4.69232	4.98462	NA	NA
TC0200000879.mm.2	4.02163	4.02855	3.92556	4.10076	3.93413	3.93219	4.24208	3.99729	3.81893	4.10482	3.61324	4.24622	3.91593	4.16863	3.88997	3.88027	ENSMUSG00000026839	Upp2
TC0200000886.mm.2	3.68803	3.56991	3.88604	3.42689	3.58156	3.56665	3.92534	3.52477	3.09544	3.45545	3.79462	3.57369	3.54961	3.37502	3.19952	3.45529	NA	NA
TC0200000888.mm.2	9.46908	9.07689	9.43619	9.36283	9.42158	8.85527	9.32592	9.16708	9.55641	8.98016	9.36736	9.23892	9.51739	8.94054	9.41744	9.36305	ENSMUSG00000026991	Pkp4
TC0200000894.mm.2	4.90298	4.99358	4.73664	4.45105	5.01236	4.87319	5.03773	4.45437	4.99125	4.71587	4.95664	4.48901	4.53637	4.6788	4.34813	4.73854	ENSMUSG00000026989	Dapl1
TC0200000897.mm.2	6.57775	5.93196	5.58458	6.07953	6.3833	5.79226	5.6342	6.21798	6.35884	5.41398	5.6182	5.63107	6.51403	5.75931	6.24899	5.80999	ENSMUSG00000035168	Tanc1
TC0200000909.mm.2	8.10492	8.76225	8.42813	8.32231	8.02301	8.49472	8.61099	8.28367	8.38265	8.36794	8.53357	8.96238	8.30465	8.41328	8.67804	8.49455	ENSMUSG00000026977	March7
TC0200000923.mm.2	10.6534	11.7316	11.7076	11.7409	10.6815	11.6169	11.8284	11.6259	10.4272	11.6688	11.7697	11.6436	10.6862	11.5799	11.7371	11.7671	ENSMUSG00000064289	Tank
TC0200000924.mm.2	9.36628	9.67297	9.80464	10.0276	9.50528	9.57017	9.63703	9.72154	9.47495	9.74414	9.86827	9.8982	9.41347	9.61068	9.74924	9.59697	ENSMUSG00000026914	Psmd14
TC0200000927.mm.2	4.99607	5.25939	5.15806	4.8739	5.17605	4.88965	4.96739	5.17222	5.08549	4.98765	5.28672	5.11716	5.22006	5.05711	5.03677	5.32071	ENSMUSG00000035033	Tbr1
TC0200000929.mm.2	4.16889	4.02893	4.17029	4.07724	4.36469	4.35714	4.36779	4.46428	4.28868	4.11737	3.77182	4.55978	4.0684	4.04008	3.94822	4.28168	ENSMUSG00000026904	Slc4a10
TC0200000933.mm.2	7.15223	8.13211	8.15796	7.97692	6.85592	7.74883	7.77532	7.85195	6.65505	7.67262	8.17862	7.81464	6.91527	7.66711	7.94566	7.97982	ENSMUSG00000026893	Gca
TC0200000953.mm.2	4.82959	4.73754	4.92423	4.72483	4.96238	4.58633	4.80567	5.01257	4.92341	5.13589	4.63542	4.85838	4.9017	4.78586	4.51624	4.67121	ENSMUSG00000075318	Scn2a
TC0200000955.mm.2	5.36743	5.12099	5.64445	5.51804	5.11499	5.15928	5.56618	5.38792	5.42067	5.11887	4.75981	5.02544	5.26653	5.30954	4.99796	5.35432	ENSMUSG00000044647	Csrnp3
TC0200000965.mm.2	3.54101	3.65496	3.62333	3.58672	3.80492	3.76097	3.43653	3.71903	3.38859	3.5055	3.52468	3.49749	3.40747	3.37157	3.65103	3.51497	NA	Gm1322
TC0200000966.mm.2	5.18371	5.12143	5.19544	4.7166	4.91477	4.56252	4.93641	4.85966	4.79723	5.12016	4.77796	5.22995	4.95136	4.91144	5.06047	4.86502	ENSMUSG00000027022	Xirp2
TC0200000967.mm.2	2.64071	2.68289	2.6411	2.63968	2.69016	3.0068	2.90433	2.99893	2.75568	2.87265	3.0895	2.72397	2.73068	2.7203	2.66076	2.82817	NA	NA
TC0200000969.mm.2	5.52144	4.76195	5.04121	4.77952	5.22558	5.31282	4.85174	5.04033	4.99791	4.73398	4.36749	5.17934	5.31875	5.02004	4.38779	4.27019	ENSMUSG00000034780	B3galt1
TC0200000989.mm.2	4.60922	4.09386	4.74155	4.29566	4.6048	4.48015	4.75709	4.53461	4.69044	4.54667	4.12314	4.22571	4.41147	4.39639	3.94016	4.23949	ENSMUSG00000053896	4933409G03Rik
TC0200000990.mm.2	4.25882	3.8845	4.43499	4.1404	4.39157	4.13664	4.44443	4.13242	4.29088	3.88482	4.2206	4.43979	4.47821	4.354	4.3633	4.26454	ENSMUSG00000079324	4932414N04Rik
TC0200000994.mm.2	10.2156	11.5937	11.5459	11.443	10.1648	11.4071	11.4884	11.4157	10.0908	11.3562	11.4466	11.4163	10.146	11.1979	11.4533	11.4029	ENSMUSG00000027035	Cers6
TC0200001002.mm.2	8.47791	7.97948	7.53101	7.89817	8.73075	7.74103	8.06245	7.85085	8.95179	7.75116	8.03927	7.94396	8.75019	8.03593	7.66127	7.86504	ENSMUSG00000034738	Nostrin
TC0200001003.mm.2	3.964	4.13943	3.98221	3.9482	3.89396	4.07606	3.65771	4.16498	3.71514	3.98562	3.65511	4.27227	3.87462	3.93907	3.95157	4.02228	ENSMUSG00000005232	G6pc2
TC0200001006.mm.2	8.51437	5.06767	5.12847	5.29175	8.15329	5.57243	5.22115	4.73735	8.30871	5.19037	5.33136	5.2393	8.53766	4.80679	5.13522	4.81997	ENSMUSG00000027068	Dhrs9
TC0200001007.mm.2	6.19448	5.84638	5.89923	6.21721	6.41812	6.20696	6.22094	6.5222	6.72965	6.21957	5.94344	6.29452	6.25119	6.24836	5.76215	5.8813	ENSMUSG00000063145	Bbs5
TC0200001008.mm.2	3.73375	3.37709	4.08957	3.27354	3.67644	3.92583	3.65427	3.89036	3.61959	3.71131	3.79599	3.72133	3.94953	3.50695	3.67382	3.99939	ENSMUSG00000075307	Klhl41
TC0200001009.mm.2	10.5665	10.8807	10.9121	10.8105	10.5781	10.6928	10.6681	10.7432	10.6282	10.7675	10.8129	10.805	10.6138	10.5844	10.8167	10.7356	ENSMUSG00000042133	Ppig
TC0200001011.mm.2	7.58556	7.68396	7.65498	7.70535	7.59659	7.75639	7.71338	7.63033	7.94169	7.85893	8.20449	7.90824	7.55997	7.73422	7.98572	7.87367	ENSMUSG00000027088	Phospho2
TC0200001012.mm.2	4.40423	3.79186	3.5644	3.8636	4.7878	4.0958	3.65642	3.44709	4.98682	4.14647	3.8643	4.03882	4.60383	3.91632	4.49587	4.15228	ENSMUSG00000042155	Klhl23
TC0200001013.mm.2	10.9868	10.998	11.0349	10.8139	11.2033	11.0024	10.8653	10.7897	11.3113	10.7805	10.867	10.9377	11.007	10.8331	10.8207	10.7531	ENSMUSG00000068882	Ssb
TC0200001015.mm.2	9.0338	9.49741	9.53482	9.34613	9.09447	9.50533	9.44696	9.56167	9.49138	9.41089	9.56596	9.63703	9.01689	9.44581	9.51404	9.55264	ENSMUSG00000044308	Ubr3
TC0200001018.mm.2	5.18586	5.02898	5.20965	5.07926	5.71991	5.12874	5.06519	5.00583	4.88797	4.75973	5.31559	4.89706	5.25179	4.73675	4.80262	4.77508	ENSMUSG00000042064	Myo3b
TC0200001021.mm.2	4.62444	5.07105	5.10426	4.47243	4.51965	4.81159	4.70381	4.67032	4.99695	4.70476	4.75934	4.49827	4.57316	5.20726	4.89925	4.75641	ENSMUSG00000075304	Sp5
TC0200001022.mm.2	4.8241	5.27112	5.15147	5.1506	5.04168	4.71058	4.95503	4.99176	4.97481	5.00282	4.80626	4.73853	4.87753	4.79709	4.76407	4.82709	ENSMUSG00000075302	Erich2
TC0200001023.mm.2	4.4385	4.56712	4.67621	4.27356	4.47071	4.38135	4.85667	4.32435	4.65509	4.7398	4.30642	4.46392	4.39799	4.65436	4.51424	4.83569	ENSMUSG00000070880	Gad1
TC0200001025.mm.2	11.4621	11.451	11.4505	11.4709	11.0699	11.463	11.5118	11.4696	11.0922	11.4865	11.444	11.3886	11.3656	11.4837	11.5462	11.4601	ENSMUSG00000014959	Gorasp2
TC0200001030.mm.2	8.17842	8.015	8.05657	8.10921	8.2389	8.10784	8.21898	8.2056	8.30871	8.09759	8.08198	8.171	8.45995	8.15876	8.18587	8.20413	ENSMUSG00000041966	Dcaf17
TC0200001032.mm.2	5.25226	5.04403	5.343	5.47905	5.30381	5.20494	5.30135	5.42909	5.64537	5.53508	4.87167	5.18117	5.5	5.21711	5.41104	5.04199	ENSMUSG00000027015	Cybrd1
TC0200001033.mm.2	10.5429	10.9331	11.0162	10.8626	10.563	10.736	10.8374	10.7658	10.7641	10.8957	10.9872	10.9917	10.6965	10.7694	11.0607	10.9795	ENSMUSG00000027012	Dync1i2
TC0200001036.mm.2	10.3093	9.79908	9.62329	9.62227	10.2901	9.56494	9.34498	9.24277	10.6385	9.63223	9.65728	9.52049	10.3068	9.5803	9.62878	9.59915	ENSMUSG00000027018	Hat1
TC0200001038.mm.2	6.56502	6.65643	6.4481	6.73584	6.62207	6.47262	6.52599	6.44112	6.8998	6.50524	6.97262	6.2462	6.25427	6.2821	6.58946	6.46108	ENSMUSG00000041921	Metap1d
TC0200001042.mm.2	6.81463	6.74936	6.89553	6.95639	7.25844	7.00405	7.13595	6.96934	6.61409	6.9424	6.66805	6.53092	6.71141	6.6478	6.90106	7.02513	ENSMUSG00000041911	Dlx1
TC0200001043.mm.2	5.0426	4.70631	4.71723	4.86538	4.54818	4.7988	5.17558	4.71449	5.10638	5.32055	5.06523	4.67292	4.42867	5.20765	4.76388	5.08316	ENSMUSG00000064263	Platr26
TC0200001045.mm.2	11.458	7.63706	8.03386	7.75269	11.6806	7.59746	7.70944	7.89384	11.8527	7.64052	7.78017	7.90917	11.644	7.76495	7.87196	8.05222	ENSMUSG00000027111	Itga6
TC0200001047.mm.2	9.69802	9.2292	9.47897	9.59624	9.6317	9.0215	9.23294	9.10659	10.0103	9.20971	9.56804	9.56388	9.61367	9.08101	9.48136	9.48216	ENSMUSG00000006494	Pdk1
TC0200001049.mm.2	3.74146	3.65052	3.71227	3.66329	3.63787	3.492	3.69847	3.67279	3.31499	4.09131	3.65103	3.52143	3.40383	3.60224	3.61699	3.61916	ENSMUSG00000049044	Rapgef4
TC0200001053.mm.2	8.67404	7.56324	7.43532	7.65567	8.81036	7.85521	7.89661	7.60318	8.68378	7.47923	7.76613	7.8429	8.64567	7.43546	7.634	7.59364	ENSMUSG00000004085	Zak
TC0200001056.mm.2	6.56558	4.84269	5.15985	5.49754	6.51765	5.2799	4.87248	5.04212	6.46114	5.01	5.09269	4.96683	6.89576	5.62514	5.36784	4.69468	ENSMUSG00000055612	Cdca7
TC0200001071.mm.2	6.77411	6.75666	6.80539	6.74503	6.62449	6.43182	6.76085	6.92344	6.66991	6.83375	6.54196	6.8138	6.59884	6.68787	6.63304	7.19208	ENSMUSG00000068859	Sp9
TC0200001072.mm.2	8.96752	8.69021	8.65541	8.5438	8.96459	8.90608	8.89519	9.01341	8.915	8.78538	8.56815	8.68632	8.69995	8.72979	8.49837	8.6521	ENSMUSG00000008226	Scrn3
TC0200001091.mm.2	3.75469	3.79219	4.26973	4.51841	4.17518	3.87704	4.17507	3.99559	4.03734	3.96135	4.33162	3.84954	4.00999	4.02309	3.64374	3.59886	ENSMUSG00000001819	Hoxd13
TC0200001092.mm.2	6.28034	5.3547	5.48495	5.60659	6.39049	5.88865	6.13871	6.02244	6.35914	6.19924	5.75815	6.12071	5.93764	5.8534	5.54912	6.32674	ENSMUSG00000001823	Hoxd12
TC0200001095.mm.2	5.06883	5.16249	5.39999	5.39367	5.16066	6.04236	5.11122	5.3156	5.60237	4.92388	5.03597	5.18196	5.25988	5.56638	5.02478	4.85862	ENSMUSG00000043342	Hoxd9
TC0200001096.mm.2	5.84576	5.51371	5.6431	6.08173	6.02084	5.75461	6.02934	6.48256	5.62545	5.73833	5.52311	5.83827	5.72139	5.9968	5.48486	5.78931	ENSMUSG00000027102	Hoxd8
TC0200001097.mm.2	6.8431	6.86681	7.20631	6.71131	6.61783	6.71636	6.91813	7.24187	6.9807	6.65378	6.6957	6.66952	6.9517	6.84483	6.9068	6.7799	ENSMUSG00000079277,ENSMUSG00000101174	Hoxd3,Hoxd4
TC0200001101.mm.2	4.96525	4.80429	4.89493	4.64575	4.8949	4.72463	4.50704	5.2659	4.99687	4.89775	4.33559	4.96876	4.914	4.89716	5.3455	4.87918	ENSMUSG00000042448	Hoxd1
TC0200001102.mm.2	8.47702	8.87839	9.02889	9.2025	8.77985	8.90203	8.92059	9.11872	8.84309	9.1686	9.16686	9.13919	8.65568	8.94218	9.00281	8.84977	ENSMUSG00000027099	Mtx2
TC0200001115.mm.2	11.5444	11.1384	11.2643	11.2957	11.6467	11.3189	11.2045	11.3279	12.0545	11.332	11.3425	11.4577	11.6747	11.1072	11.161	11.1909	ENSMUSG00000059005,ENSMUSG00000092086	Hnrnpa3,Gm6793
TC0200001121.mm.2	9.39362	9.18562	9.29524	9.24613	9.25833	9.16224	9.29172	9.01032	9.32544	8.95471	9.37866	9.23709	9.38112	9.08653	9.15598	9.24455	ENSMUSG00000042410	Agps
TC0200001125.mm.2	8.28629	8.05161	8.18244	8.0749	8.40671	8.13922	8.10644	8.19652	8.48013	8.12962	8.17001	8.15867	8.41557	8.17656	8.14486	8.08232	ENSMUSG00000042369	Rbm45
TC0200001127.mm.2	5.89083	5.57097	5.79292	5.55277	5.9212	5.54563	5.68404	5.69385	5.88583	5.67362	5.25734	5.83089	5.55134	5.77255	5.46993	5.6455	ENSMUSG00000042359	Osbpl6
TC0200001133.mm.2	4.60172	4.50597	4.10487	4.5689	3.94906	4.19477	4.47391	4.33051	4.10226	3.9509	3.86372	3.97001	4.15999	4.05885	4.65087	4.04322	ENSMUSG00000075267	Dfnb59
TC0200001134.mm.2	11.3853	11.2863	11.4056	11.3312	11.4107	11.2416	11.2558	11.2313	11.3492	11.2287	11.3072	11.2653	11.3231	11.2071	11.2129	11.2189	ENSMUSG00000002733	Plekha3
TC0200001144.mm.2	3.94569	3.17857	3.60773	3.78302	4.74104	3.71036	3.92062	3.75402	4.7262	3.7244	3.59528	3.31422	4.45726	3.37983	3.59667	3.60267	NA	Gm14461
TC0200001150.mm.2	9.85922	9.69728	9.61389	9.49916	9.64172	9.59658	9.57077	9.55721	9.83665	9.62288	9.39493	9.53738	9.90687	9.70438	9.55296	9.70021	ENSMUSG00000027011	Ube2e3
TC0200001158.mm.2	10.1573	11.1404	11.1781	11.2058	10.3405	11.0743	11.1684	11.0674	10.2115	11.2266	11.1643	11.2783	10.5489	11.0218	11.1165	11.0713	ENSMUSG00000027009	Itga4
TC0200001164.mm.2	9.44646	8.95274	8.80823	8.75936	9.47295	8.79236	8.90466	8.86318	9.30826	9.12852	8.96903	9.0221	9.4258	8.80169	8.9806	8.96835	ENSMUSG00000027007	Ssfa2
TC0200001166.mm.2	5.04946	4.87205	5.07266	4.74694	5.01246	4.67791	4.40914	4.92483	4.83906	4.81145	5.01323	4.85032	5.3039	4.6344	4.65148	4.98933	ENSMUSG00000034683	Ppp1r1c
TC0200001170.mm.2	5.19195	5.05041	5.10034	5.02337	5.0574	5.02856	5.24643	5.7332	4.99679	4.93695	4.87202	5.10092	5.27307	4.93565	5.1346	5.1815	ENSMUSG00000050114	Prdx6b
TC0200001171.mm.2	10.6523	10.8048	10.6237	10.6696	10.7783	10.8901	10.8413	11.0404	10.9716	10.8891	10.9638	10.9826	10.8882	10.713	10.9438	10.8037	ENSMUSG00000027006	Dnajc10
TC0200001189.mm.2	4.42608	4.29995	3.92267	4.29591	4.38034	4.56874	3.79431	4.54057	4.19585	3.97447	3.97951	4.90811	4.14018	4.13298	4.21854	4.16853	ENSMUSG00000070866	Zfp804a
TC0200001195.mm.2	3.91189	4.13395	3.81042	3.80767	3.98798	4.0681	3.59966	4.12875	3.34427	3.83513	4.02413	3.39173	3.46991	3.94293	3.67331	3.82093	NA	NA
TC0200001201.mm.2	9.67453	9.90695	9.89576	9.98751	9.81319	9.86242	9.83544	10.0297	10.0703	10.1896	10.0166	10.1353	9.93642	9.91092	9.92899	9.80448	ENSMUSG00000027091	Zc3h15
TC0200001203.mm.2	12.2322	11.838	11.5646	11.5855	12.0736	11.9655	11.6451	11.7235	12.0137	11.8396	11.5645	11.5757	12.1656	11.6585	11.5369	11.5134	ENSMUSG00000027087	Itgav
TC0200001204.mm.2	4.16145	4.28845	3.93803	3.81735	4.95392	4.58462	4.19674	4.82817	4.10108	4.53208	4.09616	4.0889	4.60631	4.3717	4.1966	4.22853	ENSMUSG00000048388	Fam171b
TC0200001206.mm.2	8.34534	8.38114	8.4516	8.40585	8.63849	8.34168	8.36671	8.1801	8.61143	8.21557	8.51678	8.53949	8.56449	8.39879	8.41222	8.36205	NA	NA
TC0200001207.mm.2	8.34534	8.38114	8.4516	8.40585	8.63849	8.34168	8.36671	8.1801	8.61143	8.21557	8.51678	8.53949	8.56449	8.39879	8.41222	8.36205	NA	NA
TC0200001208.mm.2	8.34534	8.38114	8.4516	8.40585	8.63849	8.34168	8.36671	8.1801	8.61143	8.21557	8.51678	8.53949	8.56449	8.39879	8.41222	8.36205	NA	NA
TC0200001209.mm.2	8.34534	8.38114	8.4516	8.40585	8.63849	8.34168	8.36671	8.1801	8.61143	8.21557	8.51678	8.53949	8.56449	8.39879	8.41222	8.36205	NA	NA
TC0200001210.mm.2	8.34534	8.38114	8.4516	8.40585	8.63849	8.34168	8.36671	8.1801	8.61143	8.21557	8.51678	8.53949	8.56449	8.39879	8.41222	8.36205	NA	NA
TC0200001211.mm.2	8.34534	8.38114	8.4516	8.40585	8.63849	8.34168	8.36671	8.1801	8.61143	8.21557	8.51678	8.53949	8.56449	8.39879	8.41222	8.36205	NA	NA
TC0200001212.mm.2	8.1203	8.22506	8.11734	8.11928	8.27969	8.23643	8.37388	8.275	8.19292	8.19122	8.31417	8.35065	8.22756	7.81656	8.13871	7.96469	NA	NA
TC0200001217.mm.2	3.37169	3.73133	3.30294	3.24397	3.01216	3.49076	3.47531	3.61178	3.22486	3.05706	3.16213	3.38881	3.11919	3.50015	3.39866	3.2252	ENSMUSG00000086598	Btbd18
TC0200001218.mm.2	7.8244	7.67761	7.78027	7.72206	7.68542	7.68406	7.75573	7.73301	7.87339	7.93371	7.61681	7.68047	7.61378	7.8695	7.68634	7.80327	ENSMUSG00000027080	Med19
TC0200001221.mm.2	5.39475	5.54153	5.59097	5.27404	5.14591	5.72332	5.78592	5.54342	5.39975	5.87938	5.31547	5.54355	5.56378	5.65239	5.58551	5.55224	ENSMUSG00000034059	Ypel4
TC0200001222.mm.2	9.57254	11.3711	11.1318	11.2017	9.0097	11.0102	10.6966	10.6113	8.8819	11.1608	11.058	10.8491	9.41428	11.3716	11.1375	11.0917	ENSMUSG00000027078	Ube2l6
TC0200001223.mm.2	6.60984	7.06775	6.92244	6.71022	6.57181	7.03133	6.90914	7.14022	6.61992	6.94324	7.09535	7.21129	6.64767	6.92334	7.04425	6.69161	ENSMUSG00000027076	Timm10
TC0200001224.mm.2	4.04965	4.43128	4.37638	4.27246	4.09342	3.94883	3.69253	4.66287	4.15839	4.13535	4.00514	4.17479	4.00157	3.89769	4.17418	3.9178	ENSMUSG00000027075	Slc43a1
TC0200001226.mm.2	10.4509	7.26751	6.80422	7.52002	10.6504	7.60774	7.51813	7.08498	10.2961	7.34854	7.20549	6.89413	10.3421	7.1993	6.98592	7.24633	ENSMUSG00000027074	Slc43a3
TC0200001227.mm.2	3.95934	3.7335	3.90564	3.87955	4.2784	3.58795	3.94898	4.32655	3.64249	3.87829	4.16609	3.93884	3.80604	4.04489	3.81317	3.90154	ENSMUSG00000027073	Prg2
TC0200001228.mm.2	5.00232	4.67676	4.88984	4.57535	4.70728	4.58763	4.74098	5.08506	4.81532	4.75131	4.47226	4.78791	4.5657	4.82434	4.37889	4.844	ENSMUSG00000027072	Prg3
TC0200001229.mm.2	10.8412	10.0783	10.0106	9.92308	10.707	10.1781	9.96219	9.87447	10.9587	10.0349	9.89522	10.0192	10.8174	10.051	10.0466	9.97449	ENSMUSG00000027067	Ssrp1
TC0200001230.mm.2	6.93539	6.76677	7.12914	6.95622	6.58925	6.67583	6.87839	7.38094	6.77761	7.30023	6.78884	6.67996	6.70974	7.26654	6.79192	6.51429	ENSMUSG00000033955	Tnks1bp1
TC0200001234.mm.2	4.42297	4.36645	4.60188	4.4504	4.66453	4.67494	4.51245	4.4643	4.44706	4.48457	4.49298	4.36853	4.63067	4.80644	4.40695	4.37563	ENSMUSG00000044338	Aplnr
TC0200001239.mm.2	3.60195	3.38833	3.46705	3.43144	3.54097	3.96828	3.43607	3.38182	3.28069	3.15201	3.71162	2.98337	3.40097	3.30346	3.47508	3.32739	ENSMUSG00000100631	Olfr996
TC0200001241.mm.2	3.31569	3.32504	3.03715	3.41123	3.39029	3.50386	3.52885	3.59149	3.63227	3.41225	3.61181	3.43358	3.22104	3.19662	3.19965	3.60338	ENSMUSG00000101976	Olfr998
TC0200001244.mm.2	3.43837	3.02382	3.49496	3.04573	3.41353	3.70316	3.55761	3.20859	3.5813	3.21224	3.46636	2.99299	3.53568	3.54392	3.88571	3.59011	ENSMUSG00000050603	Olfr1008
TC0200001245.mm.2	3.81805	3.89067	3.68336	3.88247	3.60704	3.86892	4.16505	3.95166	3.70048	4.06961	3.75735	3.77212	3.69228	3.792	3.49655	3.79815	ENSMUSG00000043226	Olfr1009
TC0200001246.mm.2	3.76858	4.00281	3.66728	4.06502	3.82179	3.63864	3.52313	3.72961	3.67258	3.74171	3.90552	3.98416	4.06512	3.73096	3.70556	3.79614	NA	Olfr1010
TC0200001247.mm.2	3.63517	3.59619	3.39264	3.39764	3.64078	3.97448	3.71956	3.85681	3.50431	3.60742	3.58703	3.64583	3.41719	3.32146	3.65668	3.39441	ENSMUSG00000053287	Olfr1013
TC0200001248.mm.2	3.40162	3.77903	3.7557	3.76299	3.19712	3.26778	3.18802	3.79314	3.3757	3.54383	3.39921	3.61189	3.57668	3.48722	3.51887	3.41961	ENSMUSG00000059379	Olfr1014
TC0200001249.mm.2	4.41229	4.68362	4.36153	4.51664	4.77006	4.13908	4.49655	4.33007	4.39263	4.29405	4.68024	4.0502	4.51009	4.50817	4.26754	4.80549	ENSMUSG00000033850	Olfr1015
TC0200001250.mm.2	3.70574	3.31038	3.90954	4.1208	3.87019	3.681	3.51981	3.46745	3.79566	3.31817	3.89634	3.92324	3.50016	3.71515	3.42745	3.63017	ENSMUSG00000043892	Olfr1018
TC0200001251.mm.2	3.83564	3.33669	3.20297	3.35665	3.6649	4.53621	3.87785	3.41074	3.61259	3.56487	3.211	3.22848	3.38078	3.29636	3.3495	3.36316	ENSMUSG00000046975	Olfr1020
TC0200001253.mm.2	2.87886	3.29896	3.05328	2.9803	3.13226	3.26906	2.96721	3.39363	3.08116	3.10661	3.13413	3.17792	3.00798	3.21083	3.41589	3.57059	ENSMUSG00000057761	Olfr1022
TC0200001254.mm.2	3.39431	3.65099	3.38325	3.25184	3.12657	3.4108	3.27733	3.20232	3.09996	3.36649	3.34837	3.26467	3.20975	3.19096	3.24491	3.24125	ENSMUSG00000050128	Olfr1023
TC0200001256.mm.2	3.89835	3.82886	3.89763	3.82947	3.74324	4.25812	4.19043	4.15562	3.81363	3.84397	4.64468	4.09666	3.60252	3.94572	3.90465	3.9936	ENSMUSG00000042863	Olfr1026
TC0200001258.mm.2	3.80573	3.52344	3.74725	3.40787	4.05188	4.09061	3.85443	3.85928	3.63007	4.18699	3.86967	3.80662	3.83106	3.60265	4.09982	3.88322	ENSMUSG00000057207	Olfr1028
TC0200001260.mm.2	4.06593	3.7225	4.54642	4.37096	4.22684	4.35101	3.85513	4.03119	4.10494	4.03624	4.02445	4.19798	3.92701	4.12072	4.22404	4.2228	ENSMUSG00000059873	Olfr1029
TC0200001261.mm.2	3.38124	3.80281	4.10931	4.08718	3.82378	3.94232	3.8424	4.6226	3.38224	3.90757	4.06601	3.89847	3.81744	3.65619	4.25289	3.92082	ENSMUSG00000044923	Olfr1030
TC0200001262.mm.2	3.0081	3.26084	3.21777	3.1517	3.35557	3.54079	3.28303	3.22616	3.17024	2.93583	3.15647	3.47355	3.12996	3.07507	3.06386	3.76881	ENSMUSG00000043267	Olfr1031
TC0200001263.mm.2	3.92598	3.55948	3.97757	3.772	4.01982	3.73881	3.47934	3.67781	3.47232	3.66921	3.60199	3.99165	3.59622	3.46049	3.59581	3.44331	ENSMUSG00000042796	Olfr1032
TC0200001264.mm.2	3.29409	3.95262	3.47989	3.2687	3.31562	3.17374	3.58531	3.61708	3.24077	3.83042	3.19857	3.37966	3.41663	3.27949	3.61277	3.30589	ENSMUSG00000045392	Olfr1033
TC0200001266.mm.2	3.67824	3.87899	3.89455	4.16099	3.88185	3.79173	3.90634	3.95816	3.65292	3.84856	3.71345	3.98168	3.47667	4.43773	4.08474	4.16658	ENSMUSG00000102091	Olfr1034
TC0200001267.mm.2	3.57072	3.34729	3.33316	3.54995	3.5714	3.71811	3.40859	3.56685	3.9077	3.54363	3.19426	3.52945	3.77685	3.1765	3.48858	3.59623	ENSMUSG00000099820	Olfr1036
TC0200001268.mm.2	3.17898	3.07468	3.60355	3.64679	3.18321	3.4746	3.53498	3.26318	3.59134	3.64672	3.50472	3.04544	2.99344	3.22522	3.31896	3.49082	NA	Olfr1038-ps
TC0200001269.mm.2	3.35793	3.05614	2.96484	3.48666	3.34904	3.04355	3.49113	3.21696	3.50633	3.69854	3.09869	3.53597	3.46715	3.43389	3.3567	3.42628	ENSMUSG00000047149	Olfr1052
TC0200001272.mm.2	3.29707	3.89268	3.05924	3.50941	3.1366	3.47842	3.45803	3.51938	2.83135	3.14443	3.77376	3.67143	3.10285	3.43673	3.29892	3.32646	ENSMUSG00000060742	Olfr1076
TC0200001273.mm.2	3.32388	3.44586	3.52935	3.41331	3.24901	3.41269	3.15498	3.56428	3.55862	3.3404	3.64657	3.47066	3.12035	2.97531	3.42816	3.69296	ENSMUSG00000047969	Olfr1093
TC0200001274.mm.2	3.10033	3.37173	3.14715	3.31023	3.3735	3.12044	3.36363	3.08726	3.21723	3.75357	3.3448	2.94086	3.38762	2.88951	3.2857	3.07236	ENSMUSG00000044213	Olfr1094
TC0200001275.mm.2	4.4489	3.75691	4.01794	3.9719	3.97282	4.44088	4.15178	4.0922	3.88085	4.05112	4.22842	4.02839	4.29443	3.87368	3.86023	4.37252	ENSMUSG00000049843	Olfr1102
TC0200001276.mm.2	3.62527	3.08154	3.30521	3.56017	3.36145	3.18876	3.65273	3.63986	3.91764	4.32172	3.38585	3.34931	3.05654	3.4026	3.62481	3.68693	ENSMUSG00000044487	Olfr1112
TC0200001277.mm.2	3.49535	3.57195	3.71143	3.41183	3.63031	3.69722	3.50779	3.84398	3.29612	3.74294	3.77637	3.44207	3.54356	3.60898	3.56744	3.37301	ENSMUSG00000070857	Olfr1113
TC0200001279.mm.2	2.91181	3.04902	2.93777	2.92074	2.76272	3.25764	2.93758	3.1421	3.12662	3.0035	2.71849	2.91831	3.19602	2.87332	2.99162	3.04494	ENSMUSG00000070856	Olfr1115
TC0200001281.mm.2	3.99012	3.93948	3.79881	4.03179	3.94374	3.77347	3.96613	4.1031	3.80454	3.85922	4.05415	4.10183	3.88569	3.78041	3.82517	3.91539	ENSMUSG00000070855	Olfr1116
TC0200001285.mm.2	4.06576	3.84927	4.20384	4.2464	4.0155	3.91462	3.97126	4.22186	3.74802	3.99003	3.55525	4.05427	3.76031	4.28851	4.24029	4.21038	ENSMUSG00000089732	Olfr1118
TC0200001287.mm.2	4.51918	3.69987	4.508	3.94809	4.03945	3.92201	4.08843	3.87856	4.34947	4.05924	3.98741	3.85802	4.10523	4.29893	3.69787	3.9178	ENSMUSG00000070853	Olfr1120
TC0200001288.mm.2	4.78615	4.19295	4.73956	4.80512	4.59505	4.33636	4.66259	4.89087	4.90883	4.92202	4.63095	4.41188	4.62207	4.69673	4.61667	4.64519	ENSMUSG00000070852	Olfr1121
TC0200001289.mm.2	3.70394	3.45544	3.69347	3.36351	3.72038	3.81911	4.38197	4.01959	3.68462	3.71539	3.84854	3.79159	3.32224	3.52249	3.44004	3.76442	ENSMUSG00000047594	Olfr1122
TC0200001291.mm.2	3.23232	3.15094	3.50178	3.81408	3.35715	3.37851	3.53273	3.70289	3.24535	3.37783	3.43069	3.39766	3.02182	3.19944	2.98216	3.21874	ENSMUSG00000043274	Olfr1123
TC0200001292.mm.2	3.27736	3.51478	3.33158	3.48759	3.21387	3.30568	3.46199	3.38168	3.13028	3.1942	3.34652	3.28139	3.31344	3.44823	3.24237	3.28298	ENSMUSG00000050772	Olfr1124
TC0200001293.mm.2	3.10306	2.87837	3.40129	3.19806	3.08317	3.12192	3.14595	3.45402	2.92991	3.19695	3.34858	3.01318	3.44423	3.15033	3.12611	2.99836	ENSMUSG00000058194	Olfr1126
TC0200001294.mm.2	4.25575	4.15375	3.8711	4.09285	3.71408	4.01148	4.14018	4.05013	3.96557	4.44484	4.23375	4.05547	3.93122	3.8946	3.9536	4.28167	ENSMUSG00000025838	Pramel6
TC0200001295.mm.2	8.7236	8.93967	8.88015	8.65175	8.69794	8.77912	8.80413	8.8441	8.92745	8.90924	8.92324	8.94426	8.5872	8.90914	9.16016	8.9528	ENSMUSG00000026511	Srp9
TC0200001296.mm.2	3.236	3.281	3.41729	3.07033	3.3805	3.11323	3.26935	3.05653	3.29477	3.41451	3.93331	3.26832	3.22631	3.23247	2.99208	3.86149	ENSMUSG00000061520	Olfr153
TC0200001297.mm.2	2.93399	3.03224	3.0139	3.17285	2.98637	3.29147	2.867	2.92282	3.04163	2.79541	2.91105	2.95875	3.11944	3.12231	2.89184	2.90545	ENSMUSG00000062272	Olfr1129
TC0200001298.mm.2	3.06635	2.88966	3.21276	3.06105	3.18898	3.31537	2.98743	3.12043	3.37076	3.31295	2.97094	3.31401	3.23202	3.39106	3.27901	3.05559	ENSMUSG00000059205	Olfr1130
TC0200001299.mm.2	3.12242	3.32942	3.52483	3.61098	3.44656	3.41534	3.53033	3.39452	3.70928	3.57422	3.66592	3.45833	3.29215	3.40722	3.73324	3.86436	ENSMUSG00000068819	Olfr1131
TC0200001300.mm.2	3.36612	2.91925	3.20426	3.34511	3.15451	3.42855	2.98353	3.59	3.34125	3.29913	3.18936	3.40542	3.13104	3.68411	3.04428	3.20349	ENSMUSG00000068817	Olfr1140
TC0200001301.mm.2	3.65683	3.91658	3.97626	3.80053	3.87004	3.43355	3.79461	3.70719	3.878	3.59966	3.58966	3.66948	3.80026	3.57125	3.68293	3.84454	ENSMUSG00000068816	Olfr152
TC0200001302.mm.2	3.42862	3.62619	3.21856	3.60986	3.3064	3.0851	3.44123	3.41384	3.51752	3.32005	3.4851	3.02185	3.30249	3.18135	3.39578	3.47554	ENSMUSG00000068815	Olfr1143
TC0200001303.mm.2	3.12271	3.34509	3.39439	3.35067	3.22407	3.13824	3.27201	3.22117	3.47605	3.07475	3.41043	3.52033	3.27541	3.40391	3.55684	3.43074	ENSMUSG00000068814	Olfr1145
TC0200001306.mm.2	4.47927	4.51065	4.43465	4.79352	4.48558	4.73567	4.74571	4.84433	4.59384	4.78966	4.75546	4.71226	4.65485	4.72044	4.35107	4.60884	ENSMUSG00000061875	Olfr1148
TC0200001309.mm.2	3.17691	3.20996	2.96916	3.19018	3.10358	3.3105	3.06531	3.21061	3.44124	3.22944	3.20513	3.21596	3.39121	3.13908	3.1901	3.22589	ENSMUSG00000047039	Olfr1151
TC0200001310.mm.2	3.16152	3.12945	2.92465	3.04683	3.25465	3.23651	3.49041	2.99949	3.08445	3.45647	3.36434	3.20405	3.20157	3.63664	3.03997	3.34369	ENSMUSG00000045225	Olfr1152
TC0200001312.mm.2	3.51077	3.79347	3.75676	3.66265	3.84307	3.63174	3.56768	3.45851	3.16163	3.9902	3.30238	3.71111	3.48156	3.66586	3.67226	3.44063	ENSMUSG00000048197	Olfr1153
TC0200001313.mm.2	3.09442	3.81788	3.41487	3.27366	3.56527	3.25293	3.4201	3.54712	3.46379	3.30765	3.33629	3.67399	3.54549	3.39959	3.53994	3.31684	ENSMUSG00000062793	Olfr1158
TC0200001314.mm.2	2.92956	3.11808	3.22308	3.11371	3.24003	3.18683	2.88926	3.01258	2.94358	3.30955	3.00398	2.92852	2.71374	2.99108	3.13838	3.14422	ENSMUSG00000045150	Olfr1161
TC0200001315.mm.2	2.89545	3.1976	3.2041	3.16648	3.31597	3.05596	3.03073	3.16732	2.73532	2.87773	3.54619	3.01582	3.05092	3.2228	2.91613	3.61788	ENSMUSG00000061342	Olfr1168
TC0200001317.mm.2	3.30919	3.84615	3.29389	3.23355	3.41423	3.58095	3.07355	3.53918	3.14543	3.25547	3.27972	3.66828	3.35877	3.30972	3.2342	3.32423	ENSMUSG00000050023	Olfr1176
TC0200001318.mm.2	3.4307	3.49874	3.62372	3.62324	3.27182	3.48971	3.56224	3.38158	3.53746	3.22192	3.26789	3.35211	3.30259	3.48485	3.36643	3.52124	ENSMUSG00000056995	Olfr1178
TC0200001319.mm.2	3.36244	3.17878	3.21839	3.47694	3.3017	3.66064	3.42808	3.09276	3.43211	3.15438	3.60683	3.77425	3.14752	3.50218	3.15627	3.19985	ENSMUSG00000049372	Olfr1183
TC0200001320.mm.2	3.28393	3.09411	3.14158	3.13794	3.60891	3.00183	2.97388	3.59081	3.2838	3.14183	3.14093	3.22951	3.15706	3.26636	3.19072	3.30562	ENSMUSG00000051424	Olfr1184
TC0200001322.mm.2	2.97866	3.21182	3.02171	3.0289	2.96073	3.39669	3.03242	3.30541	2.90927	2.92716	2.90292	2.86208	2.74856	2.78168	2.82293	2.90411	ENSMUSG00000057735	Olfr1186
TC0200001323.mm.2	4.46889	4.55175	4.2515	4.53741	4.35605	4.32034	4.7306	4.51896	4.37826	4.39111	4.23884	4.45181	4.28752	4.46833	4.57569	4.46688	ENSMUSG00000068809	Olfr1188
TC0200001325.mm.2	2.85113	3.71748	3.16839	3.30849	3.15504	3.34396	3.70012	3.52728	3.27094	3.06723	3.19118	3.1271	2.84926	3.00198	3.36087	3.29815	ENSMUSG00000068808	Olfr1189
TC0200001329.mm.2	4.93324	5.28437	5.19075	5.14308	4.8015	5.54606	5.3503	5.25196	4.98897	5.43663	5.29372	5.12357	5.17749	5.24987	5.07624	5.04285	ENSMUSG00000060827	Olfr1193
TC0200001330.mm.2	3.01717	3.0824	3.1368	3.18849	2.93588	3.06811	3.27435	3.05283	3.20822	3.33649	2.90802	2.8599	3.07136	3.03886	3.13496	2.86433	ENSMUSG00000059023	Olfr1201
TC0200001331.mm.2	3.09937	3.09732	2.97769	3.29752	3.15751	3.05525	3.19599	3.027	3.2945	3.2204	2.89293	3.06163	3.17696	2.81296	3.15193	2.80637	ENSMUSG00000064084	Olfr1202
TC0200001332.mm.2	3.17949	3.59372	3.01291	3.45682	3.08445	2.99961	3.35862	3.49616	3.0734	3.6436	3.37873	3.23682	3.27566	3.02636	3.29658	3.28191	ENSMUSG00000057447	Olfr1205
TC0200001333.mm.2	3.20009	2.96746	3.42741	3.42239	3.20854	3.24255	2.89709	3.11004	3.09382	3.24042	3.18675	3.03456	3.09824	2.95198	3.19233	3.1948	ENSMUSG00000061798	Olfr1204
TC0200001334.mm.2	2.85398	3.39154	3.36126	3.05692	3.31239	2.9962	3.2874	3.34027	3.16263	3.32761	3.46557	3.08885	3.68063	3.03253	3.24447	3.41056	ENSMUSG00000062757	Olfr1206
TC0200001335.mm.2	3.89352	4.0225	4.05363	4.24593	4.27394	3.89194	3.9598	4.00169	3.78368	4.47237	4.35263	4.07907	3.67851	3.9531	4.20809	4.15325	ENSMUSG00000048226	Olfr1212
TC0200001336.mm.2	3.37759	3.75938	3.69118	3.6076	3.31176	3.53652	3.40079	3.61179	3.48743	3.24776	3.12442	3.43734	3.48175	3.44219	3.52417	3.61305	ENSMUSG00000045148	Olfr1255
TC0200001337.mm.2	3.02563	2.94093	2.92844	2.77841	2.97126	2.94052	3.00092	3.47198	3.1898	3.25866	3.12829	3.27366	2.92371	2.9731	2.83367	3.15369	ENSMUSG00000049057	Olfr1257
TC0200001338.mm.2	3.31141	3.62864	3.42537	3.48727	3.76841	3.32179	3.59294	3.29251	3.38601	3.60277	3.28156	3.7318	3.38119	3.59656	3.08398	4.09871	ENSMUSG00000049149	Olfr1258
TC0200001339.mm.2	4.79474	4.78202	4.96387	4.72214	5.18595	5.0006	4.65186	4.8839	4.82124	4.63201	4.3846	4.97256	4.99656	4.64015	4.47386	4.81587	ENSMUSG00000042894	Olfr1260
TC0200001340.mm.2	4.10922	4.10728	4.0674	4.35495	4.11305	5.15694	3.99352	3.63137	3.95563	3.9429	4.3873	3.80051	3.65044	3.78416	3.94275	4.14241	ENSMUSG00000061295	Olfr1261
TC0200001341.mm.2	3.92973	4.59011	3.96597	4.01889	4.17004	3.49484	3.61665	3.91925	3.90012	3.76341	4.63334	3.72244	3.62991	3.77364	3.6844	4.80699	ENSMUSG00000051313	Olfr1262
TC0200001342.mm.2	3.73258	3.91818	3.92912	3.95288	3.63006	3.74182	3.95747	3.71307	3.77287	3.9413	3.55436	3.72298	3.6271	3.78303	3.61476	3.79569	ENSMUSG00000059112	Olfr1263
TC0200001343.mm.2	4.06682	4.36039	3.41605	3.81256	3.84511	3.78471	3.89879	3.77057	3.73044	4.19624	3.75878	4.09768	3.96267	4.23766	3.99485	3.82234	ENSMUSG00000059910	Olfr1265
TC0200001347.mm.2	3.46932	3.31861	3.55885	3.67051	3.4142	3.4625	3.10282	3.51224	3.46992	3.09449	3.43403	3.50823	3.31855	3.43388	3.15541	3.26489	ENSMUSG00000089859,ENSMUSG00000075064	Gm13769,Olfr1506
TC0200001348.mm.2	3.83508	4.04909	4.06977	3.76637	4.2163	4.40102	3.86849	3.72874	3.80713	4.38159	4.16719	4.43957	3.81486	3.85405	3.69139	4.03296	ENSMUSG00000075064,ENSMUSG00000089859	Olfr1274-ps
TC0200001352.mm.2	9.7821	9.09871	9.2016	9.17516	9.85553	9.15445	9.15523	9.19282	9.79163	8.88358	9.3997	9.3827	9.86789	8.85722	9.21843	9.14502	ENSMUSG00000051329	Nup160
TC0200001354.mm.2	8.29842	8.25817	7.82242	7.99291	8.17301	8.16128	8.13731	7.63566	7.983	8.01037	7.9358	8.01876	8.13784	8.21991	8.17161	7.93493	ENSMUSG00000008200	Fnbp4
TC0200001355.mm.2	4.94719	4.86459	4.72321	4.82506	5.03331	5.08391	4.43601	5.11257	4.91306	4.68232	4.54429	4.67952	4.80126	4.49695	4.84417	4.57669	ENSMUSG00000040812	Agbl2
TC0200001356.mm.2	11.4054	11.1028	11.0706	10.943	10.8759	11.2043	11.0607	10.9983	11.0284	11.05	10.8581	11.0253	11.1462	11.1217	11.129	11.1678	ENSMUSG00000027282	Mtch2
TC0200001357.mm.2	6.00746	6.35193	6.13363	5.80022	5.78063	6.08421	6.45012	6.11198	5.75892	5.90698	5.91821	6.21242	6.20881	6.34328	5.94216	5.58486	ENSMUSG00000040794	C1qtnf4
TC0200001359.mm.2	8.67285	8.2759	8.24424	8.71887	8.46702	8.58457	8.40116	8.46666	8.67429	8.54714	8.47407	8.38751	8.73704	8.56492	8.45319	8.38213	ENSMUSG00000005505	Kbtbd4
TC0200001362.mm.2	10.4656	10.5802	10.6449	10.7528	10.5641	10.5568	10.6101	10.6745	10.4001	10.7457	10.6795	10.6395	10.6466	10.7376	10.748	10.7	ENSMUSG00000005506	Celf1
TC0200001365.mm.2	5.83266	5.86512	5.94939	5.77696	6.32119	5.68219	6.09751	5.91185	6.13337	5.16388	5.7241	5.82294	5.82563	5.49407	5.92032	5.5523	ENSMUSG00000002104	Rapsn
TC0200001366.mm.2	11.0712	11.1091	11.0229	10.9557	10.9968	11.1331	11.1455	11.1247	11.1233	11.3093	11.0828	11.1375	11.1765	11.0947	11.0653	11.0925	ENSMUSG00000002102	Psmc3
TC0200001368.mm.2	12.894	12.9301	12.8727	12.7959	12.8047	12.8303	12.9013	12.8167	12.7921	12.7437	12.8009	12.7452	12.7952	12.7359	12.7759	12.8409	ENSMUSG00000002111	Spi1
TC0200001369.mm.2	4.99429	4.70332	4.86424	4.68953	4.95741	5.27069	5.25363	4.84803	4.90882	4.92645	4.4383	5.34531	4.75656	5.0043	4.73624	4.6919	ENSMUSG00000002100	Mybpc3
TC0200001371.mm.2	7.69288	10.1929	10.3376	10.1602	7.40046	10.087	10.0735	9.81292	7.47382	10.0767	10.0659	10.1133	7.43791	10.1063	10.2008	10.1682	ENSMUSG00000002103	Acp2
TC0200001374.mm.2	7.66534	7.47535	7.19435	7.51492	7.67671	7.77005	7.7853	7.74409	7.29003	7.60107	7.30544	7.53734	7.78601	7.51504	7.31467	7.39925	ENSMUSG00000027257	Pacsin3
TC0200001375.mm.2	10.4419	10.2572	10.3097	10.5157	10.4672	10.3168	10.3333	10.346	10.5407	10.4546	10.5697	10.441	10.5071	10.433	10.2489	10.2689	ENSMUSG00000027255	Arfgap2
TC0200001377.mm.2	6.74768	6.51648	6.27748	6.51965	6.69599	6.31128	6.54996	6.35163	6.83158	6.47862	6.35481	6.45919	6.97674	6.22207	6.36804	6.28047	ENSMUSG00000027253	Lrp4
TC0200001378.mm.2	10.5482	9.55325	9.54623	9.66341	10.9614	9.58282	9.48198	9.58287	10.9333	9.36971	9.66472	9.82447	10.8615	9.3341	9.58395	9.56894	ENSMUSG00000040549,ENSMUSG00000077221	Ckap5,Snord67
TC0200001380.mm.2	11.428	11.4583	11.3412	11.3145	11.0635	11.07	11.3098	11.2327	11.0679	11.1417	11.2772	11.1148	11.3123	11.31	11.3999	11.4676	ENSMUSG00000027247	Arhgap1
TC0200001381.mm.2	5.23236	4.9685	5.45038	5.4731	5.31622	5.81023	5.17829	5.46455	5.0784	5.56871	5.54182	5.54078	4.87377	4.96905	5.25553	5.4862	ENSMUSG00000027243	Harbi1
TC0200001382.mm.2	10.2797	10.7454	10.4881	10.4292	9.97309	10.452	10.637	10.4208	10.0041	10.6123	10.4618	10.3699	10.2078	10.8076	10.8608	10.7319	ENSMUSG00000040506	Ambra1
TC0200001392.mm.2	5.43434	4.52859	4.38652	4.24214	4.82631	4.39091	4.52232	3.87414	4.74151	4.49222	4.54755	4.2022	4.83358	4.30552	4.28915	4.77718	ENSMUSG00000040495	Chrm4
TC0200001393.mm.2	3.95884	3.57144	4.17922	4.00586	3.80761	3.91375	4.10627	3.92633	3.8575	4.1124	3.92104	3.3012	3.82264	4.07986	3.87999	3.67507	NA	NA
TC0200001396.mm.2	8.64066	9.26953	9.21478	8.93933	8.46695	9.1552	9.35836	8.96365	8.42259	8.89524	9.27338	9.04856	8.56018	9.13219	9.02887	9.18647	ENSMUSG00000058318	Phf21a
TC0200001411.mm.2	7.79217	9.53963	9.43839	9.66309	7.82849	9.38121	9.5128	9.50196	7.5804	9.77093	9.66927	9.47232	7.6772	9.62073	9.47096	9.22824	ENSMUSG00000027222	Pex16
TC0200001412.mm.2	6.76281	6.40235	6.59989	6.76902	6.48533	6.40217	6.58157	6.43192	6.64752	6.24968	6.35471	6.56552	6.3597	6.55141	6.40331	6.28799	ENSMUSG00000044916	1700029I15Rik
TC0200001441.mm.2	4.80538	6.07205	6.16652	6.22354	5.21333	5.8623	5.94331	6.06689	5.10091	6.19278	6.36077	6.18243	4.30212	6.4656	6.14761	5.89639	ENSMUSG00000027221	Chst1
TC0200001445.mm.2	5.53588	5.91363	5.45138	6.30135	5.29729	5.33148	5.48119	5.58842	5.45117	5.49107	5.29152	5.54737	5.37309	5.60622	5.62032	5.51595	ENSMUSG00000027220	Syt13
TC0200001448.mm.2	5.60015	4.99434	5.59297	5.47403	5.73419	5.63952	5.94982	5.68282	5.13617	5.59317	5.56943	5.59976	5.74393	6.06919	5.58414	5.63464	ENSMUSG00000068735	Trp53i11
TC0200001453.mm.2	4.50997	4.6609	4.43094	4.17694	4.66766	4.45086	4.27484	4.41845	4.34525	4.40901	4.0681	4.11745	4.48268	4.14373	4.26304	4.41562	NA	NA
TC0200001455.mm.2	4.75083	4.34591	4.13947	4.44822	4.24051	4.8118	4.43425	4.54653	4.6951	4.48902	4.34752	4.44191	4.67577	4.2405	4.21828	4.71304	ENSMUSG00000040310	Alx4
TC0200001472.mm.2	3.66401	3.69408	3.49271	3.21632	3.38282	3.59162	3.62103	3.49038	3.88065	3.47704	3.15248	3.62502	3.43084	3.42526	3.11592	3.73999	ENSMUSG00000050587	Lrrc4c
TC0200001502.mm.2	10.1276	10.3341	10.635	10.1291	10.4305	10.0374	9.59672	9.95789	10.3569	9.86343	10.3195	9.79857	9.72792	9.70914	10.0029	10.1203	NA	NA
TC0200001513.mm.2	3.49192	3.66832	3.72281	3.51226	3.3684	3.87123	3.70988	3.6818	3.52126	3.50376	3.3261	3.35337	3.53479	3.4429	3.56713	3.48073	ENSMUSG00000032864	Rag2
TC0200001514.mm.2	8.7937	8.6068	8.3479	8.51093	8.44958	8.42233	8.30648	8.13649	8.40481	8.71094	8.39815	8.14618	8.71979	8.62355	8.33437	8.42033	ENSMUSG00000027164	Traf6
TC0200001517.mm.2	7.93737	7.91722	7.92961	8.07762	7.87359	8.12585	7.82836	8.02282	7.68474	7.95619	7.88624	7.9823	7.86464	7.8837	7.83781	7.72619	ENSMUSG00000027163	Commd9
TC0200001523.mm.2	6.53962	6.47171	6.59804	6.56236	6.66914	6.72402	6.88101	6.94975	6.49103	6.70696	6.43214	6.24621	6.57622	6.6246	6.19705	6.54235	ENSMUSG00000027188	Pamr1
TC0200001524.mm.2	4.10066	6.78262	5.67805	5.92324	4.01244	6.92912	5.96373	6.0692	3.78648	6.78394	6.08172	5.17824	4.1339	6.95454	6.12937	6.24832	ENSMUSG00000005089	Slc1a2
TC0200001527.mm.2	8.03901	8.24931	7.96518	8.15694	8.14217	8.28492	8.00145	8.37168	7.91445	8.2198	8.35006	8.50279	8.0726	8.08305	8.10153	7.99325	ENSMUSG00000010911	Apip
TC0200001532.mm.2	4.28401	4.75867	4.46775	3.88123	4.03094	3.61719	4.03209	4.09893	4.18798	4.25153	4.03605	4.05086	3.95928	3.89184	3.75197	4.32137	ENSMUSG00000027186	Elf5
TC0200001535.mm.2	5.13329	6.94928	7.02115	7.22961	5.87122	6.50757	7.22953	7.35816	5.5639	7.04418	7.26883	7.12436	5.22064	7.05709	7.06157	6.82501	ENSMUSG00000032724	Abtb2
TC0200001546.mm.2	8.70246	8.2689	8.13959	8.24749	8.32399	8.05285	8.26166	8.0452	8.33326	8.16312	8.23911	8.24558	8.5055	8.24026	8.36454	8.27015	ENSMUSG00000032698	Lmo2
TC0200001547.mm.2	9.04776	9.06965	8.95852	9.16846	9.12596	9.07159	9.04098	8.80458	9.32451	9.23943	9.07209	9.25429	9.21336	9.04708	9.0753	9.02145	ENSMUSG00000027180	Fbxo3
TC0200001550.mm.2	4.55922	3.90382	3.97444	4.10829	4.43383	3.9043	4.46369	4.07388	4.10363	4.19655	4.20497	4.06922	4.34298	4.70639	4.28053	4.0441	NA	Gm10912
TC0200001551.mm.2	6.49307	6.26072	6.20657	6.29579	6.61239	6.4085	6.21532	6.12263	6.0706	5.83859	6.65464	6.47978	6.44836	6.16854	6.07557	6.12535	ENSMUSG00000068686	Cd59b
TC0200001552.mm.2	9.35437	8.95981	9.04616	9.28312	9.3837	9.08138	9.08522	8.75568	8.91674	8.63031	9.25902	9.07574	9.11599	8.59141	9.00548	8.81744	ENSMUSG00000032679	Cd59a
TC0200001553.mm.2	4.75714	4.61964	4.64059	4.55972	4.64003	4.5461	4.37495	4.51479	4.45433	4.68919	4.38366	4.50137	4.4398	4.5428	4.31938	4.538	ENSMUSG00000032671	A930018P22Rik
TC0200001564.mm.2	8.64583	8.79264	8.6905	8.75299	8.91075	8.76485	8.79143	8.67487	8.942	8.47966	8.8179	8.85637	8.74568	8.64248	8.58918	8.57086	ENSMUSG00000027176	Cstf3
TC0200001572.mm.2	3.29946	2.9907	3.04517	3.3318	3.50733	3.04703	3.73285	3.64431	3.32732	3.41276	3.44325	3.37699	3.32321	3.26697	3.3337	3.09384	ENSMUSG00000045106	Ccdc73
TC0200001575.mm.2	9.18227	8.78318	9.08968	8.831	9.30361	8.66807	9.09217	9.11059	9.27485	8.94529	8.65309	8.85793	9.01586	8.91836	8.59054	8.83199	NA	NA
TC0200001576.mm.2	5.84737	5.98523	5.77685	5.61093	5.79159	5.8329	6.28376	5.97882	5.35616	5.96467	5.99973	5.97604	5.38521	5.91388	5.71543	5.74801	ENSMUSG00000016458	Wt1
TC0200001579.mm.2	3.40246	3.4401	3.46721	3.66083	3.4294	3.2063	3.34016	3.50884	3.52717	3.43818	3.29374	3.50836	3.25873	3.28602	3.62501	3.66428	ENSMUSG00000055312	Them7
TC0200001583.mm.2	4.39253	4.83875	4.49814	4.22265	4.72032	4.8183	4.9356	4.82428	4.80871	4.47535	4.56502	4.71507	4.67814	4.94428	4.61176	4.54072	ENSMUSG00000027168	Pax6
TC0200001586.mm.2	7.11312	6.8817	7.37415	7.75428	7.44685	7.29786	7.31632	7.38674	7.35391	7.23825	7.73338	7.61675	7.17137	7.0482	7.09054	7.01084	ENSMUSG00000042670	Immp1l
TC0200001591.mm.2	5.09429	5.03951	5.32397	5.21822	5.12671	4.7	5.2034	5.28337	4.84371	4.78069	4.89513	4.93379	5.16836	4.91836	4.94512	5.4177	NA	Dcdc5
TC0200001597.mm.2	3.51683	3.8782	3.94303	4.07055	3.59442	3.85395	3.82871	3.50715	4.13888	3.75694	3.91605	3.80642	3.87173	3.87413	3.97734	3.9233	ENSMUSG00000016386	Mpped2
TC0200001608.mm.2	3.94357	3.66458	4.35279	4.26771	3.93314	4.00547	4.145	4.56805	4.08141	3.69641	4.06682	3.88324	3.90507	3.9653	3.48976	3.85109	ENSMUSG00000042604	Kcna4
TC0200001620.mm.2	7.43926	4.34293	4.53638	4.55153	7.92294	4.72761	4.14063	4.13933	7.9912	3.49892	4.08392	4.24999	7.91034	4.29948	4.28698	4.54771	ENSMUSG00000027115	Kif18a
TC0200001624.mm.2	3.68157	3.54916	4.01834	3.76748	3.53596	3.74217	3.81594	3.88206	3.92101	4.20658	3.78287	3.74961	3.70935	3.91816	4.15469	3.98323	ENSMUSG00000048482	Bdnf
TC0200001625.mm.2	9.89002	9.48997	9.47083	9.4701	9.85427	9.58165	9.56308	9.512	10.1065	9.40458	9.41356	9.62448	9.79406	9.5189	9.51522	9.50003	ENSMUSG00000027162	Lin7c
TC0200001627.mm.2	4.64865	4.38737	4.28974	3.96892	4.6798	4.36176	4.14539	4.45706	4.73313	4.30484	4.32504	4.34663	4.58784	4.27602	4.2596	4.44708	ENSMUSG00000050199	Lgr4
TC0200001628.mm.2	10.1894	7.87793	7.87714	7.7033	10.025	7.90915	7.86302	7.46791	10.0555	7.73248	7.81965	8.17553	10.1643	7.86981	7.7526	7.78608	ENSMUSG00000027160	Ccdc34
TC0200001634.mm.2	4.32004	4.07926	4.21635	4.38947	4.40688	3.92777	4.3376	4.19424	4.27714	4.00281	4.3353	4.39412	3.98682	4.42909	3.95832	4.42351	ENSMUSG00000041644	Slc5a12
TC0200001637.mm.2	3.31282	3.67496	3.75246	3.26836	3.12053	3.21919	3.75012	3.33121	3.32978	3.01185	3.48603	3.53913	3.05198	3.3468	3.39592	3.42062	ENSMUSG00000050808	Muc15
TC0200001639.mm.2	3.53706	3.73177	3.49014	3.87733	4.20334	3.68612	3.60921	4.64909	4.14091	3.61917	3.67052	3.56864	3.8441	3.67522	3.4306	3.60668	ENSMUSG00000063844	Olfr1276
TC0200001640.mm.2	3.51941	3.67865	3.40115	3.78944	3.28339	3.4864	3.68657	3.56562	3.3723	3.87974	3.80198	4.0847	3.54273	3.52404	3.49847	3.5176	ENSMUSG00000068647	Olfr1278
TC0200001641.mm.2	3.19103	3.08648	3.49849	3.33674	3.17811	3.21278	3.25129	3.2091	3.3826	3.04914	2.87878	3.22431	3.10455	3.2961	3.83547	3.38993	ENSMUSG00000109813	Olfr1279
TC0200001642.mm.2	3.62328	3.84264	3.3643	3.31989	3.65275	4.20987	3.62506	3.77958	3.20003	3.84724	3.08657	3.59658	3.58822	3.7894	3.5101	3.56337	ENSMUSG00000109449	Olfr1280
TC0200001643.mm.2	4.09087	3.99757	3.88306	4.20045	4.33668	4.21166	3.98962	4.37116	4.02462	3.81358	4.03541	4.11951	3.72507	4.27419	3.57985	3.87886	ENSMUSG00000095156	Olfr1281
TC0200001644.mm.2	3.31465	3.38938	3.39661	3.24422	3.62779	3.22113	3.75943	3.7404	3.12526	3.39908	3.50504	3.46018	3.31897	3.53524	3.88455	3.36029	ENSMUSG00000109322	Olfr1283
TC0200001645.mm.2	3.47625	3.68158	3.46401	3.35238	3.26243	3.54233	3.4359	3.41447	3.69327	3.30557	3.807	3.41332	3.56629	3.48036	3.55849	3.816	ENSMUSG00000108931	Olfr1284
TC0200001646.mm.2	3.31361	3.61796	3.54489	3.44339	3.84286	3.36732	3.59683	3.5504	3.69205	3.69819	3.6391	3.87474	3.73062	3.42191	3.56675	3.48064	NA	NA
TC0200001647.mm.2	3.06441	3.02441	2.73412	2.9008	3.00201	3.29253	3.01019	3.06959	2.79251	2.93498	2.88502	2.87027	2.92902	2.92016	2.78478	3.02853	ENSMUSG00000095586	Olfr1287
TC0200001648.mm.2	3.44514	3.43995	3.39754	4.0632	3.1912	3.27293	3.46938	4.19126	3.60128	3.31865	3.94643	3.35194	3.37716	3.51606	3.25779	3.40435	ENSMUSG00000044039	Olfr1288
TC0200001649.mm.2	3.16736	2.98275	3.05525	3.09093	2.99252	3.03885	3.25147	3.10582	2.95437	2.77153	2.93049	3.16331	3.14325	3.35926	3.22336	2.83833	ENSMUSG00000061195	Olfr1289
TC0200001652.mm.2	3.88582	3.48723	3.71372	3.83897	3.76274	3.97268	4.00937	4.48359	3.99051	3.87829	4.42782	4.23665	4.0854	4.30111	4.28644	4.20188	ENSMUSG00000109219,ENSMUSG00000109389	Olfr1299,Olfr1300-ps1
TC0200001654.mm.2	4.73283	5.20871	5.00194	4.79103	5.15588	5.00427	5.05903	5.18177	4.74814	5.06417	4.99728	5.0581	5.03007	5.09656	5.43571	5.12341	ENSMUSG00000057149	Olfr1301
TC0200001655.mm.2	3.26512	3.20874	3.216	3.45878	3.26312	3.24446	2.99393	3.1906	3.30408	3.52681	2.97237	3.18933	3.12109	3.39157	3.24947	3.23504	ENSMUSG00000044560	Olfr1302
TC0200001659.mm.2	2.94197	3.59443	3.4367	3.01135	3.11909	3.18491	3.13905	3.43371	3.11146	3.58567	3.17641	3.54466	3.44235	3.32387	3.28266	3.25288	ENSMUSG00000050776	Olfr1317
TC0200001660.mm.2	3.24303	3.69784	3.09283	3.27129	3.18276	3.50908	3.39222	3.46774	3.3361	3.13135	2.97401	3.13812	3.01316	3.22185	3.06833	3.25873	ENSMUSG00000049758	Olfr1318
TC0200001662.mm.2	10.1547	8.73844	8.69248	8.63692	9.50649	8.25762	8.53075	8.39548	9.46128	8.12184	8.66114	8.3759	9.94142	8.59572	8.33592	8.45644	ENSMUSG00000027134	Lpcat4
TC0200001663.mm.2	11.3357	11.0591	11.0613	11.1254	11.0771	11.2629	11.1474	11.1323	11.3893	11.0494	11.2588	10.9665	11.1979	11.0498	11.1899	11.1463	ENSMUSG00000027133	Nop10
TC0200001664.mm.2	6.86704	7.31368	7.58205	7.57987	7.14335	7.07543	7.48334	7.28991	6.76531	7.31125	7.45287	7.31855	7.09872	7.30501	7.40122	7.37579	ENSMUSG00000027132,ENSMUSG00000027130,ENSMUSG00000096764	Katnbl1,Slc12a6
TC0200001674.mm.2	10.0684	10.2705	10.2008	10.1086	9.91317	10.0867	10.062	10.1847	9.98292	10.1352	10.1846	10.3331	9.97532	10.1498	10.2716	10.1862	ENSMUSG00000055943	Emc7
TC0200001675.mm.2	8.35431	8.71682	8.07591	8.39243	8.26429	8.6687	8.54383	8.80525	8.34045	8.67039	8.60828	8.54417	8.43471	8.55008	8.49726	8.5457	ENSMUSG00000003604	Aven
TC0200001680.mm.2	3.86986	4.16543	4.07737	4.06819	3.97665	4.38151	4.1868	4.8223	4.54502	4.29347	4.18714	4.21465	4.24872	4.43052	4.28751	4.1318	ENSMUSG00000041255	Tmco5b
TC0200001681.mm.2	8.44966	9.09864	8.81903	8.73157	8.32249	8.75094	8.79765	8.85368	8.40699	8.76294	9.02525	8.74056	8.27882	8.70449	8.72325	8.76045	ENSMUSG00000044042	Fmn1
TC0200001700.mm.2	6.68997	6.2634	6.27101	6.55646	6.93486	6.17413	6.22189	5.98955	6.84696	5.88522	6.05673	6.33205	6.76714	6.05783	5.87764	6.23368	ENSMUSG00000040282	BC052040
TC0200001712.mm.2	4.19795	4.07988	3.82752	3.87804	3.91644	4.26833	4.18403	4.00955	3.77105	3.9856	3.60502	3.48143	3.88828	3.86018	3.6137	3.84992	ENSMUSG00000027355	Tmco5
TC0200001716.mm.2	10.7705	10.83	10.8318	10.7393	10.8412	10.8392	10.8874	10.8264	11.2879	10.8118	10.8501	10.8399	10.9138	10.8664	10.7947	10.886	ENSMUSG00000027351	Spred1
TC0200001724.mm.2	9.95917	10.4955	10.8958	11.3813	10.8934	10.6829	10.3766	10.677	10.7445	10.4642	11.1348	11.044	10.1953	10.155	10.4882	10.343	ENSMUSG00000027349	Fam98b
TC0200001729.mm.2	5.35975	9.5447	8.61752	9.4447	4.88353	9.3655	8.93382	9.82283	5.88108	9.39909	9.4459	9.0144	5.71089	9.48376	9.99981	9.55101	ENSMUSG00000040152	Thbs1
TC0200001735.mm.2	9.17182	8.89399	8.67021	8.81005	9.40997	8.9145	8.70204	8.68939	9.23068	8.89472	8.71547	8.8153	9.40814	8.93371	8.71819	8.74469	ENSMUSG00000005102	Eif2ak4
TC0200001741.mm.2	9.82385	6.08988	6.03492	6.30634	10.3177	6.12956	5.57218	5.80227	10.431	5.92294	6.44361	6.45129	10.0569	5.85111	6.24597	5.95806	ENSMUSG00000040084	Bub1b
TC0200001743.mm.2	4.71689	4.84119	5.24155	5.28276	4.34951	4.70616	4.52496	5.13378	4.78525	5.63872	4.96481	5.18156	4.85324	4.59913	4.83745	4.92247	ENSMUSG00000074923	Pak6
TC0200001745.mm.2	5.68036	6.10691	6.07985	6.20658	5.66375	6.23076	6.19139	5.89134	6.0093	5.94597	5.99042	6.06277	5.67099	5.97987	6.28818	5.50705	NA	Inafm2
TC0200001746.mm.2	6.36638	6.08033	6.76684	6.62791	6.23207	6.01523	6.16591	6.36968	6.53707	6.00201	6.4885	6.2728	6.3537	6.09048	5.96554	5.8983	ENSMUSG00000046804	Phgr1
TC0200001747.mm.2	4.14218	3.50025	3.37482	3.47634	3.56837	3.67634	3.59787	3.49475	3.7716	3.50607	3.5508	4.17172	3.42273	3.95036	3.32257	3.53429	ENSMUSG00000040035	Disp2
TC0200001748.mm.2	9.55854	6.70606	6.56682	6.26974	9.47559	6.74511	6.64855	6.84671	9.68925	6.48038	6.52035	6.35849	9.54328	6.43394	6.69366	6.42424	ENSMUSG00000027331	Knstrn
TC0200001749.mm.2	8.08575	7.83898	7.71557	8.17473	7.81689	8.05229	8.30806	8.16416	7.75452	7.94559	8.09487	7.90565	8.07395	8.006	7.83754	7.58091	ENSMUSG00000027332	Ivd
TC0200001750.mm.2	8.08281	8.53032	8.39669	8.66785	8.19647	8.40745	8.41528	8.31641	7.89838	8.54032	8.49273	8.66415	8.20776	8.61589	8.51277	8.26498	ENSMUSG00000040007	Bahd1
TC0200001751.mm.2	8.91132	8.84146	8.78832	8.83188	8.74717	8.83852	8.57554	8.58603	8.5831	8.72665	8.716	8.89093	9.13475	8.78755	8.73235	8.82393	ENSMUSG00000074916	Chst14
TC0200001756.mm.2	7.23108	7.22507	6.93203	6.85281	7.09895	6.94396	6.83177	6.8037	6.84178	6.71385	6.88599	6.44317	7.27478	6.73045	6.63243	6.89216	ENSMUSG00000027324	Rpusd2
TC0200001757.mm.2	9.47543	5.2145	5.6399	5.24471	9.85152	5.4778	5.57302	5.52874	9.59213	5.20732	4.75943	5.37235	9.74539	5.4667	4.97712	5.35015	ENSMUSG00000027326	Knl1
TC0200001760.mm.2	9.42437	6.08924	6.04497	5.93901	9.80453	6.65222	6.38355	5.74122	9.96008	5.95551	6.25553	6.4292	9.62626	6.08419	6.05821	6.09356	ENSMUSG00000027323	Rad51
TC0200001761.mm.2	5.50194	5.35474	5.46677	5.40094	5.46012	5.51831	5.5278	5.15324	5.47674	5.44478	5.23787	5.1561	5.53266	5.38514	5.10007	5.119	ENSMUSG00000046814	Gchfr
TC0200001762.mm.2	4.31567	3.94559	3.77466	3.86614	4.23228	4.38526	4.0221	3.76162	3.73815	4.20678	3.89601	3.58105	3.94962	4.39301	3.84561	4.3154	ENSMUSG00000055926	Gm14137
TC0200001764.mm.2	8.7731	8.51072	8.2965	8.40745	8.60043	8.50431	8.47585	8.53986	8.5937	8.47838	8.39555	8.35624	8.82851	8.42443	8.68379	8.62887	ENSMUSG00000068580	Zfyve19
TC0200001765.mm.2	5.08481	5.41412	5.22023	5.52476	5.13518	5.25361	5.29955	6.26099	5.01058	5.04043	5.42615	5.38123	5.08593	5.35843	5.86692	5.25841	ENSMUSG00000027315	Spint1
TC0200001767.mm.2	8.87758	8.76507	8.59854	8.76415	8.75781	8.60057	8.54066	8.62815	8.85002	8.67988	8.74834	8.68182	9.0128	8.74709	8.68262	8.55236	ENSMUSG00000034216	Vps18
TC0200001769.mm.2	4.27787	4.03783	4.03565	4.36535	4.39539	4.5041	4.37651	4.47186	3.91754	4.22635	4.16787	4.33931	4.34062	3.94501	4.53932	4.03189	ENSMUSG00000027314	Dll4
TC0200001770.mm.2	5.75852	6.40961	6.37231	6.52884	5.6515	6.20871	5.77453	6.51088	5.58118	6.23129	6.3732	6.2237	5.6667	5.9845	6.37496	6.40235	ENSMUSG00000027313	Chac1
TC0200001773.mm.2	9.71825	9.72825	9.74103	9.73112	9.47958	9.73948	9.57985	9.53988	9.73645	9.72806	9.77418	9.64127	9.83878	9.78062	10.0112	9.72393	ENSMUSG00000014077	Chp1
TC0200001776.mm.2	10.8738	6.55842	5.96138	6.25111	10.9313	6.47028	6.20112	6.41708	11.0399	6.28379	5.8474	6.59061	10.8704	6.07231	6.35153	6.80594	ENSMUSG00000027306	Nusap1
TC0200001779.mm.2	8.60665	8.05025	7.98489	8.16251	8.53227	8.16462	7.83028	8.12928	8.32783	7.98205	7.83247	8.00864	8.30929	7.96989	8.02525	7.79364	ENSMUSG00000027304	Rtf1
TC0200001780.mm.2	4.59396	5.07276	4.96026	4.48463	5.09241	4.68893	4.56241	4.95932	4.48072	4.61496	4.2164	4.41993	4.87624	4.79737	4.42666	5.09713	ENSMUSG00000027296	Itpka
TC0200001781.mm.2	4.08268	4.18988	4.35587	4.46267	4.50228	4.66173	3.91087	4.53301	4.75745	4.46857	3.92447	4.31222	4.59092	4.41813	4.14115	4.19428	ENSMUSG00000027298	Tyro3
TC0200001782.mm.2	9.40472	9.66826	9.88966	9.82044	9.91922	9.7064	9.8439	9.73836	9.81512	9.58704	9.76948	9.90615	9.65966	9.23354	9.78882	9.55081	ENSMUSG00000033943	Mga
TC0200001786.mm.2	7.16115	9.18738	8.87443	9.19394	7.04914	9.3213	9.03844	9.17101	7.12973	9.24894	9.1897	9.10825	7.14244	9.2294	9.05865	8.67455	ENSMUSG00000033902	Mapkbp1
TC0200001788.mm.2	6.11133	5.90376	6.4795	5.99738	6.02581	6.01795	6.24849	6.43766	5.98508	6.26834	5.65427	6.09789	6.27126	6.27754	6.06119	6.09264	ENSMUSG00000098789,ENSMUSG00000098488,ENSMUSG00000033852	Jmjd7,Pla2g4b,Gm28042
TC0200001794.mm.2	11.9438	11.9144	11.8985	12.1186	11.9928	11.8961	11.91	11.9	11.9461	11.9771	12.0021	11.9234	11.9608	11.8767	11.926	11.8549	ENSMUSG00000027287	Snap23
TC0200001797.mm.2	8.79833	8.30746	8.16286	8.3417	8.85438	8.2982	8.22608	7.8773	8.86452	8.24109	8.21461	8.26869	8.91688	8.25296	8.17109	8.29322	ENSMUSG00000027285	Haus2
TC0200001798.mm.2	9.83632	9.70674	9.83234	9.99208	10.325	10.3136	10.1099	10.1452	10.2067	9.8005	9.90668	10.1091	10.2099	9.98878	9.873	9.84746	NA	NA
TC0200001801.mm.2	6.16735	6.62127	6.691	6.36912	6.22094	6.38993	6.49915	6.35232	6.19876	6.43584	6.40219	6.02607	6.39276	6.43956	6.46037	6.27528	ENSMUSG00000054484	Tmem62
TC0200001803.mm.2	9.58144	9.91898	9.70879	9.88183	9.59743	9.99123	9.83608	9.91519	9.4643	9.9275	9.88463	9.97078	9.52092	9.99684	9.9264	9.93284	ENSMUSG00000023572	Ccndbp1
TC0200001806.mm.2	7.89761	7.44087	7.32636	7.3227	7.91883	7.37692	7.67554	7.38068	7.74336	7.59597	7.21921	7.4804	8.02967	7.48013	7.45767	7.32221	ENSMUSG00000027259	Adal
TC0200001808.mm.2	9.83759	9.51518	9.36438	9.50007	9.70824	9.40977	9.62033	9.68748	9.6835	9.46143	9.59491	9.55925	9.81745	9.47267	9.58384	9.47525	ENSMUSG00000027263	Tubgcp4
TC0200001809.mm.2	5.287	5.45609	4.9722	5.13376	5.08935	5.14844	5.00394	5.60407	5.19435	5.24562	5.14427	5.30687	5.2394	5.11082	5.14426	5.7162	ENSMUSG00000027254	Map1a
TC0200001810.mm.2	5.231	4.90612	5.53569	5.15351	5.1737	5.245	5.34285	5.45731	4.91587	5.05655	5.18534	5.04327	4.87452	5.2134	5.60745	4.71662	ENSMUSG00000000308	Ckmt1
TC0200001812.mm.2	11.3636	11.5588	11.5799	11.4914	11.3558	11.5814	11.4951	11.377	11.5605	11.4781	11.5371	11.5824	11.3395	11.3777	11.6648	11.535	ENSMUSG00000027248	Pdia3
TC0200001819.mm.2	8.75253	6.54096	6.64155	6.99078	9.32922	7.08818	6.57772	7.05747	9.02679	6.43614	7.10669	6.94722	8.83312	6.41682	6.58371	6.50014	ENSMUSG00000027242	Wdr76
TC0200001826.mm.2	4.47526	4.28082	4.30865	4.18836	4.79572	4.23878	4.35701	4.60602	4.60707	4.74898	3.9584	4.49724	4.41375	4.72107	3.967	4.50017	ENSMUSG00000060227	Casc4
TC0200001829.mm.2	8.68917	8.15861	8.1665	8.05294	8.76545	8.17631	7.99035	7.66462	9.04296	7.78284	7.96791	8.03266	8.62945	7.90156	8.10712	8.1702	ENSMUSG00000033411	Ctdspl2
TC0200001836.mm.2	9.83419	9.82466	9.74974	9.7412	9.83854	9.84545	9.80918	9.75404	9.87577	9.56649	9.74073	9.80698	9.71574	9.63143	9.69319	9.69687	ENSMUSG00000043424,ENSMUSG00000027236	Eif3j2,Eif3j1
TC0200001838.mm.2	13.2506	13.337	13.4108	13.3893	13.2162	13.3928	13.4286	13.3524	13.2659	13.3808	13.4229	13.3683	13.2377	13.3961	13.3319	13.3941	ENSMUSG00000060802	B2m
TC0200001839.mm.2	4.89758	4.24123	4.28037	4.58746	4.42047	5.0725	4.7003	4.56018	4.72373	4.66225	4.43807	4.40059	4.65218	4.27397	4.49396	4.7708	ENSMUSG00000033368	Trim69
TC0200001840.mm.2	3.15223	3.17553	3.08577	3.07618	3.24068	3.39249	3.4448	3.38829	2.84334	3.18056	3.06371	3.35341	3.14525	3.24089	3.18433	3.21498	ENSMUSG00000027229	Terb2
TC0200001843.mm.2	10.022	8.37967	8.52949	8.71578	9.69702	8.45511	8.58231	8.73078	9.72206	8.52872	8.69737	8.53841	10.0367	8.39513	8.48206	8.36211	ENSMUSG00000027227	Sord
TC0200001846.mm.2	4.45403	4.58683	4.56424	4.25865	4.64031	4.71888	4.55153	4.65267	4.77097	4.76419	4.66186	4.67754	4.54038	4.52578	4.57743	4.52089	ENSMUSG00000027225	Duoxa2
TC0200001847.mm.2	3.83685	4.34233	4.0137	4.24603	4.05558	4.10539	4.01176	4.03281	3.98485	3.86639	3.93914	4.04445	3.63147	4.02475	4.36049	4.18515	ENSMUSG00000033268	Duox1
TC0200001849.mm.2	6.74698	9.23048	9.30105	9.10899	6.93053	8.49993	8.74081	8.48505	7.01143	9.06166	9.02375	9.18349	7.11077	9.2808	9.17698	9.22735	ENSMUSG00000027219	Slc28a2
TC0200001851.mm.2	6.46961	6.81655	7.24741	7.06465	6.11161	6.3601	6.7511	6.40894	5.93119	7.03461	6.73871	6.87809	5.84571	6.70049	7.15542	7.08827	ENSMUSG00000079071	Gm14085
TC0200001853.mm.2	6.61996	6.48523	6.88567	6.76372	6.90151	6.59402	6.18973	6.66938	6.68742	6.89941	6.67373	6.59077	6.91385	6.70343	6.81508	6.4537	NA	Spata5l1
TC0200001854.mm.2	8.83432	9.02892	8.05227	8.13115	8.88981	8.83458	8.13806	8.0407	8.80522	8.97772	8.23612	8.0298	8.58846	9.08246	8.50341	8.22358	ENSMUSG00000033213,ENSMUSG00000076309	AA467197,Mir147
TC0200001858.mm.2	9.13803	8.85874	8.91948	8.90666	8.85144	8.67674	8.88035	8.7871	8.96522	8.97503	8.9972	8.8602	9.1505	8.86599	8.93941	9.01937	ENSMUSG00000005804	Bloc1s6
TC0200001859.mm.2	8.11543	9.64476	9.62237	9.76605	8.00594	9.67681	9.82983	10.1236	7.9236	9.68282	9.92625	9.87732	8.14484	9.47813	9.73526	9.74131	ENSMUSG00000005803	Sqrdl
TC0200001866.mm.2	4.68711	5.2913	4.97677	4.95756	4.42834	4.85114	5.06757	5.21814	4.94403	4.95801	4.75566	4.88494	4.74496	4.96109	4.87912	4.9933	ENSMUSG00000027200	Sema6d
TC0200001874.mm.2	6.29933	7.22107	7.013	7.04498	6.93702	7.29151	6.86187	7.31139	6.49335	7.28476	7.37619	7.06437	6.78277	7.39079	7.2692	6.7336	ENSMUSG00000035183	Slc24a5
TC0200001878.mm.2	3.30493	3.7086	3.96298	3.88253	3.69311	3.93383	3.9631	4.02627	4.09836	4.05359	3.66856	3.79266	3.46655	3.80936	3.6231	4.09452	ENSMUSG00000074872	Ctxn2
TC0200001879.mm.2	4.86161	4.34857	4.69782	4.49037	4.72642	4.47696	4.66288	4.85803	4.27029	5.09524	4.44333	4.49136	4.84022	4.50919	4.55656	4.35717	ENSMUSG00000027202	Slc12a1
TC0200001881.mm.2	7.29337	5.24026	5.58826	5.86544	7.16949	5.70152	5.561	5.86184	7.0075	5.28452	5.42496	5.65848	7.14737	5.13006	5.51858	5.68205	ENSMUSG00000027203	Dut
TC0200001884.mm.2	3.48567	3.59145	3.33229	3.47057	3.62919	3.50394	3.47048	3.45307	3.36437	3.21707	3.36774	3.39191	3.44699	3.42489	3.3214	3.65103	NA	NA
TC0200001886.mm.2	9.08888	8.2834	8.33749	8.27847	8.73504	8.23753	8.22332	7.9639	9.02674	8.34578	8.22341	8.38184	9.02716	8.31982	8.34522	8.17651	ENSMUSG00000091337	Eid1
TC0200001889.mm.2	8.14086	8.0897	8.32605	8.38575	8.15684	8.22888	8.1267	8.11578	8.46385	8.06728	8.34374	8.45907	8.07644	7.90873	8.10803	8.05162	ENSMUSG00000027207	Galk2
TC0200001894.mm.2	4.4482	4.33663	4.00189	4.25743	4.54332	4.42483	4.33664	4.29084	3.89225	4.21954	3.9591	4.85488	4.12342	4.58884	4.34139	4.27347	ENSMUSG00000027208	Fgf7
TC0200001895.mm.2	6.00896	6.95762	6.81225	6.83667	6.08669	6.95759	7.00443	6.76055	6.422	6.69935	6.9913	6.72947	6.13518	6.889	7.05619	6.79494	ENSMUSG00000023330	Dtwd1
TC0200001896.mm.2	4.59426	5.131	5.33559	5.05184	4.9951	5.28224	4.94717	4.95317	4.87092	4.42334	4.72711	4.81676	4.59586	4.47083	4.33358	4.85363	NA	NA
TC0200001898.mm.2	3.7417	3.74655	3.80433	3.73409	3.73154	3.54574	3.92107	4.00462	3.44792	3.86462	3.83424	3.79577	4.10227	3.51788	3.92166	3.73109	ENSMUSG00000027359	Slc27a2
TC0200001900.mm.2	10.9324	10.8875	10.8905	10.9265	11.1574	10.9326	11.0281	10.9064	11.164	11.0288	10.9535	11.0853	10.9453	10.7695	10.8185	10.8191	ENSMUSG00000027363	Usp8
TC0200001904.mm.2	7.74794	7.52258	7.45225	7.64798	7.7604	7.77438	7.65114	7.36308	7.87396	7.40875	7.30188	7.54882	7.65882	7.47594	7.78333	7.63476	ENSMUSG00000001998	Ap4e1
TC0200001906.mm.2	9.85214	9.69655	9.6891	9.9276	10.1479	9.54276	9.57237	9.61133	10.2645	9.60656	9.8981	9.82656	10.0231	9.69238	9.81528	9.72227	ENSMUSG00000001999	Blvra
TC0200001909.mm.2	8.52741	8.62391	8.7011	8.59047	8.5379	8.66193	8.79341	8.48212	8.44747	8.68194	8.68024	8.7582	8.48898	8.62406	8.58644	8.55831	ENSMUSG00000003660	Snrnp200
TC0200001910.mm.2	10.2701	10.6804	10.5935	10.685	10.2145	10.6	10.678	10.6702	9.93826	10.6679	10.6167	10.695	10.147	10.7148	10.5613	10.6451	ENSMUSG00000034850	Tmem127
TC0200001911.mm.2	7.80791	8.44897	8.12432	8.35175	7.83161	8.10812	7.81798	8.11009	8.1271	8.28254	8.32332	8.49444	7.98332	8.25094	8.6445	8.1364	ENSMUSG00000027367	Stard7
TC0200001913.mm.2	4.6889	5.03075	4.96357	5.44171	4.21081	4.8722	4.41255	4.9625	4.20518	5.53123	4.80342	5.13403	3.54211	5.46024	5.02772	4.516	ENSMUSG00000027368	Dusp2
TC0200001914.mm.2	5.08766	5.30231	5.45131	4.93225	4.44381	4.74617	4.9752	4.94467	4.68873	4.60083	4.71229	4.92217	4.96027	4.77081	4.98334	5.11217	ENSMUSG00000050468	Astl
TC0200001915.mm.2	5.28627	5.08974	5.22181	5.11935	5.0267	5.27569	5.02298	5.06071	5.04219	5.03077	4.7458	4.88976	5.39666	4.90447	5.03995	5.17185	ENSMUSG00000058620	Adra2b
TC0200001916.mm.2	4.10414	4.28357	4.50819	4.11173	4.28623	3.81174	4.24861	3.79429	4.1124	4.04303	4.02751	4.38598	4.34939	3.73193	3.78776	4.19891	ENSMUSG00000046338	Gpat2
TC0200001918.mm.2	8.41852	8.05943	8.2518	8.3096	8.38989	8.44651	8.35033	8.46364	8.13258	8.04751	7.94526	8.21966	8.32062	8.10599	8.27074	8.25215	ENSMUSG00000027374	Mrps5
TC0200001922.mm.2	5.46191	5.41499	5.45114	5.64527	5.39609	5.53527	5.62531	5.86189	5.21264	5.35906	5.61775	5.27006	5.11732	5.64729	5.48394	5.37285	ENSMUSG00000027380	Acoxl
TC0200001927.mm.2	9.08544	8.95463	8.71806	9.02347	9.27081	9.33042	8.82447	8.9321	8.91779	9.03603	8.82258	8.93911	9.16935	8.93533	8.90914	8.94384	ENSMUSG00000027381	Bcl2l11
TC0200001932.mm.2	4.83363	4.95583	5.53121	5.01881	5.0723	5.14632	5.21151	5.1859	4.76741	5.15774	4.70058	4.96378	5.02419	4.50125	5.0602	5.00228	ENSMUSG00000074812	Spdye4c
TC0200001935.mm.2	7.54684	7.43198	8.04623	7.94638	7.88853	6.9665	7.49408	7.44376	7.4592	7.22041	7.84402	7.81262	7.68338	7.53345	8.00672	7.97167	ENSMUSG00000014361	Mertk
TC0200001938.mm.2	7.69464	8.44364	8.42923	8.3706	8.04809	8.51782	8.41881	7.81832	8.04592	8.30535	8.60748	8.59287	7.76253	8.41177	8.57941	8.4895	ENSMUSG00000014353	Tmem87b
TC0200001939.mm.2	6.41132	6.22027	6.28645	6.34225	6.09961	6.43707	6.55846	6.58243	6.29758	6.87383	6.36877	6.38283	6.34608	6.34236	6.09729	6.28702	ENSMUSG00000027386	Fbln7
TC0200001940.mm.2	4.59622	4.73921	5.05609	4.98205	4.82938	4.80482	4.83862	4.91701	4.37013	4.63765	4.5573	5.19989	4.75007	5.50929	4.23618	4.80749	ENSMUSG00000042851	Zc3h6
TC0200001945.mm.2	8.28094	7.86275	7.76556	7.89284	8.18141	7.94523	7.73562	7.80754	7.8775	7.96707	7.76358	8.06604	8.16376	7.90749	7.83564	7.5787	ENSMUSG00000027394	Ttl
TC0200001947.mm.2	8.02021	7.97208	8.00381	8.14392	7.76105	8.11349	8.06711	8.27415	8.12174	8.06851	7.98648	8.06769	8.00835	8.24641	8.08959	7.89375	ENSMUSG00000027395	Polr1b
TC0200001948.mm.2	6.61342	6.86253	6.84269	6.91073	6.05768	6.71511	6.25746	6.80849	6.00093	6.97947	7.09678	6.60894	6.36369	6.81953	7.1947	6.7532	ENSMUSG00000037938	Chchd5
TC0200001951.mm.2	10.3874	9.71815	10.037	10.2676	10.6875	9.72264	9.71248	10.1034	10.7313	9.93637	10.3331	10.1057	10.5948	9.58981	9.97978	9.64995	ENSMUSG00000027397	Slc20a1
TC0200001959.mm.2	13.113	13.2162	13.3385	13.2435	13.0845	13.0865	13.1421	13.1254	13.0675	13.2784	13.3182	13.1802	13.1417	13.2065	13.2007	13.2489	ENSMUSG00000037902	Sirpa
TC0200001963.mm.2	8.05493	8.04294	7.8555	8.04871	8.05674	8.17753	8.1055	8.00511	8.03701	7.89246	8.19405	7.83083	8.09952	8.10045	8.11957	7.666	ENSMUSG00000037885	Stk35
TC0200001965.mm.2	4.96615	4.68139	4.61286	5.00224	5.18919	4.57109	4.82999	5.15243	4.97499	4.91584	4.47446	4.68173	4.94205	4.92898	4.463	4.78703	ENSMUSG00000027401	Tgm3
TC0200001968.mm.2	4.98901	4.90385	5.10912	5.18304	5.49734	5.4316	4.96328	5.61625	5.15664	5.28475	5.04311	5.31574	5.53393	5.15241	5.10176	4.99407	NA	AU015228
TC0200001969.mm.2	4.42786	4.68629	4.05525	4.9332	4.46927	5.08413	4.8677	4.79021	4.49754	4.14863	4.44798	4.84264	4.04299	4.76799	4.33704	4.45413	ENSMUSG00000027403	Tgm6
TC0200001971.mm.2	4.05887	4.18061	3.87766	3.63459	4.05604	3.6166	4.10053	3.54496	3.57964	3.94322	4.2356	4.17855	3.95382	3.62985	4.11292	3.96854	ENSMUSG00000060332	Tmc2
TC0200001972.mm.2	11.3524	10.9685	10.9268	10.8752	11.2354	11.1527	11.0963	10.8596	11.2779	10.9664	10.9029	10.9353	11.322	10.9399	10.9212	10.8653	ENSMUSG00000027405,ENSMUSG00000065272	Nop56,Snord57
TC0200001976.mm.2	4.53453	4.93855	4.78279	4.72491	4.92339	4.81188	4.97614	4.69216	4.61368	4.53732	4.89428	4.58591	4.5188	4.59456	4.57981	4.67499	ENSMUSG00000053552	Ebf4
TC0200001980.mm.2	4.77028	4.47366	4.63264	4.65933	4.83755	4.56071	4.92802	4.52108	4.55726	4.59455	4.40364	4.64992	4.68751	4.44073	4.62894	4.72959	ENSMUSG00000027409	1700020A23Rik
TC0200001981.mm.2	4.17929	4.23807	4.2893	4.5819	4.85355	4.3355	4.61105	4.37047	4.42682	4.45857	4.55695	4.08064	4.02855	3.98472	4.14453	4.43614	ENSMUSG00000049692	Tmem239
TC0200001982.mm.2	9.41059	9.42765	9.47078	9.53497	9.59231	9.28164	9.23439	9.48498	9.62056	9.50447	9.52881	9.56919	9.68395	9.45276	9.5776	9.46415	ENSMUSG00000027411	Vps16
TC0200001985.mm.2	11.0854	9.8756	9.97641	9.89829	11.1979	9.94305	9.94006	9.75795	11.2219	9.67797	9.96207	9.86417	11.041	9.77481	9.84155	9.88173	ENSMUSG00000027303	Ptpra
TC0200001990.mm.2	8.81573	8.12966	8.37015	8.34689	8.64332	8.19713	8.2756	8.32889	8.58969	8.47632	8.36399	8.30022	8.74979	8.31326	8.03291	8.23315	ENSMUSG00000037740	Mrps26
TC0200001991.mm.2	7.62612	7.29441	7.56228	7.70674	7.62008	7.32002	7.5937	7.59946	7.58478	7.59496	7.55872	7.40689	7.17871	7.27734	7.5045	7.48294	ENSMUSG00000027301	Oxt
TC0200001994.mm.2	8.43156	8.22607	8.13646	8.78496	8.78636	8.63956	8.4144	8.33376	8.57029	8.43343	8.55027	8.77281	8.51189	8.42301	8.28479	8.22088	ENSMUSG00000074797	Itpa
TC0200001998.mm.2	9.84131	9.75291	9.81623	9.79177	9.62105	9.62565	9.77671	9.88661	9.90627	9.78903	9.90126	9.76237	9.85435	9.58394	9.8375	9.81507	ENSMUSG00000027312	Atrn
TC0200002005.mm.2	5.6362	5.70662	5.71134	5.68018	5.41763	5.72212	5.46579	6.10816	5.35596	5.36514	5.76956	5.78957	5.18087	5.42691	5.63047	5.9287	ENSMUSG00000074793	Hspa12b
TC0200002006.mm.2	3.1727	2.9547	2.98614	3.40912	2.95758	3.66752	3.12658	3.40294	2.98841	3.10213	3.53087	3.28978	3.4115	3.3368	3.13997	3.08255	NA	NA
TC0200002010.mm.2	8.52752	5.72304	5.86908	5.90724	8.18625	5.83849	5.67263	6.28798	8.75259	5.87866	5.70425	6.35086	8.52631	5.68182	5.89209	6.03441	ENSMUSG00000027330	Cdc25b
TC0200002011.mm.2	9.31972	8.87009	8.83117	9.16362	9.30061	8.73695	8.92231	8.92244	8.95794	8.82936	8.97011	8.89433	9.4037	8.89516	9.02295	8.9655	ENSMUSG00000068264	Ap5s1
TC0200002012.mm.2	10.4267	10.2357	10.1507	10.425	10.3481	10.2448	10.2786	10.3053	9.97703	10.2158	10.3505	10.2835	10.4877	10.2038	10.1932	10.0916	ENSMUSG00000037523	Mavs
TC0200002013.mm.2	10.8167	10.2592	10.0745	10.0485	10.5634	10.0995	10.0076	9.98656	10.5941	10.1021	10.1638	10.1568	10.8533	10.3407	10.2717	10.3051	ENSMUSG00000037514	Pank2
TC0200002018.mm.2	10.4047	9.87389	9.89089	9.8915	10.4555	10.0519	9.80431	10.0539	10.3526	10.0784	9.82441	9.69	10.4106	10.2608	9.931	9.87425	ENSMUSG00000027333	Smox
TC0200002021.mm.2	3.32594	3.47099	3.48888	3.3824	3.36872	2.9917	3.06736	3.64016	3.47149	3.18728	3.37005	3.27584	3.43762	3.40718	3.27005	3.48769	NA	NA
TC0200002026.mm.2	5.31115	5.50126	5.52231	5.73853	5.33096	5.28794	5.59691	5.73534	5.56893	5.43155	5.49699	5.12683	5.09335	5.35434	5.3168	5.21204	ENSMUSG00000027338,ENSMUSG00000079037,ENSMUSG00000098754	Prnd,Prnp,Prn
TC0200002032.mm.2	10.0084	10.1337	10.1563	10.3336	10.0287	9.97476	10.0771	10.3724	10.0403	9.97906	10.3541	10.2667	10.1781	9.83463	10.2255	10.1351	ENSMUSG00000058793	Cds2
TC0200002040.mm.2	5.72003	6.03179	5.76042	6.1844	5.28544	6.00636	5.9691	6.11131	5.53933	6.44174	6.34814	5.95009	5.82809	6.13142	6.00968	5.95821	ENSMUSG00000044991	1110034G24Rik
TC0200002042.mm.2	3.60312	3.32935	3.86401	4.16152	3.79979	3.83913	3.98491	3.98348	4.16447	3.81186	3.6914	3.6171	3.4528	3.82641	3.91719	4.05335	ENSMUSG00000027350	Chgb
TC0200002043.mm.2	8.25987	6.7912	6.79451	6.65018	8.53672	6.93057	6.64576	6.55539	8.21714	7.0809	6.48172	7.05442	8.32994	6.66701	6.87069	6.77827	ENSMUSG00000027353	Mcm8
TC0200002044.mm.2	9.00343	8.69103	8.73251	8.72639	8.95317	8.74703	8.68458	8.73965	9.0972	8.86573	8.90186	8.91595	9.14198	8.66797	8.79149	8.66028	ENSMUSG00000027357	Crls1
TC0200002052.mm.2	3.49743	3.56666	3.84596	3.79563	3.7763	3.80911	3.72544	4.31319	3.17847	3.58681	3.85119	3.81564	3.83432	3.82237	3.42927	3.53498	ENSMUSG00000027358	Bmp2
TC0200002056.mm.2	5.16511	5.2238	5.16895	4.8106	5.37809	5.12934	5.03232	5.05553	5.57167	5.21369	5.23433	5.22961	5.0212	4.96033	5.43525	5.33585	ENSMUSG00000051177	Plcb1
TC0200002067.mm.2	8.85647	8.3269	7.7555	7.96406	8.62954	8.41995	8.16571	8.23277	8.52308	7.92607	7.93911	7.84776	8.70954	8.10788	8.08309	7.86408	ENSMUSG00000039943	Plcb4
TC0200002072.mm.2	4.17605	4.17242	4.36879	4.3952	3.91808	4.09662	4.14633	4.08126	4.23594	4.40676	4.30306	4.15203	3.8827	4.34113	4.49916	4.24065	ENSMUSG00000027270	Lamp5
TC0200002075.mm.2	4.68612	4.8262	4.44426	4.96061	5.16441	4.60977	4.56295	4.75608	4.53709	4.67824	4.77339	4.8065	4.46851	4.93898	4.65366	4.64167	ENSMUSG00000074771,NA	Ankef1,BC034902
TC0200002077.mm.2	4.55944	4.40789	4.6986	4.72463	4.5955	4.58132	4.60633	4.64255	4.37277	4.43011	4.33931	4.45491	4.59942	4.38071	4.4276	4.55633	ENSMUSG00000027273	Snap25
TC0200002078.mm.2	7.08739	8.83854	8.72496	8.78557	7.36752	8.77188	8.70708	8.54645	7.06694	8.58033	8.94464	8.83069	7.24387	8.61462	8.609	8.37748	ENSMUSG00000027281	Slx4ip
TC0200002084.mm.2	8.10961	7.81444	7.881	7.81979	7.75048	7.8998	7.65613	7.69485	7.75673	7.77	7.92597	7.66462	8.17734	7.89893	8.01643	8.05026	ENSMUSG00000062098	Btbd3
TC0200002087.mm.2	3.97609	4.56481	4.291	4.27157	4.01228	4.26771	4.42464	4.27746	4.17598	4.31374	4.15207	4.31109	4.34159	3.95213	3.68549	4.46804	ENSMUSG00000039092	Sptlc3
TC0200002089.mm.2	5.24475	6.01999	5.64113	6.28789	4.99963	6.25985	5.94308	5.76121	5.13471	5.95747	5.83279	5.49646	4.85074	6.10989	5.89564	5.74749	ENSMUSG00000074766	Ism1
TC0200002094.mm.2	11.1076	11.1972	11.2431	11.1848	11.4915	11.2746	11.3601	11.1311	11.5616	10.9592	11.0623	11.1473	10.9208	11.0583	11.073	11.0872	NA	NA
TC0200002095.mm.2	6.40962	6.35454	6.36487	6.48489	6.13628	6.51087	6.7524	6.5318	6.51219	5.74651	6.62386	6.79715	6.07885	6.19569	6.37764	6.39946	ENSMUSG00000027384	Ndufaf5
TC0200002099.mm.2	6.5781	6.26748	6.2712	6.06161	6.48537	6.29789	6.03593	6.36478	6.45704	6.16647	6.17187	6.40436	6.43815	6.19541	5.98114	6.46919	ENSMUSG00000068205	Macrod2
TC0200002127.mm.2	8.87963	8.83322	9.03848	9.02684	8.87291	9.01331	8.68755	8.81896	9.26091	8.95515	8.98409	8.97128	8.94842	8.73969	8.8683	8.74827	ENSMUSG00000008333	Snrpb2
TC0200002128.mm.2	4.36423	4.32977	4.56357	4.64644	4.20323	4.47286	4.05044	3.92879	4.13963	4.33849	4.25717	4.45241	4.06303	4.18496	4.2172	4.64635	ENSMUSG00000027416	Otor
TC0200002130.mm.2	6.5048	6.32686	6.54936	6.4676	6.51875	6.34606	6.49266	6.53294	6.76643	6.48924	6.47972	6.44254	6.39685	6.92271	6.24132	6.47503	ENSMUSG00000027419	Pcsk2
TC0200002136.mm.2	10.0524	10.0508	10.2158	10.2077	10.0292	10.2551	10.3105	10.3651	10.1657	10.1778	10.1948	10.2201	10.034	9.97348	10.2265	10.104	ENSMUSG00000015932	Dstn
TC0200002139.mm.2	4.39706	4.60182	4.43189	4.30665	4.38709	4.45208	4.49554	4.26263	4.51258	4.51325	4.35595	4.38181	4.52381	4.16473	4.4702	4.26841	ENSMUSG00000037307	Banf2
TC0200002143.mm.2	6.99497	6.47711	6.38454	6.52568	7.25481	6.58761	6.25413	6.44046	7.06375	6.73711	6.42955	6.44663	6.91404	6.78891	6.54886	6.41048	ENSMUSG00000027424	Mgme1
TC0200002146.mm.2	9.93185	9.47997	9.36315	9.52608	10.0141	9.51074	9.44476	9.61523	9.92703	9.50299	9.44065	9.49578	10.05	9.50757	9.47775	9.36567	ENSMUSG00000098387,ENSMUSG00000027425	Pet117,Csrp2bp
TC0200002148.mm.2	7.05011	6.97234	6.79726	6.63967	7.11823	7.2294	7.12107	7.20391	6.99593	6.94437	6.70577	6.62977	6.6142	6.88782	7.20247	7.2988	ENSMUSG00000083674	Zfp133-ps,Gm38402
TC0200002149.mm.2	7.55412	7.4594	7.3503	7.57191	7.60089	7.54237	7.33739	7.66482	7.55281	7.43438	7.54904	7.49806	7.68512	7.25088	7.50783	7.43581	ENSMUSG00000027427	Polr3f
TC0200002150.mm.2	10.0262	10.1387	10.0795	10.0999	9.68653	10.0777	10.0919	9.99966	9.89831	9.93048	10.0671	10.035	9.87757	9.84344	10.0268	9.97624	ENSMUSG00000027429	Sec23b
TC0200002151.mm.2	6.90871	7.2473	7.25805	7.39806	6.66894	7.2928	7.12281	7.35254	6.56924	7.26177	7.21525	7.18616	6.76087	7.25014	7.18602	6.99184	ENSMUSG00000074754	Gm561
TC0200002152.mm.2	7.0831	6.11997	6.47081	6.77272	6.93392	6.94553	6.6626	6.8157	6.88934	6.62165	6.80827	6.56597	6.91881	6.73041	6.60207	6.57284	ENSMUSG00000027430	Dtd1
TC0200002155.mm.2	4.04664	3.75454	3.58904	3.837	3.55176	3.57209	4.03091	4.23017	3.76106	3.49848	3.59247	3.87532	4.00664	3.66055	4.04985	3.63978	ENSMUSG00000027431	Scp2d1
TC0200002157.mm.2	7.24606	5.95536	5.95129	5.90809	7.35679	6.26282	6.52476	6.07319	7.15626	5.9284	5.90929	6.47369	7.21975	6.04606	6.18971	6.29906	ENSMUSG00000063873	Slc24a3
TC0200002166.mm.2	8.99223	9.39422	9.49295	9.2783	8.87823	9.21541	9.34461	9.16498	9.07006	9.21489	9.25571	9.29614	8.92342	9.31825	9.42042	9.26716	ENSMUSG00000001768	Rin2
TC0200002170.mm.2	9.83147	9.62834	9.51796	9.34212	9.40297	9.32448	9.49375	9.35368	9.58131	9.59214	9.66885	9.2966	9.70589	9.48967	9.67154	9.68012	ENSMUSG00000002728	Naa20
TC0200002171.mm.2	4.55445	4.56618	4.973	4.92382	4.6572	4.48229	4.71423	4.65076	4.65013	4.94269	4.68374	4.47761	4.42689	4.63338	4.99054	4.55469	ENSMUSG00000037143	Cfap61
TC0200002172.mm.2	4.81246	4.61461	4.60708	4.88007	4.77418	4.91924	4.48314	5.14433	4.81957	4.97165	4.19115	4.60935	4.52186	4.61869	4.41017	4.87053	ENSMUSG00000068154	Insm1
TC0200002177.mm.2	7.80526	7.46986	7.39266	7.3817	8.08757	7.67615	7.44949	7.4289	7.99014	7.00323	7.42608	7.51022	7.8771	6.77191	7.36491	7.39874	ENSMUSG00000074749	Kiz
TC0200002178.mm.2	10.1021	10.4301	10.5205	10.4978	10.3802	10.342	10.2582	10.3624	10.5469	10.4551	10.5259	10.6119	10.4241	10.4816	10.5316	10.4531	ENSMUSG00000027433	Xrn2
TC0200002181.mm.2	8.12043	7.74035	7.85913	7.81992	8.16887	8.06947	8.07024	8.39493	7.84454	8.08396	7.64576	7.90777	7.87776	8.04262	7.7872	7.85473	ENSMUSG00000053545	6430503K07Rik
TC0200002184.mm.2	5.24401	5.06258	5.2608	5.46493	5.5683	5.57529	5.74629	5.47032	5.47963	4.93318	5.2207	5.07364	5.31358	4.95137	5.01871	5.20099	ENSMUSG00000037034	Pax1
TC0200002193.mm.2	3.92927	3.67254	3.93826	3.71944	3.86075	4.20253	4.12359	4.25458	3.59654	4.32349	3.77572	4.13298	4.21372	3.97793	4.04258	3.7968	ENSMUSG00000037014	Sstr4
TC0200002196.mm.2	7.88414	7.48207	7.57578	7.50245	7.64666	7.52435	7.19822	7.56993	7.82761	7.3877	7.53526	7.54192	7.81438	7.38916	7.64425	7.56668	ENSMUSG00000036992	Nxt1
TC0200002197.mm.2	9.21976	9.18838	9.08743	9.27038	9.28834	9.105	9.16208	9.35662	9.31793	9.09637	9.21082	9.46183	9.23329	9.15529	9.14455	9.29589	ENSMUSG00000027439	Gzf1
TC0200002198.mm.2	4.58085	4.87807	4.68249	4.35393	4.86749	4.47201	4.56349	4.43146	4.96776	4.77927	4.63294	4.59914	4.69034	4.48851	4.3946	4.69646	ENSMUSG00000055177	Cstl1
TC0200002199.mm.2	4.17217	4.20386	4.12807	4.07431	4.09151	4.02306	4.20494	4.21122	4.05531	4.00722	3.94139	3.93042	4.00249	3.84152	4.25714	3.99351	ENSMUSG00000027444	8030411F24Rik
TC0200002200.mm.2	3.76301	3.38195	3.58394	3.4984	3.78095	3.73837	3.50127	4.02769	3.7026	4.03235	3.5074	3.88021	3.59613	3.49618	3.22682	3.71888	ENSMUSG00000027443	Cst12
TC0200002201.mm.2	3.66085	3.76495	3.69149	4.10224	3.47932	4.19111	3.63954	3.8589	3.69278	4.19496	3.79191	3.7791	3.64516	3.67326	3.80579	4.07777	ENSMUSG00000027442	Cst8
TC0200002202.mm.2	3.88464	3.89975	3.98422	4.44303	3.79623	4.0118	3.49775	3.90633	3.42448	3.98307	3.99879	4.10494	3.9792	3.9886	3.67444	3.43002	ENSMUSG00000036924	Cst13
TC0200002203.mm.2	3.18968	3.27148	3.46117	3.81971	3.5888	3.49396	3.75226	4.73459	3.30356	3.65782	3.50907	3.83927	3.50547	3.24162	3.41887	3.53325	ENSMUSG00000027445	Cst9
TC0200002210.mm.2	3.36752	3.49915	4.06425	3.48344	3.1955	3.04278	3.17494	3.40073	3.45904	3.06828	3.36353	3.66414	3.23861	3.07633	3.28365	3.38318	ENSMUSG00000033156	Cst10
TC0200002212.mm.2	6.39133	6.0702	6.6465	6.10334	6.5398	6.57149	6.79888	6.84446	6.7436	6.43182	6.15501	6.08439	6.30542	6.43371	6.15219	6.11488	ENSMUSG00000074736	Syndig1
TC0200002213.mm.2	3.59424	3.70952	3.50608	3.38626	3.61829	3.40233	3.72059	3.55763	3.80023	3.27983	3.28483	3.24459	3.31068	3.49115	3.70577	3.50675	ENSMUSG00000079009	Gm14139
TC0200002214.mm.2	6.07726	5.70728	5.79304	5.99188	6.24632	5.86304	5.6323	5.21321	6.20784	5.67007	6.02723	5.8817	6.29589	5.41151	5.74089	5.21297	ENSMUSG00000060336	Zfp937
TC0200002215.mm.2	4.35211	4.16946	4.03177	3.92963	3.76923	4.00936	4.10875	3.94693	4.17363	4.1605	4.141	3.89906	4.13319	3.92213	3.77644	3.86545	ENSMUSG00000079008	Gm14124
TC0200002219.mm.2	7.59229	7.10698	7.25938	7.07338	7.66402	7.57116	7.35852	7.43515	7.64579	7.44801	6.93241	7.2574	7.62419	7.26693	7.37237	7.2212	NA	NA
TC0200002223.mm.2	5.56741	7.29007	6.84493	7.1667	5.35126	6.99251	7.10238	7.00839	5.35934	7.47996	7.15738	7.4123	6.18121	7.50739	7.14058	7.20028	ENSMUSG00000068129	Cst7
TC0200002227.mm.2	8.18018	7.95366	7.75744	7.9443	7.98338	8.18286	8.0552	8.22119	7.90561	7.86091	8.08991	8.08816	8.13741	8.11775	7.75954	7.85917	ENSMUSG00000033068	Entpd6
TC0200002228.mm.2	9.13489	8.62135	8.61259	8.62876	9.20103	8.53289	8.54766	8.42607	9.08383	8.53555	8.78116	8.7491	9.3402	8.54489	8.62088	8.51475	ENSMUSG00000033059	Pygb
TC0200002232.mm.2	8.57398	5.88892	5.40135	5.49931	8.22698	5.89833	5.86843	5.24215	8.63055	5.36383	5.20632	5.80433	8.62075	6.04146	5.91596	5.64345	ENSMUSG00000027454	Gins1
TC0200002237.mm.2	5.58153	5.68159	5.86179	5.46945	6.04688	6.03566	6.09867	5.77345	6.1679	5.79537	5.36216	5.38066	6.16355	6.12492	5.548	5.91015	ENSMUSG00000079006,ENSMUSG00000079005	Gm14151,Gm14147
TC0200002261.mm.2	10.091	10.4154	10.614	10.5931	10.057	10.2713	10.3675	10.3081	10.3211	10.3523	10.5974	10.3548	10.1789	10.3693	10.5046	10.4208	ENSMUSG00000027455	Nsfl1c
TC0200002263.mm.2	10.3439	10.1411	10.4373	10.1834	9.86081	10.2217	10.2097	10.3144	9.80735	10.0595	10.2668	10.0782	9.91839	10.0852	10.2712	10.2232	ENSMUSG00000032966	Fkbp1a
TC0200002264.mm.2	4.58115	4.59249	4.40395	4.48885	4.72857	4.31874	4.89236	4.4566	4.63013	4.6686	4.74006	4.7178	4.61698	4.68924	4.51622	4.76883	ENSMUSG00000027456	Sdcbp2
TC0200002266.mm.2	5.74887	5.24744	6.05762	5.9774	5.09525	5.44975	5.31948	5.83113	5.22995	5.64259	5.28661	5.66923	5.25604	5.33423	5.31989	5.61502	ENSMUSG00000044364	Tmem74b
TC0200002269.mm.2	5.94843	4.92366	5.58187	5.49626	5.25176	5.70436	5.70901	5.59342	5.67475	5.84767	5.39341	5.69136	5.43167	5.68766	5.36221	5.47989	ENSMUSG00000032852	Rspo4
TC0200002270.mm.2	6.62023	6.95638	6.96215	6.53109	6.8341	6.53264	6.60228	6.63353	6.5096	6.85207	6.65505	6.38466	6.39671	6.35436	6.69115	6.45865	ENSMUSG00000027460	Angpt4
TC0200002272.mm.2	6.89523	5.34687	5.65383	5.93525	6.63215	5.59638	5.53639	5.96433	6.20747	5.46388	5.39443	5.7985	6.7376	5.53933	5.61702	5.35923	ENSMUSG00000027463	Slc52a3
TC0200002273.mm.2	5.99492	6.01638	6.33353	5.88866	6.05339	5.67602	5.9321	6.11266	6.0173	5.88251	5.69345	5.8715	5.8526	6.21198	5.79556	5.9767	ENSMUSG00000060257	Scrt2
TC0200002275.mm.2	10.0861	10.7888	10.7939	11.0409	9.87127	11.1637	11.2677	11.4698	9.69478	10.8222	11.1678	11.0003	9.86611	10.4776	10.8871	10.6497	ENSMUSG00000032802	Srxn1
TC0200002276.mm.2	5.45415	5.54085	5.41267	5.41815	5.50315	5.58851	5.6212	5.88565	5.42568	5.65931	5.21577	5.2401	5.21599	5.51158	4.83996	5.7384	ENSMUSG00000068079	Tcf15
TC0200002277.mm.2	9.95824	10.0437	10.0673	10.0852	9.81292	9.84603	9.84265	9.86761	9.89638	9.88013	10.063	9.94621	9.76833	9.90429	9.92811	9.96798	ENSMUSG00000074698	Csnk2a1
TC0200002279.mm.2	10.3339	10.2944	10.1725	10.1535	9.94795	10.184	10.1094	10.0772	10.1498	10.2368	10.2598	10.1731	10.3562	10.3821	10.2907	10.2712	ENSMUSG00000027465	Tbc1d20
TC0200002282.mm.2	4.88937	4.82021	5.2361	4.78122	5.10669	5.29191	5.17094	4.78877	4.8251	5.65415	4.54593	4.42377	4.78707	5.0264	4.66511	4.85591	ENSMUSG00000032680	6820408C15Rik
TC0200002287.mm.2	5.42436	5.68148	5.69478	5.70873	5.63411	5.46175	4.91873	5.32598	5.73193	5.35641	5.2351	5.4784	4.91554	5.25994	4.96995	5.276	ENSMUSG00000049560	Defb20
TC0200002288.mm.2	4.51621	4.76119	4.46166	4.59903	4.54274	4.20566	4.52108	4.39914	4.65953	4.43408	4.31595	4.40865	4.3406	4.48757	4.44363	4.61644	ENSMUSG00000074679	Defb28
TC0200002289.mm.2	5.68088	6.04162	5.72451	5.58653	5.47666	5.80859	5.64051	6.08377	5.67122	5.42452	5.25339	5.63326	5.60977	5.41597	5.47105	5.40196	NA	NA
TC0200002290.mm.2	5.13099	5.51879	5.54318	5.67986	4.94184	4.97575	5.18025	5.41315	4.95562	5.06315	5.2444	5.24635	5.26295	5.65	5.27585	5.36109	ENSMUSG00000056544	Defb21
TC0200002291.mm.2	7.92684	7.99795	8.3863	8.14543	8.07606	7.86689	8.05413	8.2021	7.97386	8.11921	8.07027	7.92745	7.72088	7.90839	8.14458	8.09701	ENSMUSG00000044863	Defb36
TC0200002293.mm.2	5.59314	5.85516	5.27782	5.40125	5.87884	5.80239	5.95105	5.79721	5.60991	5.3821	5.50849	5.51369	5.93219	5.63115	5.28915	5.40593	ENSMUSG00000000359	Rem1
TC0200002295.mm.2	11.6297	11.7124	11.6656	11.8348	11.4509	11.6548	11.6581	11.5745	11.3554	11.6569	11.7203	11.5724	11.4957	11.6508	11.7791	11.7152	ENSMUSG00000019188	H13
TC0200002296.mm.2	6.70558	6.6125	6.44946	6.77379	7.03342	6.84642	6.65185	6.59936	6.8013	6.63697	6.74624	7.07427	6.50083	6.74785	6.42337	6.78344	ENSMUSG00000042814	Mcts2
TC0200002298.mm.2	10.8997	8.54736	8.2566	8.34091	10.5267	8.13619	8.16535	8.28241	10.506	8.31172	8.11667	7.99387	10.8234	8.77704	8.5734	8.50659	ENSMUSG00000042745	Id1
TC0200002300.mm.2	6.51692	6.10553	5.95259	6.14134	6.26057	5.93323	6.07793	6.10034	6.1611	5.88531	6.47506	5.89751	6.26128	6.22426	5.79091	6.1459	ENSMUSG00000009876	Cox4i2
TC0200002301.mm.2	10.2837	6.87333	6.72358	6.90491	10.3184	6.76884	6.46268	6.44751	10.3589	6.69713	6.75969	6.75094	10.3121	7.085	6.85008	6.82363	ENSMUSG00000027469	Tpx2
TC0200002303.mm.2	5.01477	4.85909	4.70707	4.80698	5.28063	5.08577	4.93033	4.65667	4.48606	4.68416	4.63392	4.59376	5.34426	4.65237	4.88664	4.58853	ENSMUSG00000027470	Mylk2
TC0200002304.mm.2	6.59332	6.83212	6.6817	6.76714	6.69686	6.8564	6.65399	6.95406	6.65158	7.03196	6.56026	6.45277	6.86718	6.89736	6.79476	6.94196	ENSMUSG00000074673	Ttll9
TC0200002306.mm.2	5.53364	5.46222	6.24423	5.69749	5.74104	5.61258	5.59188	5.93008	5.82637	5.69472	5.62997	5.73464	5.432	5.81809	5.79242	6.02834	ENSMUSG00000042631	Xkr7
TC0200002307.mm.2	4.91635	5.05895	5.10433	4.9706	5.14031	5.14508	5.04364	4.99246	5.32082	5.10822	5.12497	5.24499	5.10008	4.72018	5.10165	5.28522	ENSMUSG00000027474	Ccm2l
TC0200002308.mm.2	9.41018	11.0631	11.1305	11.1382	9.38816	10.98	10.984	11.0042	8.85502	10.9955	11.1402	11.0889	9.30975	10.9944	11.0418	11.0589	ENSMUSG00000003283	Hck
TC0200002310.mm.2	8.98068	10.1718	10.2293	10.2972	9.18877	10.0819	10.2471	10.202	8.92854	10.2368	10.3513	10.4417	9.19409	10.1154	10.2506	10.221	ENSMUSG00000068040	Tm9sf4
TC0200002312.mm.2	7.34098	7.82659	7.53234	7.98774	7.64555	7.4787	7.7325	7.5246	7.18263	7.75813	7.86742	7.75692	7.44565	7.61134	7.70065	7.73453	ENSMUSG00000046020	Pofut1
TC0200002314.mm.2	8.10669	8.64752	8.7708	8.80642	8.37221	8.41635	8.61198	8.68847	8.1929	8.64799	8.71642	8.80945	8.18419	8.68039	8.7719	8.71445	ENSMUSG00000027475	Kif3b
TC0200002315.mm.2	9.29923	8.29059	8.41022	8.52393	9.01009	8.48343	8.28922	8.43528	9.21628	8.26348	8.69942	8.48589	9.19812	8.24589	8.51258	8.38009	ENSMUSG00000042548	Asxl1
TC0200002317.mm.2	4.42023	4.46098	4.24532	4.74975	4.68382	4.53595	4.57807	4.69824	4.265	4.11325	4.34094	4.39326	4.2805	4.59844	4.34305	4.7166	NA	NA
TC0200002318.mm.2	4.89305	4.39146	4.65579	4.5248	4.59849	4.80587	4.5019	4.89035	4.82497	4.69197	4.06367	4.86559	4.87103	4.82685	4.48162	4.19731	ENSMUSG00000027478	Dnmt3b
TC0200002321.mm.2	10.8738	10.6146	10.8315	10.817	11.0608	10.6469	10.677	10.6879	11.1952	10.7156	10.9013	10.7864	10.9224	10.6279	10.6356	10.7646	ENSMUSG00000027479	Mapre1
TC0200002323.mm.2	5.38223	5.26264	5.68056	5.17266	5.25275	5.17578	5.52663	5.27032	4.93791	4.99667	5.47098	5.19324	5.15137	5.5177	5.35264	5.45612	ENSMUSG00000044083	Efcab8
TC0200002324.mm.2	6.12308	5.64549	6.15448	5.899	5.88525	5.83053	6.32226	6.0329	5.93508	6.23545	5.63269	5.54309	6.06176	6.07186	5.89417	5.92204	NA	NA
TC0200002326.mm.2	4.9962	4.69881	4.87573	5.1315	4.87083	5.13283	4.79772	4.95095	4.68357	5.05106	5.09474	5.07569	4.78362	4.65156	5.26342	4.83096	NA	NA
TC0200002327.mm.2	4.83877	4.76618	4.84675	4.3277	4.83928	4.69012	4.64857	4.96582	4.78968	4.99674	4.5231	5.29864	4.50921	4.67537	4.34011	4.5052	ENSMUSG00000027481	Bpifb2
TC0200002328.mm.2	4.86967	4.64088	4.81884	4.92915	5.12377	5.60508	5.14357	5.02182	4.86218	5.3294	4.78727	5.10099	5.44671	4.83209	4.90443	4.96414	ENSMUSG00000068009	Bpifb6
TC0200002329.mm.2	6.81848	7.10914	7.24678	6.90938	7.06193	6.76589	7.00519	7.04986	6.71282	6.95036	7.05206	6.98652	6.94672	7.07369	6.84276	6.91396	ENSMUSG00000068008	Bpifb3
TC0200002330.mm.2	4.86178	5.10398	4.80985	4.81777	5.01656	5.04497	4.77857	5.28204	5.05785	5.32905	5.1517	4.55895	5.1949	5.10421	5.35498	4.75527	ENSMUSG00000074665	Bpifb4
TC0200002331.mm.2	3.37403	3.22332	4.28396	3.51346	3.19738	3.69515	3.29629	3.45302	3.28855	3.46015	3.65176	3.19916	3.47887	3.54371	3.30857	3.61101	ENSMUSG00000078998	Bpifa6
TC0200002332.mm.2	3.90594	3.6618	3.73064	3.92411	4.19004	4.20888	3.98567	4.02341	3.81712	4.09601	4.02569	3.95275	3.84591	3.68943	3.29557	3.81963	ENSMUSG00000042459	Bpifa2
TC0200002334.mm.2	5.97429	5.91784	6.13921	6.10501	6.15732	6.1704	5.97855	6.01994	6.31662	6.28719	5.91583	6.1954	5.75912	5.80435	6.12581	6.04324	ENSMUSG00000027482	Bpifa3
TC0200002335.mm.2	4.86289	5.03065	5.29603	4.81788	4.6968	5.22682	4.68267	5.17138	4.42816	5.33894	5.12853	5.0767	4.63882	4.90685	4.73665	5.27148	ENSMUSG00000027483	Bpifa1
TC0200002336.mm.2	4.26353	4.43748	4.64796	4.40752	4.10931	4.06644	4.09471	4.36536	4.00874	4.13164	4.60662	4.84059	4.36993	4.09354	4.34205	4.19402	ENSMUSG00000027484	Bpifa5
TC0200002337.mm.2	3.83834	3.90946	3.91764	4.024	3.74431	4.24535	4.24067	4.00694	3.95684	4.25174	4.05323	4.17586	3.59605	3.86219	3.88019	4.1128	ENSMUSG00000027485	Bpifb1
TC0200002338.mm.2	5.31191	5.28158	5.4178	5.06688	5.17025	4.9392	5.31358	5.28794	4.91711	4.94567	4.97197	5.09901	5.18257	5.45128	4.78501	5.03314	ENSMUSG00000038572	Bpifb5
TC0200002339.mm.2	5.31643	5.57044	5.33205	5.4663	5.76891	5.54389	6.29488	5.55055	5.23095	5.64859	5.89206	5.38654	5.48691	5.18015	5.46595	5.46359	ENSMUSG00000067998	Bpifb9a
TC0200002340.mm.2	5.86269	5.73761	6.01092	5.77603	5.99829	6.02245	5.85005	5.92954	5.78011	5.65006	5.70744	6.05261	5.83434	5.96596	5.82253	6.06904	ENSMUSG00000067996	Bpifb9b
TC0200002341.mm.2	8.59303	8.37811	8.44164	8.54193	8.52346	8.21963	8.27994	8.32251	8.2761	8.57208	8.31387	8.16249	8.61751	8.32174	8.47016	8.33157	ENSMUSG00000038533	Cbfa2t2
TC0200002344.mm.2	5.77743	6.01529	5.60591	5.77597	5.66956	5.75529	5.69684	5.70637	6.1108	5.93357	5.70531	6.12797	5.58001	5.87218	6.06271	6.0117	ENSMUSG00000038523	1700003F12Rik
TC0200002345.mm.2	4.07957	3.91901	3.96389	3.89136	4.00695	3.7328	4.22812	4.05406	3.89017	4.49038	3.99186	3.78125	3.96277	3.95281	4.51159	4.07811	ENSMUSG00000078129	Actl10
TC0200002346.mm.2	6.18754	6.28615	6.45328	6.67791	6.44416	6.5	6.30178	6.64916	6.27052	6.55015	6.24105	6.39353	6.23196	6.18506	6.17752	6.24807	ENSMUSG00000059842	Zfp341
TC0200002347.mm.2	9.22756	10.0273	10.2572	10.18	9.24144	10.1187	10.0242	10.0813	9.10149	10.3199	10.1047	10.0404	9.29634	10.3866	10.1383	9.91564	ENSMUSG00000038467	Chmp4b
TC0200002352.mm.2	9.5631	9.05548	9.17989	9.06397	9.48922	9.20148	9.03609	9.22978	9.73235	9.04991	9.23988	9.07217	9.65247	9.10952	9.1071	9.06892	ENSMUSG00000027593,ENSMUSG00000027596,ENSMUSG00000084897	Raly,a
TC0200002357.mm.2	3.26591	3.35743	3.72927	3.45537	3.71069	3.25393	3.70067	3.83274	3.81916	3.56645	3.42975	3.22692	3.27878	3.6606	3.55476	3.58773	NA	NA
TC0200002359.mm.2	8.85203	8.94959	9.13872	9.09241	8.80606	8.90234	9.13528	8.91149	8.8563	8.98969	9.1279	9.06653	8.98089	8.81702	9.13947	9.16402	ENSMUSG00000027598	Itch
TC0200002362.mm.2	11.7356	11.7719	11.7728	11.7795	11.3899	11.8312	11.8615	11.8725	11.4403	11.803	11.7168	11.6968	11.5894	11.8076	11.835	11.8596	ENSMUSG00000047459	Dynlrb1
TC0200002363.mm.2	6.93663	6.65202	6.56888	7.13517	6.78988	7.09113	6.82521	7.09482	7.05449	6.90146	6.79551	6.66879	6.94576	6.47438	7.07438	6.80794	ENSMUSG00000027602	Map1lc3a
TC0200002366.mm.2	9.71607	9.93877	9.70602	9.66915	9.32162	9.65581	9.76525	9.65639	9.08571	9.69014	9.56394	9.51836	9.38119	9.84209	9.89052	9.90564	ENSMUSG00000038375	Trp53inp2
TC0200002367.mm.2	7.7901	8.58634	8.67572	9.02764	7.55422	8.85992	9.27192	9.22832	7.16747	8.87861	9.23429	8.97714	7.57495	8.26391	8.88639	8.52693	ENSMUSG00000027605	Acss2
TC0200002372.mm.2	6.85484	6.5125	6.69544	6.50038	6.54338	6.73297	6.47017	6.73693	6.8037	6.88702	6.36143	6.39181	6.66185	6.54889	6.64207	6.77229	ENSMUSG00000074652	Myh7b
TC0200002374.mm.2	6.58011	10.0631	10.2481	10.9724	6.92916	10.687	10.5584	11.1844	7.05719	10.3126	10.9088	10.7353	6.64045	9.87025	10.3847	9.85758	ENSMUSG00000027611	Procr
TC0200002375.mm.2	6.29286	6.51293	6.42209	6.42018	6.46811	6.01768	6.37441	6.40025	6.50216	6.55962	6.5852	6.57859	6.47595	6.58218	5.97531	6.39364	ENSMUSG00000027612	Mmp24
TC0200002379.mm.2	4.06723	4.00809	3.97509	4.06045	4.05968	3.91546	4.23245	4.34595	4.0185	3.97045	4.33312	3.92316	4.02018	4.28163	4.67186	4.2522	NA	NA
TC0200002380.mm.2	6.93902	5.12603	5.48807	5.74708	6.74176	5.38198	5.77958	5.16442	6.51112	5.13276	5.42537	5.39734	6.92562	5.61697	5.40517	5.53257	ENSMUSG00000038241	Cep250
TC0200002381.mm.2	10.7788	10.9709	11.0003	11.1472	10.7703	10.5894	10.7594	10.6777	10.5979	10.7889	11.0423	10.6055	10.9022	11.0671	11.0033	10.8589	ENSMUSG00000005881	Ergic3
TC0200002383.mm.2	4.60013	4.92951	4.35574	4.90253	4.5813	4.58573	4.70639	4.27526	4.52796	4.95266	4.59042	4.60222	4.66954	4.59483	4.66929	4.15181	ENSMUSG00000038180	Spag4
TC0200002384.mm.2	9.87363	9.83932	10.1278	10.0895	9.9416	10.2812	10.143	10.3369	9.69686	10.1618	10.1042	10.2479	9.93379	10.1344	9.97041	9.94771	ENSMUSG00000067847	Romo1
TC0200002386.mm.2	7.14605	7.54565	7.86218	7.68552	7.22189	7.53729	7.49806	7.42508	7.53036	7.4542	7.90773	8.01123	7.36576	7.69448	7.66799	7.78617	ENSMUSG00000038116	Phf20
TC0200002390.mm.2	6.41138	6.75084	6.81919	6.83297	6.29796	6.36717	6.63252	6.27184	6.28053	6.38935	6.41448	6.34524	6.06502	6.02821	6.6456	6.51669	ENSMUSG00000038085	Cnbd2
TC0200002395.mm.2	7.5313	6.97176	7.42051	7.09206	7.13956	7.34405	7.37204	6.90275	6.98129	6.98718	7.30093	7.24726	7.38578	6.85567	7.19237	7.28373	ENSMUSG00000027624	Epb41l1
TC0200002396.mm.2	8.29971	8.56146	8.22064	8.34995	7.90894	7.99138	8.06979	8.01159	7.91343	7.93753	8.35679	7.96295	7.93604	8.20192	8.33973	8.39225	ENSMUSG00000027628	Aar2
TC0200002398.mm.2	8.9461	9.29024	9.25635	9.10953	8.76129	9.0987	9.14717	9.16924	8.71885	9.20754	9.2203	9.15759	8.8345	9.25129	9.18999	9.16783	ENSMUSG00000061689	Dlgap4
TC0200002399.mm.2	7.05703	7.07564	6.99533	7.04025	7.22443	7.07205	7.28442	7.04845	6.91623	6.69312	6.89102	6.92636	6.93443	7.09222	6.95346	7.16357	ENSMUSG00000067818	Myl9
TC0200002401.mm.2	7.44644	7.67747	7.66438	7.59314	7.28025	7.28147	7.62526	7.64374	7.51662	7.4365	7.52625	7.6585	7.41947	7.4898	7.53501	7.5175	ENSMUSG00000062175	Tgif2
TC0200002403.mm.2	11.2361	11.4889	11.4982	11.4372	10.9394	11.4287	11.5188	11.5678	10.8384	11.4389	11.3897	11.4573	11.1206	11.5117	11.6166	11.5196	ENSMUSG00000027637	1110008F13Rik
TC0200002405.mm.2	5.51174	5.11162	5.39619	5.31003	5.39901	5.26791	5.21663	5.37125	5.01141	5.32102	5.35869	5.1048	5.14016	5.62389	5.41018	5.36102	ENSMUSG00000074628	Tldc2
TC0200002407.mm.2	11.5444	11.2001	11.2428	11.2909	11.2284	11.3388	11.3512	11.4433	11.4989	11.3657	11.3295	11.4029	11.5324	11.2378	11.1928	11.1323	ENSMUSG00000027642	Rpn2
TC0200002409.mm.2	7.40171	8.07139	7.80355	7.62424	7.43914	7.93734	7.82213	7.93402	6.97664	7.99267	7.55734	7.79307	7.45898	7.99037	7.76609	7.7527	ENSMUSG00000063019	Manbal
TC0200002410.mm.2	5.19022	8.08523	7.54722	7.99966	4.81035	8.1634	8.00867	8.32847	5.63312	8.09922	8.07116	8.05902	4.4427	7.92954	7.79212	7.52188	ENSMUSG00000027646	Src
TC0200002411.mm.2	4.75428	5.31833	5.61885	5.22098	5.48021	4.59655	5.35512	5.07488	4.84878	4.62854	5.30894	5.27917	5.16626	5.31363	5.23006	5.28005	ENSMUSG00000067786	Nnat
TC0200002415.mm.2	9.8185	9.54889	9.62544	9.64016	9.5449	9.56829	9.56168	9.52675	9.72644	9.70945	9.672	9.50258	10.0082	9.69948	9.50632	9.56102	ENSMUSG00000027649	Ctnnbl1
TC0200002419.mm.2	7.07434	6.66588	6.84477	7.17388	6.68493	7.00845	7.02714	7.08692	6.92256	7.11469	6.91147	6.75343	7.09941	6.89603	6.84749	6.78988	ENSMUSG00000037843	Vstm2l
TC0200002421.mm.2	9.19519	8.65562	8.52008	8.79566	9.10818	8.60788	8.73951	8.42239	9.05847	8.83338	8.60715	8.79631	9.10412	8.81968	8.81098	8.82671	ENSMUSG00000027651	Rprd1b
TC0200002424.mm.2	4.77452	4.54047	4.78463	4.81799	4.6645	4.46709	4.66806	4.67945	4.42322	4.61693	4.26122	4.52937	4.50685	4.67036	4.45099	4.26727	ENSMUSG00000078957	1700060C20Rik
TC0200002425.mm.2	3.95119	3.73335	3.93308	3.93234	4.45594	3.51805	4.46208	4.12652	4.13126	3.78091	3.82259	3.94043	3.75643	4.21675	4.1622	3.88597	ENSMUSG00000052922	Bpi
TC0200002426.mm.2	4.87663	4.63242	4.86236	4.76355	5.1586	4.62405	5.14671	4.90924	5.02894	5.35515	4.49523	5.07165	4.7734	4.86285	4.51287	5.01976	ENSMUSG00000016024	Lbp
TC0200002427.mm.2	6.77	6.86335	6.8949	6.80611	6.70569	6.60754	7.11663	7.15579	6.56103	6.97026	6.7756	6.93329	6.52785	6.87986	6.83825	6.84136	ENSMUSG00000044349	Snhg11
TC0200002429.mm.2	10.3247	10.3688	10.2417	10.4468	10.1566	10.1578	10.248	10.2027	10.1202	10.3285	10.3086	10.3336	10.3168	10.2396	10.4424	10.2979	ENSMUSG00000027652	Ralgapb
TC0200002435.mm.2	4.94646	5.23332	4.39122	5.07543	5.15262	4.93714	4.84229	5.04816	5.00448	4.65623	4.36696	4.477	4.85278	5.43655	4.80678	4.88074	ENSMUSG00000044405	Adig
TC0200002436.mm.2	5.05971	5.00138	4.97589	4.72074	4.63375	4.92843	5.01852	4.86833	5.06087	4.75819	5.08242	4.8735	4.9326	4.76482	5.02131	4.71178	ENSMUSG00000074625	Arhgap40
TC0200002437.mm.2	5.64561	5.40357	5.31065	5.4828	5.29304	5.43199	5.30339	5.44769	5.46928	5.39875	5.56298	5.44507	5.30862	5.74791	5.24639	5.1883	ENSMUSG00000037771	Slc32a1
TC0200002438.mm.2	7.76021	7.75005	7.67651	7.93105	7.59064	7.73981	7.53913	7.71746	7.72806	7.7718	7.71032	7.79644	7.61818	7.63297	7.81155	7.60773	ENSMUSG00000037761,ENSMUSG00000093120	Actr5,Mir3474
TC0200002439.mm.2	4.31362	4.79408	4.19358	4.39474	4.53607	4.50447	4.44443	4.51514	4.3097	4.43955	4.17607	4.1833	4.62793	4.43549	4.38949	4.44651	ENSMUSG00000037754	Ppp1r16b
TC0200002442.mm.2	8.38307	4.63521	4.81543	4.62369	8.41499	4.85771	5.49408	4.94927	8.37897	4.80165	4.31219	4.65844	8.48672	4.77816	4.67666	5.29283	ENSMUSG00000027654	Fam83d
TC0200002443.mm.2	8.0076	7.78895	8.08656	7.99942	8.12588	7.99532	8.09269	7.96949	7.9304	7.92244	8.13235	8.07998	8.07701	7.94991	7.92415	7.84498	ENSMUSG00000027655	Dhx35
TC0200002452.mm.2	10.6511	10.7894	10.9117	11.0761	10.9394	10.8993	10.6582	10.9332	10.9513	10.7507	11.0531	10.8523	10.9464	10.6104	10.7131	10.7194	ENSMUSG00000070544	Top1
TC0200002453.mm.2	7.81543	7.51489	7.8324	7.66475	7.70868	7.70645	7.7553	7.77502	7.87769	7.69328	7.57979	7.76477	7.82817	7.88196	7.85224	7.62747	ENSMUSG00000016933	Plcg1
TC0200002457.mm.2	5.28873	5.65626	5.56634	5.39301	5.29754	5.80651	5.68942	5.52941	5.1421	5.6586	5.5167	5.12532	5.23468	5.61611	5.4501	5.60586	ENSMUSG00000027412	Lpin3
TC0200002474.mm.2	9.76934	9.15222	9.10965	9.11474	9.03574	8.93878	9.16312	8.96975	9.47635	9.15334	9.18617	8.98784	9.48057	9.20397	9.22207	9.14929	ENSMUSG00000016921	Srsf6
TC0200002475.mm.2	4.40458	4.61479	5.12008	4.61321	4.46457	4.1938	4.67322	4.45609	4.56665	4.81854	4.41844	4.57283	4.49152	4.49472	4.65099	4.39065	ENSMUSG00000035576	L3mbtl1
TC0200002476.mm.2	4.4412	4.7088	4.32796	4.19674	4.58406	3.94679	4.63163	4.58034	4.3708	4.36966	4.273	4.28445	4.34527	4.47611	4.07649	4.47705	ENSMUSG00000017868	Sgk2
TC0200002477.mm.2	8.94798	9.2315	9.25295	9.33154	8.96753	9.2074	9.16908	9.10472	9.02931	9.06066	9.26536	9.42897	9.0109	9.17382	9.19797	9.0357	ENSMUSG00000017858	Ift52
TC0200002478.mm.2	9.5275	6.24238	6.51553	6.2522	9.27933	6.25387	6.25648	6.58028	8.99553	6.43767	6.4704	6.25871	9.31879	6.48551	6.48445	6.47899	ENSMUSG00000017861	Mybl2
TC0200002482.mm.2	7.90703	7.36639	7.60762	7.16998	7.39669	7.32574	7.24711	7.53243	7.6327	7.56459	7.50328	7.06738	8.10788	7.17292	7.25148	7.31473	ENSMUSG00000074607	Tox2
TC0200002485.mm.2	6.36176	5.84376	6.07784	5.77439	6.15373	6.43457	6.31118	6.27298	5.64827	6.15971	5.89013	6.10707	6.24499	6.15205	6.08884	6.03887	ENSMUSG00000017943	Gdap1l1
TC0200002487.mm.2	5.26605	4.91118	5.31462	5.38205	5.21194	5.06492	5.34	5.51312	5.39849	5.42526	5.23339	5.27943	5.26539	5.34017	5.22932	5.16669	ENSMUSG00000053353	2310001K24Rik
TC0200002488.mm.2	4.84274	5.03298	4.79448	5.01851	4.97518	5.20248	5.03108	5.43845	4.94651	4.71305	5.20322	5.1519	4.95906	4.87246	4.99813	5.13185	ENSMUSG00000078949	R3hdml
TC0200002489.mm.2	5.66942	5.5038	5.75676	5.45341	5.52548	5.65342	5.74948	5.84309	5.35102	5.63903	5.33442	5.76524	5.60039	5.38817	5.22568	5.3946	ENSMUSG00000017950	Hnf4a
TC0200002491.mm.2	7.30059	7.70569	7.44409	7.6189	7.08887	7.50271	7.32388	7.1406	7.06401	7.61311	7.58311	7.60343	7.28026	7.66049	7.65654	7.76888	ENSMUSG00000017679	Ttpal
TC0200002494.mm.2	9.95308	9.54295	9.5074	9.30662	9.68152	9.57622	9.53297	9.20945	9.55402	9.56618	9.48547	9.48494	9.59139	9.62577	9.35466	9.64441	ENSMUSG00000035268	Pkig
TC0200002496.mm.2	7.66783	7.63812	7.92868	8.0008	8.06596	7.91647	7.93744	7.84764	7.70868	7.90931	7.74768	7.73856	7.8056	7.93627	7.71835	7.77934	ENSMUSG00000027656	Wisp2
TC0200002497.mm.2	6.12322	6.11597	5.99864	5.91665	6.04977	5.78422	5.85214	6.23808	5.80732	5.54659	5.8696	5.78544	6.1364	5.67506	5.58514	5.84927	ENSMUSG00000035238	Kcnk15
TC0200002499.mm.2	11.2517	11.2571	11.3273	11.2925	10.9928	11.1499	11.2458	11.2437	11.0946	11.1912	11.2185	11.1967	11.0251	11.1272	11.3321	11.1983	ENSMUSG00000018326	Ywhab
TC0200002500.mm.2	3.80774	3.6565	3.45979	3.73879	3.85223	3.46396	3.6686	3.7142	3.94657	3.79009	3.33247	3.66522	3.56433	3.40213	3.94752	3.64674	ENSMUSG00000054582	Pabpc1l
TC0200002502.mm.2	8.61099	8.96823	8.91676	8.90532	8.5697	8.57962	8.72582	8.43983	8.66882	8.49341	8.68955	8.66082	8.52197	8.45555	8.85837	8.72051	ENSMUSG00000018209	Stk4
TC0200002509.mm.2	4.51823	4.37017	4.6266	4.59378	4.29264	4.32009	4.4942	4.88612	4.53775	4.35056	4.09553	4.44158	4.32049	4.20682	4.44794	4.34624	ENSMUSG00000017003	Svs3a
TC0200002511.mm.2	3.61014	3.30644	3.2521	3.02578	3.32215	3.72292	3.61435	3.18995	3.32346	3.4794	2.90936	3.47191	3.27523	3.51019	3.04503	3.30333	ENSMUSG00000017000	Svs6
TC0200002513.mm.2	3.93107	3.69919	3.9881	4.13174	3.83655	4.31963	3.80347	4.35008	3.55776	4.15044	3.95805	4.026	3.6987	3.67156	4.13926	4.01629	ENSMUSG00000017004	Svs5
TC0200002515.mm.2	4.85273	4.99908	4.68639	4.94555	5.01371	5.00494	5.02542	5.04233	4.85675	5.01945	5.15729	4.93744	5.32221	5.12701	4.68909	4.97363	ENSMUSG00000017007	Rbpjl
TC0200002517.mm.2	11.0006	11.1237	11.0408	11.0576	10.8351	10.7792	10.8574	10.8843	10.8184	10.9128	10.9893	10.84	10.9809	11.0545	11.1973	11.001	ENSMUSG00000017721	Pigt
TC0200002522.mm.2	4.37549	4.68002	4.40009	4.37983	4.21875	4.673	4.46149	3.8875	4.27389	4.52104	4.38493	4.22756	4.04044	4.4261	4.17385	4.17085	ENSMUSG00000017723	Wfdc2
TC0200002524.mm.2	4.80611	4.97519	5.18964	4.99401	5.00036	5.12888	5.08444	5.25464	4.87154	5.12133	5.02547	4.95392	4.7509	5.01286	4.9884	5.08353	ENSMUSG00000070531	Wfdc6b
TC0200002526.mm.2	4.60487	4.58967	5.01938	4.67032	4.68545	4.33912	4.73478	4.40916	4.52452	5.00351	4.17389	4.67004	4.53607	4.56521	4.20702	5.09284	ENSMUSG00000070529	Wfdc10
TC0200002527.mm.2	7.61056	7.32421	7.23099	7.45589	7.79342	7.4482	7.43764	7.75049	7.57778	7.20366	7.23291	7.33642	7.58068	7.49695	7.22442	7.60001	ENSMUSG00000067704	Wfdc13
TC0200002528.mm.2	5.4106	5.07966	5.0426	5.12854	5.18489	5.28013	5.12585	5.22897	4.93875	5.40984	4.87895	5.16745	5.35291	5.14108	4.72368	4.9724	ENSMUSG00000017310	Spint4
TC0200002529.mm.2	4.63033	4.70195	4.11266	4.93308	4.44891	4.77828	5.20153	5.02444	3.84154	4.03672	3.6653	4.68825	4.10109	4.47775	4.00848	4.46251	ENSMUSG00000074593	Spint5
TC0200002530.mm.2	9.38146	9.41108	9.64828	9.3278	9.40389	9.44146	9.44391	9.36012	9.24518	9.43024	9.33254	9.35739	9.47284	9.494	9.45236	9.43348	ENSMUSG00000017299	Dnttip1
TC0200002532.mm.2	11.5942	7.32334	7.61752	7.74886	11.4292	7.61228	7.47317	7.37397	11.4246	6.97121	7.33671	7.38114	11.5146	7.28724	7.66058	7.75412	ENSMUSG00000001403	Ube2c
TC0200002533.mm.2	5.11447	5.53046	5.28711	5.9026	5.53947	5.63356	5.40259	5.19873	4.55506	5.01618	5.42618	5.67993	5.03463	5.2712	5.27309	5.57484	ENSMUSG00000050373	Snx21
TC0200002534.mm.2	7.31789	7.2324	7.35433	7.5032	6.93273	7.41785	7.23006	7.10775	6.62369	7.2522	7.39206	7.25505	7.24653	7.41482	7.52901	7.0699	ENSMUSG00000045822	Zswim3
TC0200002536.mm.2	8.19057	8.32991	8.08977	8.26785	7.98396	8.13103	7.97281	8.00768	7.76872	8.12913	8.24548	8.06646	8.16212	7.99233	8.17118	8.06754	ENSMUSG00000017764	Zswim1
TC0200002537.mm.2	12.423	12.2235	12.1388	12.1642	12.2851	12.3098	12.3054	12.1443	12.2626	12.1549	12.1617	12.1046	12.2777	12.1158	12.1146	12.185	ENSMUSG00000017760	Ctsa
TC0200002538.mm.2	9.4809	9.24083	9.10272	9.28989	9.284	9.22248	9.01301	9.27836	8.83115	9.2407	9.05808	9.22207	9.38281	9.26366	9.36276	9.0723	ENSMUSG00000039849	Pcif1
TC0200002542.mm.2	4.9651	11.0149	11.2611	11.4613	4.95862	11.1126	11.5989	11.7571	4.57793	11.0727	11.6619	11.4488	5.23523	10.9379	11.6545	11.5158	ENSMUSG00000017737	Mmp9
TC0200002543.mm.2	4.03381	3.99753	3.74786	3.78307	3.85241	4.2975	4.06552	4.1267	3.52684	4.40474	4.48643	3.97583	4.24915	4.55263	4.36329	4.22588	ENSMUSG00000017740	Slc12a5
TC0200002544.mm.2	7.30942	9.88259	9.74711	9.70166	7.13959	9.83554	9.79955	9.71781	6.93861	10.009	9.8528	9.77586	7.19711	9.72983	9.57245	9.29941	ENSMUSG00000017652	Cd40
TC0200002549.mm.2	4.67374	4.9287	5.43895	4.80831	4.42247	4.84302	5.13199	4.73986	4.3861	4.80963	4.43293	4.89812	4.95747	4.82148	4.33273	4.76711	ENSMUSG00000027661	Slc2a10
TC0200002550.mm.2	4.44529	4.90607	4.53174	4.82994	4.71051	5.23468	4.88786	4.77949	4.91076	4.91626	4.57683	4.70065	4.80355	4.93549	4.62041	4.7991	ENSMUSG00000017897	Eya2
[truncated: 20,144 more rows]

## Sheet: (B) MφLPS vs Mφ
Table S2B: Results of differential expression analysis for MφLPS, vs. Mφ
Probe ID	logFC	AveExpr	t	adj.P.Val	ENSEMBL	SYMBOL			Legend
TC0100000014.mm.2	0.373259	9.85805	4.19998	0.00277011	ENSMUSG00000033793	Atp6v1h			Probe ID:	Probe ID
TC0100000018.mm.2	-0.206171	4.32462	-1.89385	0.186715	ENSMUSG00000025905	Oprk1			logFC:	Log2 fold change between conditions
TC0100000021.mm.2	0.148888	6.15263	0.909738	0.586012	ENSMUSG00000025907	Rb1cc1			AveExpr:	Average probe intensity across all conditions
TC0100000022.mm.2	0.107105	3.62435	0.659873	0.709403	ENSMUSG00000087247	Fam150a			t:	Test statistic
TC0100000023.mm.2	1.96801	9.59671	22.398	8.52228e-13	ENSMUSG00000033740	St18			adj.P.Val:	P-value adjusted for multiple hypothesis testing
TC0100000027.mm.2	-0.475903	8.24798	-4.25186	0.00249709	ENSMUSG00000051285	Pcmtd1
TC0100000038.mm.2	0.435741	9.0412	3.71368	0.00725001	ENSMUSG00000061024	Rrs1
TC0100000039.mm.2	3.31032	7.53844	24.3991	2.46711e-13	ENSMUSG00000025911	Adhfe1
TC0100000041.mm.2	0.319516	4.79624	3.07462	0.025154	ENSMUSG00000067879	3110035E14Rik
TC0100000044.mm.2	0.0319297	9.74704	0.365979	0.849146	ENSMUSG00000025915	Sgk3
TC0100000045.mm.2	-0.278511	3.73692	-2.76379	0.0447618	ENSMUSG00000046101	Mcmdc2
TC0100000048.mm.2	-0.625973	6.50212	-4.3029	0.00225891	ENSMUSG00000056763	Cspp1
TC0100000055.mm.2	-0.0280717	3.903	-0.198716	0.920949	ENSMUSG00000048960	Prex2
TC0100000056.mm.2	0.0174023	4.81546	0.127037	0.951613	ENSMUSG00000057715	A830018L16Rik
TC0100000064.mm.2	0.00461308	4.65457	0.0413153	0.984664	ENSMUSG00000016918	Sulf1
TC0100000071.mm.2	0.110715	3.66549	0.711601	0.683334	ENSMUSG00000067813	Xkr9
TC0100000082.mm.2	0.114676	3.86497	0.590684	0.742957	ENSMUSG00000092083	Kcnb2
TC0100000092.mm.2	-1.29066	8.26185	-12.3751	6.21582e-09	ENSMUSG00000025925	Terf1
TC0100000097.mm.2	0.0675238	6.8941	0.486343	0.793676	ENSMUSG00000025921	Rdh10
TC0100000101.mm.2	0.13413	6.54367	1.21013	0.440247	ENSMUSG00000025940	Tmem70
TC0100000103.mm.2	0.793146	11.6796	8.21716	1.88855e-06	ENSMUSG00000025779	Ly96
TC0100000109.mm.2	-0.295008	3.60041	-2.10021	0.137256	ENSMUSG00000025777	Gdap1
TC0100000112.mm.2	0.541836	3.55016	3.7092	0.0073123	ENSMUSG00000067780	Pi15
TC0100000113.mm.2	0.291551	4.2827	2.12768	0.131575	ENSMUSG00000025776	Crispld1
TC0100000115.mm.2	0.0231086	3.45058	0.203884	0.918599	ENSMUSG00000042596	Tfap2d
TC0100000116.mm.2	-0.0477135	4.23445	-0.361206	0.851354	ENSMUSG00000025927	Tfap2b
TC0100000125.mm.2	-0.0553654	4.53306	-0.427701	0.820468	ENSMUSG00000065559,ENSMUSG00000065480	Mir206,Mir133b
TC0100000127.mm.2	0.0985095	6.05009	0.556974	0.75957	ENSMUSG00000025929	Il17a
TC0100000129.mm.2	-0.92973	4.6752	-5.61729	0.000176119	ENSMUSG00000025931	Paqr8
TC0100000131.mm.2	-0.160056	5.99616	-1.58962	0.283254	ENSMUSG00000041809	Efhc1
TC0100000133.mm.2	-0.166229	4.96175	-0.861886	0.608532	ENSMUSG00000025933	Tmem14a
TC0100000135.mm.2	2.52371	8.28515	8.82056	7.43503e-07	ENSMUSG00000025934	Gsta3
TC0100000137.mm.2	-0.101125	5.29731	-0.730166	0.674552	ENSMUSG00000067750	Khdc1a
TC0100000140.mm.2	-0.0544564	4.56959	-0.374649	0.845533	ENSMUSG00000041722,ENSMUSG00000067750	Khdc1c,Khdc1a
TC0100000143.mm.2	-0.0585623	3.63765	-0.419611	0.823876	ENSMUSG00000085079	Khdc1b
TC0100000159.mm.2	0.118482	5.6224	0.891478	0.59519	ENSMUSG00000026156	B3gat2
TC0100000164.mm.2	0.19366	5.55193	1.25564	0.419986	ENSMUSG00000026147	Col9a1
TC0100000171.mm.2	0.429218	10.2937	4.27212	0.00240195	ENSMUSG00000073725	Lmbrd1
TC0100000177.mm.2	-0.0513942	3.76422	-0.309952	0.874626	NA	NA
TC0100000193.mm.2	-0.0502021	5.08053	-0.286942	0.884939	ENSMUSG00000050217	Lgsn
TC0100000194.mm.2	-0.080778	3.50309	-0.600927	0.737585	ENSMUSG00000026063	Pih1d3
TC0100000201.mm.2	0.0325554	4.12565	0.214664	0.914576	ENSMUSG00000026058	Khdrbs2
TC0100000214.mm.2	0.221134	4.64999	1.93064	0.177108	ENSMUSG00000103746	1700001G17Rik
TC0100000215.mm.2	-0.546182	6.69753	-3.73202	0.00699871	ENSMUSG00000004768	Rab23
TC0100000216.mm.2	2.37811	7.70112	14.5863	5.36176e-10	ENSMUSG00000026131	Dst
TC0100000222.mm.2	0.237496	10.0098	2.23953	0.110223	ENSMUSG00000026127	Imp4
TC0100000224.mm.2	-0.707078	7.97502	-4.77	0.000903359	ENSMUSG00000026126	Ptpn18
TC0100000226.mm.2	-0.448214	4.87153	-3.18769	0.0202639	ENSMUSG00000026125	Prss39
TC0100000227.mm.2	0.292781	5.77294	2.15061	0.126837	ENSMUSG00000026124	Cfc1
TC0100000228.mm.2	-0.162856	3.48271	-1.1855	0.451363	ENSMUSG00000045174	Amer3
TC0100000230.mm.2	-0.189929	5.61793	-1.53973	0.301468	ENSMUSG00000037509	Arhgef4
TC0100000233.mm.2	0.0309404	10.0428	0.375034	0.845533	ENSMUSG00000026123	Plekhb2
TC0100000237.mm.2	-0.618501	7.55062	-4.86679	0.000745193	ENSMUSG00000045216	Hs6st1
TC0100000240.mm.2	0.0368828	6.19211	0.211082	0.915985	ENSMUSG00000037447	Arid5a
TC0100000242.mm.2	0.1023	3.82785	0.978114	0.551136	ENSMUSG00000037432	Fer1l5
TC0100000244.mm.2	-0.907841	6.49987	-9.14157	4.57255e-07	ENSMUSG00000037408	Cnnm4
TC0100000247.mm.2	-0.741641	6.13453	-5.06855	0.000501861	ENSMUSG00000001138	Cnnm3
TC0100000253.mm.2	0.166367	11.2975	1.95905	0.169768	ENSMUSG00000061518	Cox5b
TC0100000255.mm.2	-0.117636	4.35967	-0.9912	0.544775	ENSMUSG00000026117	Zap70
TC0100000257.mm.2	0.250668	5.35714	1.39841	0.357687	ENSMUSG00000050122	Vwa3b
TC0100000258.mm.2	0.0646401	5.34027	0.566023	0.755024	ENSMUSG00000026114	Cnga3
TC0100000259.mm.2	0.250091	7.64725	2.60895	0.0592297	ENSMUSG00000026113	Inpp4a
TC0100000260.mm.2	0.0436194	8.55654	0.398472	0.834302	ENSMUSG00000026111	Unc50
TC0100000267.mm.2	-0.0465577	6.51754	-0.359615	0.851985	ENSMUSG00000037216	Lipt1
TC0100000268.mm.2	0.585728	8.59678	4.94293	0.000642668	ENSMUSG00000026087	Mrpl30
TC0100000271.mm.2	0.189692	8.89301	1.71937	0.239303	ENSMUSG00000026083	Eif5b
TC0100000279.mm.2	-0.103026	5.35101	-0.799712	0.640015	ENSMUSG00000067604	Nms
TC0100000280.mm.2	0.305352	8.60517	2.90128	0.0348205	ENSMUSG00000026078	Pdcl3
TC0100000282.mm.2	-0.239319	5.76652	-1.55961	0.293615	ENSMUSG00000026077	Npas2
TC0100000284.mm.2	-0.0882242	11.8974	-1.11017	0.486905	ENSMUSG00000073702	Rpl31
TC0100000286.mm.2	-0.260901	9.05839	-3.21029	0.0194311	ENSMUSG00000003135	Cnot11
TC0100000289.mm.2	-0.30851	9.21896	-2.99636	0.0291038	ENSMUSG00000026074	Map4k4
TC0100000292.mm.2	-0.0747013	4.60623	-0.48317	0.794775	ENSMUSG00000026073	Il1r2
TC0100000295.mm.2	0.753954	4.73466	6.20524	5.92733e-05	ENSMUSG00000026072	Il1r1
TC0100000297.mm.2	2.70416	6.28266	14.365	6.67714e-10	ENSMUSG00000070942	Il1rl2
TC0100000298.mm.2	-1.65095	4.72467	-7.9309	2.9891e-06	ENSMUSG00000026069	Il1rl1
TC0100000299.mm.2	0.113386	3.32554	0.830364	0.623949	ENSMUSG00000026070	Il18r1
TC0100000300.mm.2	-1.04114	5.57298	-9.09634	4.89861e-07	ENSMUSG00000026068	Il18rap
TC0100000301.mm.2	-0.12398	4.92181	-1.01158	0.534642	ENSMUSG00000026065	Slc9a4
TC0100000302.mm.2	-0.1659	4.41929	-1.80839	0.211232	ENSMUSG00000026062	Slc9a2
TC0100000304.mm.2	-0.101963	6.17259	-0.580651	0.748151	ENSMUSG00000079588	Tmem182
TC0100000312.mm.2	0.285144	4.14567	1.92744	0.177912	ENSMUSG00000045515,NA	Pou3f3,2900092D14Rik
TC0100000315.mm.2	0.0121182	8.42867	0.13605	0.948007	ENSMUSG00000060679	Mrps9
TC0100000317.mm.2	-0.266061	6.25631	-2.25294	0.107844	ENSMUSG00000041907	Gpr45
TC0100000320.mm.2	0.117461	7.3673	1.25378	0.420605	ENSMUSG00000010290	AI597479
TC0100000321.mm.2	-0.0838526	12.0294	-0.914945	0.583029	ENSMUSG00000048758	Rpl29,Gm8210
TC0100000323.mm.2	-0.505659	6.52743	-3.92723	0.00474649	ENSMUSG00000066877	Nck2
TC0100000329.mm.2	0.133772	3.97242	0.972364	0.554056	ENSMUSG00000026051	1500015O10Rik
TC0100000332.mm.2	-0.111062	10.0688	-1.34025	0.382369	ENSMUSG00000041763	Tpp2
TC0100000333.mm.2	-0.793677	6.90794	-8.0709	2.37959e-06	ENSMUSG00000041684	Bivm
TC0100000334.mm.2	-0.0833128	7.91691	-0.951786	0.565007	ENSMUSG00000026048	Ercc5
TC0100000338.mm.2	0.417082	4.7134	2.5898	0.0611748	ENSMUSG00000056870	Gulp1
TC0100000343.mm.2	-0.0366254	3.87829	-0.242637	0.903941	ENSMUSG00000026043	Col3a1
TC0100000351.mm.2	-0.254761	8.99485	-2.68557	0.0515478	ENSMUSG00000025995	Wdr75
TC0100000353.mm.2	-0.113319	4.41933	-0.571713	0.752531	ENSMUSG00000041144	Dnah7b
TC0100000356.mm.2	-0.0127773	3.70486	-0.0794612	0.969269	ENSMUSG00000101337	Dnah7c
TC0100000364.mm.2	0.31211	5.0609	2.16984	0.123141	ENSMUSG00000026109	Tmeff2
TC0100000372.mm.2	0.0984148	4.47748	0.886392	0.597166	ENSMUSG00000045954	Sdpr
TC0100000374.mm.2	-0.493841	4.27216	-4.57811	0.00131074	ENSMUSG00000062939	Stat4
TC0100000375.mm.2	2.32311	11.2594	23.5335	4.15471e-13	ENSMUSG00000026104	Stat1
TC0100000380.mm.2	-1.57182	5.35037	-13.3435	2.00756e-09	ENSMUSG00000043015	Nemp2
TC0100000381.mm.2	0.0236432	5.146	0.11192	0.958252	ENSMUSG00000041426	Hibch
TC0100000383.mm.2	0.325168	3.89048	2.92821	0.0330853	ENSMUSG00000026100	Mstn
TC0100000386.mm.2	-0.307106	7.41459	-2.72081	0.0484866	ENSMUSG00000026097	Ormdl1
TC0100000387.mm.2	-0.243849	6.9251	-2.26771	0.10539	ENSMUSG00000026096	Osgepl1
TC0100000390.mm.2	-0.0626395	4.00375	-0.626268	0.725491	ENSMUSG00000025983	Ccdc150
TC0100000393.mm.2	0.733167	7.59257	5.11221	0.000460553	ENSMUSG00000025981	Coq10b
TC0100000395.mm.2	0.497292	9.74557	4.92107	0.000670575	ENSMUSG00000073676	Hspe1
TC0100000397.mm.2	0.0137055	9.88016	0.133542	0.948808	ENSMUSG00000025979	Mob4
TC0100000399.mm.2	-0.643406	7.10744	-4.00932	0.00403711	ENSMUSG00000046994	Mars2
TC0100000404.mm.2	0.137833	4.51203	1.44133	0.339694	ENSMUSG00000038349	Plcl1
TC0100000420.mm.2	-0.486306	5.94143	-4.06623	0.00361091	ENSMUSG00000038323	1700066M21Rik
TC0100000422.mm.2	0.608269	7.39578	5.17174	0.000410765	ENSMUSG00000025971	9430016H08Rik
TC0100000424.mm.2	0.179898	5.87714	1.02189	0.52945	ENSMUSG00000038305	Spats2l
TC0100000426.mm.2	-3.08676	5.97277	-19.8668	5.08451e-12	ENSMUSG00000026039	Sgol2a
TC0100000427.mm.2	1.42754	5.72068	10.6689	5.24086e-08	ENSMUSG00000063558	Aox1
TC0100000428.mm.2	0.284144	5.59629	2.18068	0.120921	ENSMUSG00000064294	Aox3
TC0100000430.mm.2	0.321762	4.04031	2.0007	0.159407	ENSMUSG00000038242	Aox4
TC0100000431.mm.2	-0.0975378	4.28377	-0.702128	0.688313	ENSMUSG00000079554	Aox2
TC0100000433.mm.2	-0.0580348	10.8031	-0.720485	0.679113	ENSMUSG00000051223	Bzw1
TC0100000434.mm.2	0.415518	9.00711	4.62684	0.00119329	ENSMUSG00000026036	Nif3l1
TC0100000436.mm.2	0.449265	7.56021	3.57074	0.00961061	ENSMUSG00000026032	Ndufb3
TC0100000439.mm.2	0.498166	9.882	5.71504	0.000146225	ENSMUSG00000026031	Cflar
TC0100000440.mm.2	0.0691341	11.818	0.807984	0.635979	ENSMUSG00000026029	Casp8
TC0100000442.mm.2	-0.0145579	8.69354	-0.169277	0.9346	ENSMUSG00000026027	Stradb
TC0100000447.mm.2	-0.244148	4.53733	-1.64475	0.263843	ENSMUSG00000026023	Cdk15
TC0100000450.mm.2	-1.08781	7.72359	-9.20095	4.18948e-07	ENSMUSG00000041075	Fzd7
TC0100000452.mm.2	-0.311924	4.72233	-2.09806	0.137691	ENSMUSG00000047361	Gm973
TC0100000456.mm.2	-0.17661	8.68299	-0.95777	0.561882	ENSMUSG00000026020	Nop58
TC0100000462.mm.2	-0.335055	9.56358	-3.25571	0.0178333	ENSMUSG00000067336	Bmpr2
TC0100000464.mm.2	-0.319179	9.37102	-3.05695	0.0260211	ENSMUSG00000041040	Fam117b
TC0100000465.mm.2	-0.535742	6.23383	-4.17825	0.0028938	ENSMUSG00000026017	Carf
TC0100000467.mm.2	-0.881962	6.59437	-5.42011	0.00025542	ENSMUSG00000073664	Nbeal1
TC0100000469.mm.2	0.149978	9.49851	1.70736	0.242871	ENSMUSG00000049439	Cyp20a1
TC0100000471.mm.2	-0.154179	8.0779	-1.61619	0.273771	ENSMUSG00000026782	Abi2
TC0100000476.mm.2	-3.27619	6.90653	-24.4765	2.36981e-13	ENSMUSG00000026012,ENSMUSG00000102412	Cd28
TC0100000485.mm.2	0.0501942	3.89658	0.378212	0.844111	ENSMUSG00000026011,ENSMUSG00000103326	Ctla4
TC0100000490.mm.2	0.00820966	4.67108	0.0574467	0.978645	ENSMUSG00000026009,ENSMUSG00000103068	Icos
TC0100000497.mm.2	0.022723	3.94727	0.23491	0.906619	ENSMUSG00000052062	Pard3b
TC0100000509.mm.2	0.360492	11.5685	4.5578	0.00136445	ENSMUSG00000025969	Nrp2
TC0100000519.mm.2	-0.347771	11.9665	-2.87012	0.0369017	ENSMUSG00000025967	Eef1b2
TC0100000523.mm.2	0.00903631	3.18881	0.0719754	0.972399	ENSMUSG00000027520	Zdbf2
TC0100000524.mm.2	-0.0511075	3.56537	-0.363383	0.850262	ENSMUSG00000025964	Adam23
TC0100000526.mm.2	0.0605631	8.26256	0.587205	0.744908	ENSMUSG00000025962	Fastkd2
TC0100000528.mm.2	0.115039	5.04241	0.824828	0.627163	ENSMUSG00000044689	Gm13749
TC0100000535.mm.2	-0.190282	8.37498	-2.00589	0.158247	ENSMUSG00000025958	Creb1
TC0100000541.mm.2	0.742989	8.61999	7.48599	6.1831e-06	ENSMUSG00000070871	Ccnyl1
TC0100000545.mm.2	-0.190626	8.99119	-2.18452	0.120433	ENSMUSG00000025949	Pikfyve
TC0100000546.mm.2	0.262853	3.83575	2.2036	0.116723	ENSMUSG00000025946	Pth2r
TC0100000548.mm.2	-0.102276	5.40977	-1.06977	0.506211	ENSMUSG00000025945	Crygf
TC0100000551.mm.2	-0.168192	8.89996	-1.63949	0.265565	ENSMUSG00000015222	Map2
TC0100000558.mm.2	0.0678981	4.20357	0.386105	0.840113	ENSMUSG00000055567	Unc80
TC0100000561.mm.2	0.286181	8.91705	2.9951	0.0291642	ENSMUSG00000026005	Rpe
TC0100000572.mm.2	-0.0431999	3.52189	-0.44168	0.814048	ENSMUSG00000025991	Cps1
TC0100000585.mm.2	0.0737335	3.36576	0.683227	0.697041	ENSMUSG00000053153	Spag16
TC0100000588.mm.2	0.262261	3.60039	1.74976	0.229609	ENSMUSG00000045648	Vwc2l
TC0100000590.mm.2	-0.0782383	9.81759	-0.820066	0.629871	ENSMUSG00000026192	Atic
TC0100000591.mm.2	0.0268466	4.95844	0.183773	0.927767	ENSMUSG00000073652	Apol7d
TC0100000601.mm.2	0.11215	4.81111	0.820187	0.629821	ENSMUSG00000026188	Tmem169
TC0100000602.mm.2	-0.555369	5.08586	-2.93553	0.0326303	ENSMUSG00000026187	Xrcc5
TC0100000608.mm.2	0.0893824	8.04645	0.732273	0.673416	ENSMUSG00000039354	Smarcal1
TC0100000609.mm.2	0.149947	10.3171	1.24813	0.422906	ENSMUSG00000046330	Rpl37a
TC0100000610.mm.2	-0.287119	6.22344	-1.9241	0.17878	ENSMUSG00000039323	Igfbp2
TC0100000621.mm.2	-0.0945244	6.26747	-0.621963	0.727877	ENSMUSG00000061815	Rufy4
TC0100000622.mm.2	0.124495	5.35334	0.762191	0.657359	ENSMUSG00000026180	Cxcr2
TC0100000625.mm.2	-0.0376208	12.3685	-0.495797	0.788887	ENSMUSG00000006304	Arpc2
TC0100000626.mm.2	0.137298	5.96129	1.3492	0.378552	ENSMUSG00000064272	Gpbar1
TC0100000627.mm.2	0.216555	7.46933	1.96849	0.16734	ENSMUSG00000026179	Pnkd
TC0100000631.mm.2	-0.146245	6.14348	-0.989686	0.545425	ENSMUSG00000073650	Catip
TC0100000632.mm.2	1.24105	12.6563	14.7894	4.38768e-10	ENSMUSG00000026177	Slc11a1
TC0100000633.mm.2	-0.900272	10.6665	-3.77356	0.00644657	ENSMUSG00000026176	Ctdsp1
TC0100000635.mm.2	-0.2372	7.08701	-2.42193	0.081702	ENSMUSG00000026175	Vil1
TC0100000636.mm.2	-0.472882	10.0263	-6.02864	8.23026e-05	ENSMUSG00000026174	Cnot9
TC0100000637.mm.2	-0.0592168	3.47205	-0.474748	0.798355	ENSMUSG00000026173	Plcd4
TC0100000638.mm.2	-0.133884	8.23426	-1.28121	0.408197	ENSMUSG00000026172	Bcs1l
TC0100000639.mm.2	0.118239	5.16865	0.858604	0.610372	ENSMUSG00000033276	Stk36
TC0100000640.mm.2	-0.732574	6.3489	-4.95481	0.000628047	ENSMUSG00000033257	Ttll4
TC0100000642.mm.2	-1.64266	5.04169	-9.07567	5.04704e-07	ENSMUSG00000026170	Cyp27a1
TC0100000644.mm.2	0.571626	6.4749	4.82492	0.000810675	ENSMUSG00000033227	Wnt6
TC0100000645.mm.2	-0.0546532	5.62154	-0.330016	0.864621	ENSMUSG00000026167	Wnt10a
TC0100000648.mm.2	0.0697678	6.02257	0.524698	0.77585	ENSMUSG00000090071	Cdk5r2
TC0100000652.mm.2	-0.352747	9.79524	-3.05216	0.0262627	ENSMUSG00000049339	Fam134a
TC0100000653.mm.2	0.621238	8.77371	5.11715	0.000456464	ENSMUSG00000026197	Zfand2b
TC0100000654.mm.2	0.369325	8.6205	3.83386	0.00571338	ENSMUSG00000026199	Ankzf1
TC0100000655.mm.2	-0.107296	8.24923	-1.22452	0.433383	ENSMUSG00000026201	Stk16
TC0100000656.mm.2	0.565767	6.30583	5.95115	9.49127e-05	ENSMUSG00000026203	Dnajb2
TC0100000657.mm.2	-0.0316685	3.66943	-0.210066	0.916406	ENSMUSG00000026208	Des
TC0100000658.mm.2	-0.245701	8.29022	-2.44557	0.0785221	ENSMUSG00000026207	Speg
TC0100000659.mm.2	0.280079	9.94816	2.89506	0.0352219	ENSMUSG00000033021	Gmppa
TC0100000660.mm.2	0.0935884	4.92618	0.581462	0.747848	ENSMUSG00000033007	Asic4
TC0100000661.mm.2	0.069718	5.09498	0.61119	0.732555	ENSMUSG00000051703	Tmem198
TC0100000662.mm.2	-0.331648	5.51555	-2.30573	0.0989813	ENSMUSG00000032968	Inha
TC0100000663.mm.2	-0.192233	7.15762	-1.40615	0.354235	ENSMUSG00000026213	Stk11ip
TC0100000665.mm.2	-0.422997	5.60789	-2.86966	0.0369321	ENSMUSG00000006576	Slc4a3
TC0100000678.mm.2	0.130115	4.00387	1.12342	0.480702	ENSMUSG00000032908	Sgpp2
TC0100000681.mm.2	-0.0493058	4.62453	-0.35968	0.851974	ENSMUSG00000012187	Mogat1
TC0100000682.mm.2	-1.33957	7.02219	-11.2706	2.41112e-08	ENSMUSG00000079470,ENSMUSG00000032883	Utp14b,Acsl3
TC0100000684.mm.2	0.105937	3.32162	1.04003	0.520631	ENSMUSG00000047330	Kcne4
TC0100000688.mm.2	0.0929129	8.00722	1.08947	0.496817	ENSMUSG00000026248	Mrpl44
TC0100000697.mm.2	-0.0303795	3.77935	-0.256189	0.898599	ENSMUSG00000054976	Nyap2
TC0100000702.mm.2	0.183033	3.70719	1.34604	0.379965	NA	NA
TC0100000703.mm.2	0.628145	9.84349	7.11151	1.17275e-05	ENSMUSG00000026142	Rhbdd1
TC0100000706.mm.2	-0.02276	4.48939	-0.129144	0.950625	ENSMUSG00000079465	Col4a3
TC0100000708.mm.2	-0.145302	9.57141	-1.58242	0.285903	ENSMUSG00000026150	Mff
TC0100000711.mm.2	0.353879	11.0183	3.69217	0.00755574	ENSMUSG00000026159	Agfg1
TC0100000717.mm.2	0.157505	3.36725	1.1342	0.475998	NA	NA
TC0100000718.mm.2	0.0618596	5.48293	0.416764	0.825268	ENSMUSG00000026166	Ccl20
TC0100000719.mm.2	-0.125035	3.36753	-1.03712	0.521981	ENSMUSG00000053161	Daw1
TC0100000725.mm.2	-0.130669	6.89368	-0.764757	0.655934	ENSMUSG00000073633	Fbxo36
TC0100000736.mm.2	0.0961894	4.89623	0.867766	0.605944	NA	NA
TC0100000743.mm.2	1.5617	7.77137	11.0653	3.12183e-08	ENSMUSG00000062783	Gm7609
TC0100000758.mm.2	0.547641	7.8927	4.07499	0.00354914	NA	NA
TC0100000761.mm.2	-0.183315	4.697	-0.986679	0.547152	NA	NA
TC0100000765.mm.2	0.938201	8.59163	5.28094	0.000332369	ENSMUSG00000070031	Sp140
TC0100000766.mm.2	1.26765	11.462	11.1642	2.7497e-08	ENSMUSG00000026222	Sp100
TC0100000771.mm.2	-0.327981	9.96973	-3.1039	0.023808	ENSMUSG00000036707	Cab39
TC0100000774.mm.2	0.288746	10.2959	2.89834	0.0350193	ENSMUSG00000026223	Itm2c
TC0100000775.mm.2	-0.050831	7.23825	-0.377429	0.844382	ENSMUSG00000026224	4933407L21Rik
TC0100000777.mm.2	0.0671093	6.47615	0.499007	0.787391	ENSMUSG00000026226	Spata3
TC0100000778.mm.2	0.270008	6.35741	2.47312	0.0748318	ENSMUSG00000026227	2810459M11Rik
TC0100000783.mm.2	-0.374861	7.53804	-3.47539	0.0115921	ENSMUSG00000079445	B3gnt7
TC0100000787.mm.2	0.12247	4.31224	0.97537	0.552197	ENSMUSG00000036574	1700019O17Rik
TC0100000790.mm.2	-0.731579	11.9764	-9.08018	5.01563e-07	ENSMUSG00000026238	Ptma
TC0100000792.mm.2	0.0112362	8.3412	0.103283	0.961758	ENSMUSG00000026240	Cops7b
TC0100000794.mm.2	0.0987735	8.14715	1.16829	0.459562	ENSMUSG00000053333	Dis3l2
TC0100000806.mm.2	0.0520461	3.96608	0.408998	0.828815	ENSMUSG00000036500	Akp3
TC0100000808.mm.2	-0.0934938	5.68839	-0.772977	0.652432	ENSMUSG00000036480	Prss56
TC0100000809.mm.2	0.133874	4.09343	0.914362	0.583372	ENSMUSG00000026251	Chrnd
TC0100000810.mm.2	0.282513	4.61383	2.10222	0.136819	ENSMUSG00000026253	Chrng
TC0100000811.mm.2	0.116099	10.3921	1.36634	0.371155	ENSMUSG00000026254	Eif4e2
TC0100000813.mm.2	0.0562625	3.72444	0.447949	0.811157	ENSMUSG00000026255	Efhd1
TC0100000814.mm.2	0.071135	9.04306	0.778482	0.649399	ENSMUSG00000048000	Gigyf2
TC0100000816.mm.2	-0.0464154	4.70761	-0.423641	0.822219	ENSMUSG00000026258	3110079O15Rik
TC0100000817.mm.2	-0.150206	5.02858	-0.883641	0.59828	ENSMUSG00000079434	Neu2
TC0100000822.mm.2	-0.438822	11.0428	-4.69907	0.00103622	ENSMUSG00000026288	Inpp5d
TC0100000824.mm.2	0.116447	7.82484	1.18791	0.450263	ENSMUSG00000026289	Atg16l1
TC0100000828.mm.2	0.093827	6.21352	0.963547	0.558684	ENSMUSG00000056055	Sag
TC0100000829.mm.2	-1.77433	7.20461	-12.903	3.34372e-09	ENSMUSG00000070738	Dgkd
TC0100000836.mm.2	0.680616	9.99996	5.23335	0.000365279	ENSMUSG00000090171,ENSMUSG00000054545,ENSMUSG00000090124,ENSMUSG00000090145,ENSMUSG00000090165,ENSMUSG00000089943,ENSMUSG00000090175,ENSMUSG00000089960	Ugt1a2,Ugt1a6a,Ugt1a6b,Ugt1a10,Ugt1a7c,Ugt1a5,Ugt1a9,Ugt1a1
TC0100000845.mm.2	0.286335	5.79663	2.47939	0.0740765	ENSMUSG00000079429	Mroh2a
TC0100000846.mm.2	-0.0796459	4.22563	-0.72279	0.677905	ENSMUSG00000036251	Trpm8
TC0100000847.mm.2	0.020519	3.29078	0.150902	0.941927	ENSMUSG00000026295	Spp2
TC0100000854.mm.2	1.75954	7.75151	12.3389	6.46938e-09	ENSMUSG00000036206	Sh3bp4
TC0100000858.mm.2	-1.71504	8.06278	-14.6444	5.05994e-10	ENSMUSG00000055013	Agap1
TC0100000870.mm.2	0.11593	6.16962	0.845366	0.616336	ENSMUSG00000044337	Ackr3
TC0100000878.mm.2	0.189376	9.48703	2.04136	0.149928	ENSMUSG00000034432	Cops8
TC0100000882.mm.2	-0.204723	4.40071	-1.29325	0.403033	ENSMUSG00000026303	Mlph
TC0100000883.mm.2	0.0312597	6.47726	0.263093	0.895978	ENSMUSG00000090550	Prlh
TC0100000884.mm.2	-0.470861	9.52224	-5.72975	0.000142132	ENSMUSG00000026305	Lrrfip1
TC0100000885.mm.2	-0.622245	3.85108	-4.29948	0.00227393	ENSMUSG00000070732	Rbm44
TC0100000886.mm.2	-1.17244	6.17777	-9.69653	2.0148e-07	ENSMUSG00000034353	Ramp1
TC0100000890.mm.2	1.14237	10.4054	12.1122	8.42988e-09	ENSMUSG00000034343	Ube2f
TC0100000892.mm.2	-0.411306	8.39898	-3.75854	0.00663965	ENSMUSG00000026307	Scly
TC0100000893.mm.2	-0.0625583	7.03595	-0.479103	0.79661	ENSMUSG00000049515	Espnl
TC0100000894.mm.2	-0.0304079	3.85415	-0.207556	0.917413	ENSMUSG00000026308	Klhl30
TC0100000895.mm.2	-0.193963	5.29294	-1.22873	0.431162	ENSMUSG00000047443	Fam132b
TC0100000897.mm.2	-0.114497	6.72456	-0.865592	0.606891	ENSMUSG00000034292	Traf3ip1
TC0100000898.mm.2	0.442916	7.60411	4.00787	0.00404836	ENSMUSG00000026311	Asb1
TC0100000899.mm.2	-0.10333	4.37697	-0.798315	0.64071	ENSMUSG00000007805	Twist2
TC0100000908.mm.2	0.0355465	4.1292	0.340612	0.860579	ENSMUSG00000058904	Olfr1413
TC0100000909.mm.2	-0.153154	6.40794	-1.20808	0.441039	ENSMUSG00000046300	Olfr1412
TC0100000910.mm.2	-0.0942683	5.12954	-0.79623	0.641541	ENSMUSG00000062497	Olfr1411
TC0100000911.mm.2	-0.0768273	5.1679	-0.571154	0.752716	ENSMUSG00000063583	Olfr1410
TC0100000912.mm.2	0.218366	5.98731	2.38278	0.0873062	ENSMUSG00000061616	Olfr12
TC0100000916.mm.2	0.611606	6.02782	3.77113	0.0064735	ENSMUSG00000034220	Gpc1
TC0100000919.mm.2	0.349003	5.14758	2.423	0.081581	ENSMUSG00000047067	Dusp28
TC0100000921.mm.2	-0.339387	10.0623	-3.70254	0.00741245	ENSMUSG00000026269	Rnpepl1
TC0100000922.mm.2	0.035363	6.66534	0.200222	0.920232	ENSMUSG00000026270	Capn10
TC0100000923.mm.2	-0.593161	6.36033	-3.99963	0.00411518	ENSMUSG00000026271	Gpr35
TC0100000924.mm.2	0.170961	6.53711	1.70309	0.244324	ENSMUSG00000045091	Aqp12
TC0100000925.mm.2	-0.0834428	5.04008	-0.607747	0.734214	ENSMUSG00000026272	Agxt
TC0100000926.mm.2	0.0454469	5.18287	0.357352	0.852877	ENSMUSG00000084989	Crocc2
TC0100000927.mm.2	0.454118	6.61894	4.09196	0.00343231	ENSMUSG00000047793,ENSMUSG00000098997	Sned1,Mir6901
TC0100000929.mm.2	-0.400778	10.9173	-5.05131	0.000519873	ENSMUSG00000026275	Ppp1r7
TC0100000933.mm.2	0.111361	4.76318	0.872597	0.603799	ENSMUSG00000034107	Ano7
TC0100000936.mm.2	-0.130124	10.3448	-1.19688	0.446128	ENSMUSG00000026276	Sept2
TC0100000937.mm.2	-0.0910552	8.25489	-0.834562	0.622075	ENSMUSG00000034066	Farp2
TC0100000942.mm.2	0.0213186	6.52017	0.181518	0.928612	ENSMUSG00000026278	Bok
TC0100000944.mm.2	0.798397	8.89111	7.2092	9.87633e-06	ENSMUSG00000026280	Atg4b
TC0100000946.mm.2	0.386212	8.27131	3.43357	0.0125596	ENSMUSG00000026283	Ing5
TC0100000947.mm.2	0.0706197	7.09143	0.566754	0.754481	ENSMUSG00000073609	D2hgdh
TC0100000948.mm.2	0.0642948	7.1228	0.429132	0.819877	ENSMUSG00000094651	Gal3st2
TC0100000949.mm.2	-0.375772	4.91605	-2.19584	0.118135	ENSMUSG00000093805	Gm9994
TC0100000951.mm.2	0.0493017	7.18659	0.460017	0.805319	ENSMUSG00000073608	Gm6086
TC0100000954.mm.2	0.00702728	7.06062	0.0545798	0.97943	ENSMUSG00000034000	Neu4
TC0100000957.mm.2	0.298022	9.49163	3.36102	0.0145104	ENSMUSG00000051185	Fam174a
TC0100000971.mm.2	-0.323821	7.05173	-2.28125	0.10324	ENSMUSG00000026333	Gin1
TC0100000977.mm.2	0.0582169	3.60627	0.406967	0.829677	ENSMUSG00000026336	Slco6d1
TC0100000985.mm.2	0.0451485	3.68307	0.351857	0.855526	ENSMUSG00000067028	Cntnap5b
TC0100000999.mm.2	0.160379	4.54618	1.39209	0.360042	ENSMUSG00000050840	Cdh20
TC0100001008.mm.2	0.0139877	7.76964	0.131201	0.949711	ENSMUSG00000026319	2310035C23Rik
TC0100001011.mm.2	0.108169	10.4412	1.31544	0.393186	ENSMUSG00000026321	Tnfrsf11a
TC0100001016.mm.2	0.719671	8.44181	7.87584	3.26519e-06	ENSMUSG00000038866	Zcchc2
TC0100001018.mm.2	-0.400974	7.64935	-4.21654	0.00268126	ENSMUSG00000044340	Phlpp1
TC0100001024.mm.2	0.0998395	3.79451	0.836236	0.621266	ENSMUSG00000067006	Serpinb5
TC0100001025.mm.2	0.209509	5.6383	1.35558	0.375938	ENSMUSG00000059956	Serpinb12
TC0100001026.mm.2	-0.347539	3.86005	-2.30869	0.0984999	ENSMUSG00000048775	Serpinb13
TC0100001028.mm.2	0.0038195	4.03405	0.0276059	0.990628	ENSMUSG00000026327	Serpinb11
TC0100001029.mm.2	-0.0326043	3.62831	-0.240366	0.904372	ENSMUSG00000067001	Serpinb7
TC0100001031.mm.2	1.65606	8.57717	16.6702	7.18747e-11	ENSMUSG00000026315	Serpinb8
TC0100001037.mm.2	0.208988	4.72614	1.29163	0.403702	ENSMUSG00000026312	Cdh7
TC0100001048.mm.2	-0.148215	3.98462	-1.17354	0.456643	ENSMUSG00000070695	Cntnap5a
TC0100001054.mm.2	-0.0409081	3.2058	-0.326088	0.866265	NA	NA
TC0100001058.mm.2	-0.159955	9.74585	-1.57569	0.288314	ENSMUSG00000026377	Nifk
TC0100001060.mm.2	-0.435847	9.39334	-4.65379	0.00113315	ENSMUSG00000064302	Clasp1
TC0100001063.mm.2	-0.197159	7.01418	-1.81591	0.20898	ENSMUSG00000026380	Tfcp2l1
TC0100001076.mm.2	0.4817	9.11268	5.53124	0.000207003	ENSMUSG00000098923	Tmem185b
TC0100001083.mm.2	0.262183	4.6924	2.09196	0.139009	ENSMUSG00000026387	Sctr
TC0100001085.mm.2	-0.0517245	4.39258	-0.298808	0.879756	ENSMUSG00000026388	3110009E18Rik
TC0100001086.mm.2	0.0279794	5.07846	0.313309	0.872917	ENSMUSG00000036907	C1ql2
TC0100001088.mm.2	0.0678413	6.3498	0.687224	0.695116	ENSMUSG00000058665	En1
TC0100001096.mm.2	0.279773	7.87582	3.2347	0.0185266	ENSMUSG00000026339	Ccdc93
TC0100001111.mm.2	-0.0794208	9.52367	-0.700597	0.689052	ENSMUSG00000026342	Slc35f5
TC0100001112.mm.2	-0.0258761	3.94981	-0.193446	0.923561	ENSMUSG00000026343	Gpr39
TC0100001114.mm.2	-0.693471	10.0918	-8.92422	6.36134e-07	ENSMUSG00000036155	Mgat5
TC0100001123.mm.2	-0.11619	4.47607	-1.052	0.514815	ENSMUSG00000026348	Acmsd
TC0100001124.mm.2	0.0188053	8.70729	0.157927	0.939173	ENSMUSG00000026349	Ccnt2
TC0100001125.mm.2	0.157881	8.58786	1.47063	0.328329	ENSMUSG00000036104	Rab3gap1
TC0100001129.mm.2	-0.906381	10.6613	-9.68276	2.0524e-07	ENSMUSG00000056211	R3hdm1
TC0100001138.mm.2	0.384581	8.81507	4.25842	0.00246735	ENSMUSG00000026353	Ubxn4
TC0100001145.mm.2	0.0161572	6.80422	0.129032	0.950625	ENSMUSG00000042581	Thsd7b
TC0100001158.mm.2	0.111292	5.98951	0.853845	0.612196	ENSMUSG00000046404	Yod1
TC0100001161.mm.2	0.0164903	5.21403	0.10033	0.962713	ENSMUSG00000042510	AA986860
TC0100001164.mm.2	-0.112678	5.17761	-0.625786	0.725647	ENSMUSG00000026415	Fcamr
TC0100001165.mm.2	-0.270489	3.27788	-2.34621	0.0926847	ENSMUSG00000026417	Pigr
TC0100001166.mm.2	0.204985	5.66024	1.8905	0.187699	ENSMUSG00000042474	Fcmr
TC0100001167.mm.2	1.55287	5.88317	10.0765	1.1724e-07	ENSMUSG00000016529	Il10
TC0100001168.mm.2	-0.282918	8.87745	-2.9017	0.0347945	ENSMUSG00000026427	Eif2d
TC0100001170.mm.2	-0.663938	4.48803	-4.06868	0.00359453	ENSMUSG00000055184	Fam72a
TC0100001171.mm.2	-0.0261444	4.20901	-0.200939	0.919987	ENSMUSG00000026432	Avpr1b
TC0100001172.mm.2	-0.425649	5.367	-2.79614	0.0421976	ENSMUSG00000004552	Ctse
TC0100001173.mm.2	-0.573694	10.4704	-7.01405	1.38872e-05	ENSMUSG00000052688	Rab7b
TC0100001174.mm.2	0.106895	5.71599	0.95176	0.565007	ENSMUSG00000042268	Slc26a9
TC0100001175.mm.2	0.453494	3.70913	2.65196	0.0548492	ENSMUSG00000042251	Pm20d1
TC0100001176.mm.2	0.359355	8.63957	3.11619	0.0232671	ENSMUSG00000013275	Slc41a1
TC0100001177.mm.2	-0.108139	7.926	-0.928843	0.575849	ENSMUSG00000026433	Rab29
TC0100001178.mm.2	-1.23835	10.0884	-12.4254	5.85217e-09	ENSMUSG00000026434	Nucks1
TC0100001180.mm.2	-0.400058	4.51966	-1.31037	0.395131	ENSMUSG00000026435	Slc45a3
TC0100001181.mm.2	-0.201782	9.11175	-2.72266	0.0483263	ENSMUSG00000026436	Elk4
TC0100001186.mm.2	-0.0588608	5.6595	-0.462656	0.80381	ENSMUSG00000079330	Lemd1
TC0100001189.mm.2	-0.372929	5.2641	-2.36731	0.0895254	ENSMUSG00000042115	Klhdc8a
TC0100001190.mm.2	-0.2221	8.17163	-2.31189	0.098003	ENSMUSG00000009772	Nuak2
TC0100001193.mm.2	-0.0125782	6.68487	-0.103122	0.961836	ENSMUSG00000042046	Dstyk
TC0100001195.mm.2	-0.382413	8.68332	-4.22135	0.00265589	ENSMUSG00000026439	Rbbp5
TC0100001196.mm.2	-0.745772	4.97868	-4.33167	0.00213404	ENSMUSG00000048174	Tmem81
TC0100001200.mm.2	0.0659169	7.44545	0.643783	0.716769	ENSMUSG00000026443	Lrrn2
TC0100001201.mm.2	0.0727862	5.25509	0.507708	0.783454	ENSMUSG00000026447	Pik3c2b
TC0100001202.mm.2	0.62949	9.45388	6.41073	4.08527e-05	ENSMUSG00000046062	Ppp1r15b
TC0100001204.mm.2	0.148047	6.37284	0.823814	0.627662	ENSMUSG00000041757	Plekha6
TC0100001205.mm.2	-0.0142441	5.38515	-0.112545	0.958018	ENSMUSG00000098306,ENSMUSG00000103421,ENSMUSG00000102367	Golt1a,Kiss1
TC0100001206.mm.2	-0.0370876	5.19281	-0.206801	0.917571	ENSMUSG00000070645	Ren1,Ren2
TC0100001207.mm.2	-0.126552	4.93526	-0.953408	0.564089	ENSMUSG00000070644	Etnk2
TC0100001218.mm.2	0.204339	3.88852	1.70859	0.242495	ENSMUSG00000041559	Fmod
TC0100001220.mm.2	-0.201879	5.20671	-1.32807	0.387728	ENSMUSG00000026450	Chit1
TC0100001222.mm.2	-0.272302	5.26318	-1.5975	0.280428	ENSMUSG00000064246	Chil1
TC0100001223.mm.2	-0.40795	5.34978	-2.99425	0.0292129	ENSMUSG00000042451	Mybph
TC0100001225.mm.2	0.0364651	5.59143	0.270614	0.892798	ENSMUSG00000026459	Myog
TC0100001226.mm.2	-0.137259	4.74998	-1.1984	0.445414	ENSMUSG00000050526	4933406M09Rik
TC0100001227.mm.2	0.219604	8.59432	2.45313	0.0774265	ENSMUSG00000026456	Cyb5r1
TC0100001228.mm.2	-0.0653316	11.2428	-0.851226	0.613445	ENSMUSG00000026457	Adipor1
TC0100001230.mm.2	0.66808	7.23305	5.91655	0.000100906	ENSMUSG00000026455	Klhl12
TC0100001231.mm.2	0.43892	8.42652	4.97796	0.000601132	ENSMUSG00000042229	Rabif
TC0100001234.mm.2	1.96533	7.45953	14.8177	4.2549e-10	ENSMUSG00000042207	Kdm5b
TC0100001237.mm.2	0.0242693	4.53397	0.132029	0.949468	ENSMUSG00000026452	Syt2
TC0100001240.mm.2	-2.77111	5.72985	-19.782	5.37037e-12	ENSMUSG00000026429	Ube2t
TC0100001244.mm.2	-0.416619	10.8915	-4.96663	0.000614199	ENSMUSG00000031506	Ptpn7
TC0100001245.mm.2	0.462809	11.9635	6.1881	6.11441e-05	ENSMUSG00000026426	Arl8a
TC0100001249.mm.2	-0.0991048	5.78763	-0.730339	0.674493	ENSMUSG00000048096	Lmod1
TC0100001252.mm.2	-1.44825	9.73342	-16.345	9.71326e-11	ENSMUSG00000026421	Csrp1
TC0100001254.mm.2	0.103756	5.74247	0.792674	0.642927	ENSMUSG00000041801	Phlda3
TC0100001256.mm.2	2.23411	8.02001	17.0912	4.91298e-11	ENSMUSG00000041782	Lad1
TC0100001257.mm.2	-0.276774	4.93132	-2.37598	0.088329	ENSMUSG00000026414	Tnnt2
TC0100001258.mm.2	-0.918552	6.01914	-5.97852	9.02233e-05	ENSMUSG00000026411	Tmem9
TC0100001259.mm.2	-0.326782	5.59488	-2.43416	0.0800295	ENSMUSG00000097918	Ascl5
TC0100001260.mm.2	-0.261201	5.14047	-1.61134	0.27548	ENSMUSG00000026407	Cacna1s
TC0100001262.mm.2	-0.820565	8.70069	-8.56971	1.0867e-06	ENSMUSG00000041642	Kif21b
TC0100001268.mm.2	-0.197331	7.53572	-1.51434	0.311019	ENSMUSG00000026404	Ddx59
TC0100001271.mm.2	-3.65945	5.77963	-21.6793	1.36742e-12	ENSMUSG00000041498	Kif14
TC0100001274.mm.2	0.959565	8.74629	8.54507	1.12548e-06	ENSMUSG00000041483	Zfp281
TC0100001292.mm.2	-0.285245	4.88543	-2.11735	0.133642	ENSMUSG00000026394	Atp6v1g3
TC0100001294.mm.2	-0.463875	7.17373	-4.50303	0.00151759	ENSMUSG00000056268	Dennd1b
TC0100001302.mm.2	-0.622735	8.07792	-6.91332	1.65545e-05	ENSMUSG00000033964	Zbtb41
TC0100001303.mm.2	-4.20856	4.94466	-30.9745	8.75565e-15	ENSMUSG00000033952	Aspm
TC0100001304.mm.2	-0.266906	4.30941	-2.15041	0.126871	ENSMUSG00000026368	F13b
TC0100001308.mm.2	-0.0860577	3.51749	-0.857762	0.610521	ENSMUSG00000052726	Kcnt2
TC0100001313.mm.2	0.231861	4.13342	1.32826	0.38764	ENSMUSG00000033849	B3galt2
TC0100001316.mm.2	0.350515	9.98732	3.7991	0.00612576	ENSMUSG00000018196	Glrx2
TC0100001317.mm.2	-1.03818	9.4052	-10.4506	7.03928e-08	ENSMUSG00000018189	Uchl5
TC0100001330.mm.2	-0.0822983	4.16681	-0.578201	0.749344	ENSMUSG00000035131	Brinp3
TC0100001338.mm.2	3.723	10.6898	33.204	3.45833e-15	ENSMUSG00000032487	Ptgs2
TC0100001339.mm.2	0.102798	4.27738	0.628939	0.723891	ENSMUSG00000006007	Pdc
TC0100001341.mm.2	-0.293145	10.5754	-2.54578	0.0660409	ENSMUSG00000006005	Tpr
TC0100001349.mm.2	0.170276	6.70949	1.92863	0.177579	NA	3110040M04Rik
TC0100001351.mm.2	-1.57653	9.14738	-13.592	1.5219e-09	ENSMUSG00000023150	Ivns1abp
TC0100001353.mm.2	0.427671	9.5937	4.50867	0.00150078	ENSMUSG00000053286	Trmt1l
TC0100001356.mm.2	-1.34154	9.23933	-13.9339	1.05383e-09	ENSMUSG00000026483	Fam129a
TC0100001358.mm.2	-0.272008	9.84747	-3.38025	0.0139635	ENSMUSG00000043019	Edem3
TC0100001365.mm.2	0.227925	3.77851	1.49512	0.318801	ENSMUSG00000032649	Colgalt2
TC0100001367.mm.2	0.236016	3.59459	2.05522	0.146728	ENSMUSG00000055547	Apobec4
TC0100001369.mm.2	0.293416	11.5709	4.11474	0.00328417	ENSMUSG00000008475	Arpc5
TC0100001370.mm.2	0.614542	11.3254	7.52458	5.80748e-06	ENSMUSG00000026480	Ncf2
TC0100001373.mm.2	-0.00952989	5.88621	-0.0837516	0.96757	ENSMUSG00000042751	Nmnat2
TC0100001377.mm.2	-0.00162806	4.92518	-0.0113098	0.995732	ENSMUSG00000042708	Shcbp1l
TC0100001379.mm.2	-0.145373	6.53897	-1.37179	0.368664	ENSMUSG00000042671	Rgs8
TC0100001381.mm.2	0.708444	6.27096	4.67092	0.0010953	ENSMUSG00000026475	Rgs16
TC0100001382.mm.2	-1.70012	8.40996	-13.9535	1.03408e-09	ENSMUSG00000066800	Rnasel
TC0100001385.mm.2	-0.0272315	3.37753	-0.219262	0.912984	ENSMUSG00000043282	Teddm1b
TC0100001386.mm.2	-0.0195438	4.73961	-0.137364	0.947511	ENSMUSG00000047053	Teddm1a
TC0100001387.mm.2	-0.56055	10.1683	-5.29805	0.00032151	ENSMUSG00000026473,ENSMUSG00000099227	Glul,Mir8114
TC0100001392.mm.2	-0.129557	6.07292	-0.988715	0.546017	ENSMUSG00000066797	Zfp648
TC0100001397.mm.2	0.436396	9.91102	3.60215	0.00902454	ENSMUSG00000026470	Stx6
TC0100001402.mm.2	-0.0574677	8.77599	-0.507175	0.783591	ENSMUSG00000033701	Acbd6
TC0100001409.mm.2	0.340699	11.5904	4.33279	0.00212925	ENSMUSG00000050565	Tor1aip2
TC0100001412.mm.2	0.34645	4.81976	2.21908	0.113934	ENSMUSG00000026602	Nphs2
TC0100001414.mm.2	0.118616	10.5603	1.45993	0.332246	NA	NA
TC0100001419.mm.2	-0.662852	8.29475	-6.05352	7.86908e-05	ENSMUSG00000026596	Abl2
TC0100001425.mm.2	-0.161927	3.73523	-1.49206	0.319884	ENSMUSG00000033544	Angptl1
TC0100001431.mm.2	-0.677665	7.2023	-5.91832	0.000100607	ENSMUSG00000049881	2810025M15Rik
TC0100001433.mm.2	1.25336	7.183	11.4858	1.84295e-08	ENSMUSG00000033488	BC026585
TC0100001434.mm.2	0.22074	3.6195	1.65461	0.260403	ENSMUSG00000026589	Sec16b
TC0100001438.mm.2	0.333656	4.14563	2.08407	0.140754	ENSMUSG00000026587	Astn1
TC0100001442.mm.2	0.724652	10.2324	8.07704	2.35906e-06	ENSMUSG00000040782	Rfwd2
TC0100001447.mm.2	0.0420423	5.14398	0.377673	0.844299	ENSMUSG00000015829	Tnr
TC0100001451.mm.2	-0.350032	5.25986	-2.74393	0.0464389	ENSMUSG00000090394	4930523C07Rik
TC0100001452.mm.2	0.212243	9.47188	2.18172	0.120811	ENSMUSG00000058267	Mrps14
TC0100001459.mm.2	-0.122469	10.2553	-1.60604	0.277363	ENSMUSG00000040423	Rc3h1
TC0100001462.mm.2	0.182426	4.32606	1.13262	0.476662	ENSMUSG00000026715	Serpinc1
TC0100001465.mm.2	-1.89339	5.8057	-13.4868	1.70711e-09	ENSMUSG00000026708	Cenpl
TC0100001466.mm.2	-0.0767372	4.17703	-0.381273	0.842531	ENSMUSG00000044835	Ankrd45
TC0100001468.mm.2	0.516596	5.85845	1.4346	0.342462	ENSMUSG00000026700	Tnfsf4
TC0100001469.mm.2	-0.100132	3.58242	-0.632708	0.722448	ENSMUSG00000066755	Tnfsf18
TC0100001473.mm.2	0.389427	7.37054	3.94629	0.00456989	ENSMUSG00000026698	Pigc
TC0100001475.mm.2	0.036367	5.98487	0.282363	0.887409	ENSMUSG00000078190,ENSMUSG00000065516,ENSMUSG00000070126	Dnm3os,Mir214,Mir199a-2
TC0100001477.mm.2	0.0364709	4.44998	0.317271	0.870596	NA	NA
TC0100001479.mm.2	0.471079	8.94311	4.88059	0.000725899	ENSMUSG00000026696	Vamp4
TC0100001481.mm.2	0.331432	5.65892	2.30403	0.0992959	ENSMUSG00000026697	Myoc
TC0100001491.mm.2	-0.528474	7.45692	-4.94977	0.00063426	ENSMUSG00000026585	Kifap3
TC0100001493.mm.2	0.270875	7.56342	2.81004	0.0411687	ENSMUSG00000026584	Scyl3
TC0100001494.mm.2	-0.834027	5.02267	-6.53561	3.25633e-05	ENSMUSG00000041396	Mettl18
TC0100001495.mm.2	0.0259346	3.91884	0.195354	0.922593	ENSMUSG00000026582	Sele
TC0100001496.mm.2	0.891517	5.67726	4.5321	0.00143378	ENSMUSG00000026581	Sell
TC0100001497.mm.2	-0.277584	3.87147	-1.6763	0.253157	ENSMUSG00000026580	Selp
TC0100001498.mm.2	-0.0291568	4.5329	-0.278013	0.889544	ENSMUSG00000026579	F5
TC0100001500.mm.2	-0.239464	8.91005	-2.44493	0.0786044	ENSMUSG00000040918	Slc19a2
TC0100001501.mm.2	-0.102232	6.93418	-1.03242	0.524233	ENSMUSG00000026578	Ccdc181
TC0100001502.mm.2	-0.345719	7.28086	-3.1195	0.0231364	ENSMUSG00000026575	Nme7
TC0100001510.mm.2	-0.117006	4.08133	-0.930116	0.575279	ENSMUSG00000026574	Dpt
TC0100001516.mm.2	-0.310403	5.44385	-2.104	0.136527	ENSMUSG00000040836	Gpr161
TC0100001520.mm.2	0.095626	8.23982	0.899174	0.591182	ENSMUSG00000026568	Mpc2
TC0100001522.mm.2	0.210188	3.82637	1.11474	0.484546	ENSMUSG00000026567	Adcy10
TC0100001526.mm.2	-0.088625	12.5507	-1.09202	0.495714	ENSMUSG00000040713	Creg1
TC0100001527.mm.2	0.727075	6.91033	5.19393	0.000393434	ENSMUSG00000005763	Cd247
TC0100001532.mm.2	-0.370545	4.80335	-2.35141	0.0918971	ENSMUSG00000000544	Gpa33
TC0100001533.mm.2	0.174759	3.71216	1.10169	0.490901	ENSMUSG00000040612	Ildr2
TC0100001537.mm.2	-0.420026	7.76153	-3.75859	0.00663965	ENSMUSG00000026563	Tada1
TC0100001541.mm.2	-0.395748	6.46482	-3.61922	0.00873177	ENSMUSG00000060568	Fam78b
TC0100001548.mm.2	-0.591	9.10571	-6.64723	2.65831e-05	ENSMUSG00000052428	Tmco1
TC0100001550.mm.2	-1.25144	9.93513	-13.9328	1.05405e-09	ENSMUSG00000026687	Aldh9a1
TC0100001554.mm.2	-0.124096	4.77979	-1.10984	0.487077	ENSMUSG00000015843	Rxrg
TC0100001555.mm.2	0.0634526	6.55706	0.57912	0.748724	ENSMUSG00000026686	Lmx1a
TC0100001560.mm.2	0.275381	4.64666	2.60686	0.0594285	ENSMUSG00000026678	Rgs5
TC0100001563.mm.2	-0.0304047	3.24307	-0.242188	0.903941	ENSMUSG00000070532	Ccdc190
TC0100001567.mm.2	-0.862464	5.38707	-4.41	0.00182441	ENSMUSG00000073494	Sh2d1b2
TC0100001568.mm.2	-2.42478	5.8663	-16.5886	7.71445e-11	ENSMUSG00000102418	Sh2d1b1
TC0100001569.mm.2	-0.104746	4.05911	-0.641856	0.717602	ENSMUSG00000042800	1700015E13Rik
TC0100001570.mm.2	-1.18269	5.56919	-6.26852	5.28293e-05	ENSMUSG00000038463	Olfml2b
TC0100001572.mm.2	0.0240791	4.03358	0.233969	0.906848	NA	NA
TC0100001574.mm.2	2.46618	8.55068	12.9335	3.22359e-09	ENSMUSG00000059089	Fcgr4
TC0100001577.mm.2	-0.304697	4.62163	-1.43017	0.344246	ENSMUSG00000026649	Cfap126
TC0100001578.mm.2	-0.00814278	6.07726	-0.0648739	0.975601	ENSMUSG00000056569	Mpz
TC0100001579.mm.2	-0.00394595	6.05671	-0.034362	0.98737	ENSMUSG00000005677	Nr1i3
TC0100001580.mm.2	0.282722	5.47608	2.3032	0.0994491	ENSMUSG00000005681	Apoa2
TC0100001581.mm.2	1.80463	5.34027	9.54934	2.48896e-07	ENSMUSG00000006403	Adamts4
TC0100001582.mm.2	0.253506	8.33232	2.27764	0.103801	ENSMUSG00000052423	B4galt3
TC0100001585.mm.2	0.689529	8.79189	7.21746	9.74027e-06	ENSMUSG00000013973	Dedd
TC0100001586.mm.2	0.244708	9.1833	2.87467	0.0366068	ENSMUSG00000006412	Pfdn2
TC0100001589.mm.2	0.412587	6.15579	2.29544	0.100779	ENSMUSG00000006411	Nectin4
TC0100001590.mm.2	0.0498949	10.5054	0.558068	0.759044	ENSMUSG00000048865	Arhgap30
TC0100001592.mm.2	-2.18525	6.72116	-12.5353	5.11979e-09	ENSMUSG00000038235	F11r
TC0100001593.mm.2	-0.248337	6.37667	-1.67928	0.251996	ENSMUSG00000060244	Alyref2
TC0100001595.mm.2	-1.73954	6.82405	-9.72893	1.92462e-07	ENSMUSG00000004709,NA	Cd244,LOC677008
TC0100001597.mm.2	0.436674	10.0228	4.76985	0.000903359	ENSMUSG00000015355	Cd48
TC0100001600.mm.2	0.486152	5.15333	4.57825	0.00131066	ENSMUSG00000015316	Slamf1
TC0100001602.mm.2	-0.428656	10.1772	-4.68817	0.00105793	ENSMUSG00000038147	Cd84
TC0100001603.mm.2	-0.403239	5.97673	-2.79759	0.0421001	NA	Gm10521
TC0100001604.mm.2	4.45305	8.26996	30.0899	1.34139e-14	ENSMUSG00000015314	Slamf6
TC0100001605.mm.2	0.326274	11.0518	4.40128	0.00185672	ENSMUSG00000026553	Copa
TC0100001606.mm.2	0.195648	9.69233	2.1827	0.120668	ENSMUSG00000003464	Pex19
TC0100001607.mm.2	-0.21174	9.79552	-3.00272	0.0287678	ENSMUSG00000026554	Dcaf8
TC0100001610.mm.2	0.393156	9.67788	4.11752	0.0032654	ENSMUSG00000038034	Igsf8
TC0100001611.mm.2	-0.569064	5.56616	-4.09588	0.00340708	ENSMUSG00000044708	Kcnj10
TC0100001613.mm.2	0.235594	8.08153	2.69646	0.0505645	ENSMUSG00000050229	Pigm
TC0100001615.mm.2	1.02192	10.3801	6.42897	3.94977e-05	ENSMUSG00000026548	Slamf9
TC0100001616.mm.2	-0.0182335	6.86183	-0.162906	0.936799	ENSMUSG00000037995	Igsf9
TC0100001617.mm.2	-0.410623	11.9295	-5.17489	0.000408421	ENSMUSG00000026547	Tagln2
TC0100001620.mm.2	0.213569	4.05577	0.976734	0.551503	ENSMUSG00000026546	Cfap45
TC0100001621.mm.2	0.0801604	6.42772	0.475975	0.797868	ENSMUSG00000049598	Vsig8
TC0100001622.mm.2	0.15863	3.49843	1.51771	0.309793	ENSMUSG00000037942	Crp
TC0100001625.mm.2	0.238509	3.30483	1.45989	0.332246	ENSMUSG00000037924	Olfr16
TC0100001628.mm.2	-0.0813279	3.39552	-0.538652	0.768662	ENSMUSG00000046643	Olfr218
TC0100001629.mm.2	0.0410005	3.69011	0.347884	0.857241	ENSMUSG00000049456	Olfr1404
TC0100001630.mm.2	0.101075	3.39194	0.790736	0.643846	ENSMUSG00000049605	Olfr418
TC0100001631.mm.2	0.04841	7.95269	0.49539	0.789058	ENSMUSG00000037860	Aim2
TC0100001632.mm.2	4.60514	10.5198	27.3768	4.75814e-14	ENSMUSG00000043263	Ifi209
TC0100001634.mm.2	5.33453	8.01502	19.2921	7.79601e-12	ENSMUSG00000066677	Ifi208
TC0100001636.mm.2	0.387203	5.21781	2.76843	0.0443859	ENSMUSG00000045381	Olfr433
TC0100001637.mm.2	-0.0575416	3.78029	-0.617848	0.729628	ENSMUSG00000047048	Olfr432
TC0100001638.mm.2	-0.0645144	4.58507	-0.4228	0.822635	ENSMUSG00000050134	Olfr430
TC0100001639.mm.2	-0.233864	3.86958	-2.27488	0.104187	ENSMUSG00000049528	Olfr429
TC0100001640.mm.2	-0.130962	3.86692	-0.705315	0.686946	ENSMUSG00000059371	Olfr426,Olfr427
TC0100001641.mm.2	0.445486	3.83531	2.67615	0.0524666	ENSMUSG00000051528	Olfr424
TC0100001642.mm.2	0.175629	3.72746	0.963816	0.558546	ENSMUSG00000091950	Olfr421-ps1
TC0100001643.mm.2	0.0398912	4.24074	0.281052	0.88817	ENSMUSG00000055033	Olfr420
TC0100001644.mm.2	-0.0220817	5.54738	-0.165238	0.936036	ENSMUSG00000026532	Spta1
TC0100001646.mm.2	-0.21723	3.86255	-1.28287	0.407469	ENSMUSG00000026531	Mptx1
TC0100001647.mm.2	-0.214796	4.27385	-1.81176	0.210241	ENSMUSG00000066672	Olfr417
TC0100001648.mm.2	0.140156	4.12325	1.31521	0.393204	ENSMUSG00000059503	Olfr248
TC0100001649.mm.2	-0.0487715	3.96976	-0.291272	0.883317	ENSMUSG00000051509	Olfr414
TC0100001650.mm.2	0.230605	3.65273	1.2388	0.426916	ENSMUSG00000066671	Olfr220
TC0100001651.mm.2	-0.0452212	3.88804	-0.313927	0.872521	ENSMUSG00000028354	Fmn2
TC0100001653.mm.2	0.166877	4.09418	1.11568	0.484171	ENSMUSG00000039783	Kmo
TC0100001654.mm.2	-0.264205	4.41938	-1.41664	0.350033	ENSMUSG00000026523	Wdr64
TC0100001656.mm.2	-3.14889	4.93819	-16.2225	1.07783e-10	ENSMUSG00000039748	Exo1
TC0100001663.mm.2	-0.194856	8.9797	-2.1186	0.133381	ENSMUSG00000026504	Sdccag8
TC0100001671.mm.2	0.0509819	8.63489	0.532335	0.771978	ENSMUSG00000063659	Zbtb18
TC0100001675.mm.2	-0.386708	4.4124	-2.55743	0.0647085	ENSMUSG00000015962	1700016C15Rik
TC0100001677.mm.2	0.0564369	4.69815	0.477865	0.797015	NA	NA
TC0100001678.mm.2	-0.0673668	3.51907	-0.433882	0.817818	ENSMUSG00000091476	Gm16432
TC0100001680.mm.2	0.197482	8.20438	1.7106	0.241873	ENSMUSG00000026502	Desi2
TC0100001684.mm.2	-0.253202	5.01971	-1.59416	0.281652	NA	Gm9982
TC0100001685.mm.2	-0.19924	9.23104	-2.01511	0.156116	ENSMUSG00000026500	Cox20
TC0100001688.mm.2	0.15986	3.53911	1.24955	0.422368	ENSMUSG00000026495	Efcab2
TC0100001692.mm.2	0.265425	5.70955	1.45505	0.334181	ENSMUSG00000026494	Kif26b
TC0100001698.mm.2	-0.0565652	7.00051	-0.61891	0.729108	ENSMUSG00000038949	Cnst
TC0100001699.mm.2	-0.643432	7.43133	-5.62702	0.000172949	ENSMUSG00000038936	Sccpdh
TC0100001701.mm.2	0.140277	3.63576	0.930407	0.57522	NA	NA
TC0100001703.mm.2	-0.232513	5.29429	-1.18749	0.450407	ENSMUSG00000026490	Cdc42bpa
TC0100001707.mm.2	0.708784	10.0364	7.31303	8.28139e-06	ENSMUSG00000038855	Itpkb
TC0100001711.mm.2	-0.92175	9.0146	-8.89439	6.64694e-07	ENSMUSG00000026496,ENSMUSG00000098926	Parp1,Mir6904
TC0100001712.mm.2	-1.66972	7.69399	-16.5141	8.26746e-11	ENSMUSG00000058729	Lin9
TC0100001713.mm.2	0.31644	9.75561	3.42988	0.012653	ENSMUSG00000026499	Acbd3
TC0100001720.mm.2	1.02712	8.86907	9.6763	2.06941e-07	ENSMUSG00000038806	Sde2
TC0100001721.mm.2	-0.0476072	4.83624	-0.331362	0.863979	ENSMUSG00000066652	Lefty2
TC0100001722.mm.2	0.0933936	7.98492	0.99327	0.543616	ENSMUSG00000026520	Pycr2
TC0100001723.mm.2	0.0893404	6.41036	0.766469	0.655141	ENSMUSG00000038793	Lefty1
TC0100001724.mm.2	0.228728	11.1587	2.12844	0.131463	ENSMUSG00000026519	Tmem63a
TC0100001726.mm.2	0.0921244	4.06544	0.621586	0.727901	ENSMUSG00000038768	9130409I23Rik
TC0100001730.mm.2	-0.136426	11.0812	-1.89772	0.185696	ENSMUSG00000062169	Cnih4
TC0100001734.mm.2	0.310856	6.34045	2.59105	0.0610425	ENSMUSG00000026514	Cnih3
TC0100001736.mm.2	0.0912531	3.63379	0.724921	0.676877	NA	NA
TC0100001740.mm.2	0.235905	9.2626	2.96341	0.0309746	ENSMUSG00000026511	Srp9
TC0100001745.mm.2	0.245787	6.93456	2.07891	0.141762	ENSMUSG00000026510	Trp53bp2
TC0100001749.mm.2	0.0402037	3.39513	0.383649	0.841521	ENSMUSG00000038599	Capn8
TC0100001752.mm.2	0.680062	4.77943	3.18917	0.0202159	ENSMUSG00000038576	Susd4
TC0100001754.mm.2	-1.50234	4.30849	-8.25658	1.7724e-06	ENSMUSG00000079164	Tlr5
TC0100001755.mm.2	-0.0761131	10.2448	-0.863344	0.607719	ENSMUSG00000042901	Aida
TC0100001756.mm.2	0.0374055	6.87404	0.356506	0.853271	ENSMUSG00000072258	Taf1a
TC0100001757.mm.2	0.0994505	4.74599	0.674814	0.701762	ENSMUSG00000053461	Hhipl2
TC0100001765.mm.2	-0.845701	6.90415	-7.36673	7.55981e-06	ENSMUSG00000039384	Dusp10
TC0100001779.mm.2	-0.395094	8.75395	-4.50495	0.00151202	ENSMUSG00000039318	Rab3gap2
TC0100001786.mm.2	0.15512	8.08904	1.64656	0.263319	ENSMUSG00000026617	Bpnt1
TC0100001787.mm.2	0.176027	11.431	2.21582	0.114473	ENSMUSG00000026615	Eprs
TC0100001788.mm.2	0.221149	4.39424	1.43232	0.343422	ENSMUSG00000026614	Slc30a10
TC0100001801.mm.2	-0.405478	5.28761	-1.82714	0.205744	ENSMUSG00000039224	D1Pas1
TC0100001804.mm.2	0.157652	7.87139	1.84516	0.200444	ENSMUSG00000039210	Gpatch2
TC0100001806.mm.2	0.353236	4.28105	2.18618	0.120066	ENSMUSG00000026610	Esrrg
TC0100001812.mm.2	-0.165639	4.46223	-0.979663	0.550372	ENSMUSG00000026609	Ush2a
TC0100001821.mm.2	0.215405	5.04715	2.08472	0.140611	ENSMUSG00000026604	Ptpn14
TC0100001831.mm.2	-0.150974	8.26993	-1.49187	0.319903	ENSMUSG00000026634	Angel2
TC0100001833.mm.2	0.127269	5.49608	1.07229	0.5051	ENSMUSG00000097845	A230020J21Rik
TC0100001834.mm.2	-0.0283572	4.38574	-0.140716	0.946417	ENSMUSG00000057072	Spata45
TC0100001836.mm.2	-2.35802	7.04142	-17.4985	3.43746e-11	ENSMUSG00000062510	Nsl1
TC0100001837.mm.2	0.242629	6.01604	1.9648	0.168133	ENSMUSG00000026630	Batf3
TC0100001844.mm.2	-0.427387	8.57289	-4.01919	0.00395987	ENSMUSG00000026627	Tmem206
TC0100001853.mm.2	-0.627054	9.63156	-6.88558	1.7365e-05	ENSMUSG00000037461	Ints7
TC0100001855.mm.2	-0.331306	9.11955	-3.55122	0.0100052	ENSMUSG00000026623	Lpgat1
TC0100001858.mm.2	-4.49557	6.75013	-27.0755	5.51644e-14	ENSMUSG00000026622	Nek2
TC0100001859.mm.2	0.21618	8.09698	1.71865	0.239413	ENSMUSG00000037434	Slc30a1
TC0100001860.mm.2	0.178753	6.18372	1.60143	0.279024	ENSMUSG00000049353	Rd3
TC0100001863.mm.2	-0.130487	4.30668	-0.944491	0.568598	ENSMUSG00000058248	Kcnh1
TC0100001871.mm.2	0.298671	3.38063	1.95755	0.170095	ENSMUSG00000026639	Lamb3
TC0100001877.mm.2	-0.774693	6.91095	-5.61045	0.000178207	ENSMUSG00000026640	Plxna2
TC0100001882.mm.2	-1.93486	5.63328	-11.2542	2.45572e-08	ENSMUSG00000016494	Cd34
TC0100001889.mm.2	0.00172323	3.51612	0.0123286	0.995379	ENSMUSG00000051951	Xkr4
TC0100001904.mm.2	0.107835	3.9888	0.676678	0.700789	ENSMUSG00000025900,ENSMUSG00000109048	Rp1
TC0100001905.mm.2	0.138011	4.74512	0.943164	0.569279	ENSMUSG00000025902	Sox17
TC0100001909.mm.2	0.186927	7.49023	1.61679	0.27354	ENSMUSG00000033845	Mrpl15
TC0100001914.mm.2	0.281786	3.74284	2.46945	0.0752948	ENSMUSG00000002459	Rgs20
TC0100001920.mm.2	0.143035	5.2639	1.43624	0.341866	ENSMUSG00000033774	Npbwr1
TC0100001932.mm.2	-0.202326	3.81621	-1.45999	0.332246	ENSMUSG00000025909	Sntg1
TC0100001942.mm.2	-0.666967	6.54604	-5.81569	0.000121183	ENSMUSG00000079671	2610203C22Rik
TC0100001943.mm.2	-3.23461	5.92258	-19.697	5.73604e-12	ENSMUSG00000025912	Mybl1
TC0100001944.mm.2	0.28369	8.80967	2.81777	0.0405631	ENSMUSG00000045210	Vcpip1
TC0100001949.mm.2	-0.240965	4.38806	-1.8435	0.200974	ENSMUSG00000099032	Tcf24
TC0100001950.mm.2	0.117886	3.14487	1.14288	0.471928	ENSMUSG00000025916	Ppp1r42
TC0100001952.mm.2	0.28144	9.81497	3.20221	0.0197189	ENSMUSG00000025917	Cops5
TC0100001955.mm.2	0.220345	10.7455	2.72905	0.0477327	ENSMUSG00000067851	Arfgef1
TC0100001957.mm.2	-0.092607	4.04881	-0.522375	0.777064	ENSMUSG00000042501	Cpa6
TC0100001967.mm.2	0.153231	3.53796	0.963812	0.558546	ENSMUSG00000025938	Slco5a1
TC0100001968.mm.2	-0.240989	4.1518	-1.44023	0.340161	ENSMUSG00000042414	Prdm14
TC0100001969.mm.2	0.119813	8.88052	1.35602	0.375805	ENSMUSG00000005886	Ncoa2
TC0100001978.mm.2	-0.361643	11.1624	-4.94016	0.000646008	ENSMUSG00000025935	Tram1
TC0100001980.mm.2	-0.453372	9.35403	-4.59563	0.00126955	ENSMUSG00000025937	Lactb2
TC0100001985.mm.2	-0.562044	9.32671	-4.93546	0.000652104	ENSMUSG00000025932	Eya1
TC0100001987.mm.2	-0.124013	5.37929	-1.26131	0.417376	ENSMUSG00000025930	Msc
TC0100001989.mm.2	-0.00113377	3.86813	-0.00905158	0.996387	ENSMUSG00000032769	Trpa1
TC0100001994.mm.2	-0.0933465	4.68803	-0.742807	0.667791	ENSMUSG00000032719	Sbspon
TC0100001995.mm.2	-0.0526177	3.87787	-0.357887	0.852746	ENSMUSG00000067795	4930444P10Rik
TC0100001996.mm.2	-0.0297027	11.3845	-0.345897	0.858052	ENSMUSG00000043716	Rpl7
TC0100001999.mm.2	-0.497818	8.6223	-5.28124	0.000332254	ENSMUSG00000025920	Stau2
TC0100002002.mm.2	0.141058	8.18632	1.20429	0.442682	ENSMUSG00000025939	Ube2w
TC0100002008.mm.2	0.0778777	10.2694	0.893947	0.59398	ENSMUSG00000079658	Tceb1
TC0100002012.mm.2	0.265262	5.23075	1.73472	0.234347	ENSMUSG00000042686	Jph1
TC0100002019.mm.2	0.115377	3.60049	0.654485	0.712009	ENSMUSG00000025774	Crisp4
TC0100002021.mm.2	-0.27675	3.65129	-2.37085	0.0890388	ENSMUSG00000073735	Defb18
TC0100002022.mm.2	0.179881	3.32356	1.60674	0.277178	ENSMUSG00000067773	Defb41
TC0100002025.mm.2	-1.00281	10.2416	-12.6213	4.62926e-09	NA	NA
TC0100002028.mm.2	0.0998872	3.28503	0.743784	0.667507	ENSMUSG00000043760	Pkhd1
TC0100002032.mm.2	0.133168	4.63159	1.2695	0.413446	ENSMUSG00000041872	Il17f
TC0100002033.mm.2	-1.65186	9.31593	-12.7745	3.89158e-09	ENSMUSG00000041859	Mcm3
TC0100002038.mm.2	-0.562843	8.88316	-5.60559	0.000179861	ENSMUSG00000041779	Tram2
TC0100002042.mm.2	0.0346759	5.79664	0.277123	0.889929	ENSMUSG00000028033	Kcnq5
TC0100002054.mm.2	0.1769	6.29542	1.44713	0.337591	ENSMUSG00000041670	Rims1
TC0100002061.mm.2	-0.194814	3.90532	-1.60646	0.277245	ENSMUSG00000073730	4933415F23Rik
TC0100002062.mm.2	0.577892	4.15362	3.01413	0.0281674	NA	NA
TC0100002063.mm.2	-0.158945	9.1588	-1.35841	0.374744	ENSMUSG00000026158	Ogfrl1
TC0100002067.mm.2	0.396242	10.6382	5.43619	0.000248223	ENSMUSG00000026155	Smap1
TC0100002070.mm.2	0.00594457	3.91635	0.054602	0.97943	ENSMUSG00000026154	Sdhaf4
TC0100002071.mm.2	-0.510182	5.01082	-2.78644	0.0429799	ENSMUSG00000026153	Fam135a
TC0100002073.mm.2	0.395136	5.65731	3.03971	0.0268975	ENSMUSG00000026141	Col19a1
TC0100002081.mm.2	0.3002	4.24084	3.00557	0.0286192	ENSMUSG00000033569	Adgrb3
TC0100002082.mm.2	0.185213	3.41459	1.58445	0.285169	NA	Gm20172
TC0100002102.mm.2	0.0327125	3.29071	0.203297	0.919002	ENSMUSG00000073722	4931408C20Rik
TC0100002106.mm.2	0.158473	3.58862	1.40396	0.355165	ENSMUSG00000048411	Gm597
TC0100002118.mm.2	-0.478275	10.1208	-6.0927	7.31895e-05	ENSMUSG00000048874	Phf3
TC0100002121.mm.2	-0.326294	10.2545	-3.52218	0.0106073	ENSMUSG00000026064,NA	Ptp4a1,Gm13363
TC0100002127.mm.2	0.23391	5.77165	1.8032	0.212913	ENSMUSG00000086727	4931428L18Rik
TC0100002131.mm.2	-0.0479188	3.44311	-0.363184	0.850298	ENSMUSG00000091318	Gm9839
TC0100002132.mm.2	-0.097003	4.04214	-0.587471	0.744844	ENSMUSG00000091318	Gm5415
TC0100002136.mm.2	-1.53402	8.16246	-13.5543	1.58887e-09	ENSMUSG00000026134	Prim2
TC0100002140.mm.2	-0.855472	5.11591	-6.96798	1.50502e-05	ENSMUSG00000042215	Bag2
TC0100002141.mm.2	-0.174161	9.35965	-2.07642	0.14219	ENSMUSG00000042197	Zfp451
TC0100002142.mm.2	-0.150165	7.13886	-1.32272	0.390029	ENSMUSG00000031060	Gm15455
TC0100002143.mm.2	0.330575	4.09275	2.76255	0.0448615	ENSMUSG00000042182	Bend6
TC0100002151.mm.2	0.117013	9.52069	1.02093	0.529997	ENSMUSG00000042111	Ccdc115
TC0100002154.mm.2	-0.157615	4.50403	-1.18937	0.44966	ENSMUSG00000037529	Prss40
TC0100002157.mm.2	-0.373071	3.86605	-3.24392	0.018226	NA	AA619741
TC0100002163.mm.2	-0.553005	10.6785	-7.2766	8.80913e-06	ENSMUSG00000037503	Fam168b
TC0100002175.mm.2	-0.502079	10.1093	-3.33643	0.0152412	ENSMUSG00000037470	Uggt1
TC0100002177.mm.2	0.876886	8.14992	6.6538	2.62939e-05	ENSMUSG00000047180	Neurl3
TC0100002179.mm.2	-0.253842	8.53698	-2.35076	0.0919926	ENSMUSG00000010453	Kansl3
TC0100002184.mm.2	-0.478308	8.53942	-4.96084	0.000620928	ENSMUSG00000001143	Lman2l
TC0100002187.mm.2	-0.083218	8.26478	-0.491882	0.791043	ENSMUSG00000026121	Sema4c
TC0100002188.mm.2	0.376656	4.24293	2.80701	0.0413908	ENSMUSG00000046337	Fam178b
TC0100002189.mm.2	-0.15844	10.0542	-2.1551	0.125956	ENSMUSG00000037351	Actr1b
TC0100002193.mm.2	-0.125844	10.661	-1.73941	0.232826	ENSMUSG00000026116	Tmem131
TC0100002203.mm.2	0.763235	10.4138	7.13762	1.12029e-05	ENSMUSG00000026112	Coa5
TC0100002204.mm.2	0.538993	8.65008	5.51063	0.000215118	ENSMUSG00000026110	Mgat4a
TC0100002207.mm.2	0.162123	4.93596	1.01993	0.530605	ENSMUSG00000026090	2010300C02Rik
TC0100002209.mm.2	0.741191	6.90637	7.57983	5.29649e-06	ENSMUSG00000060771	Tsga10
TC0100002210.mm.2	1.2233	8.47693	9.36204	3.27343e-07	ENSMUSG00000026088	Mitd1
TC0100002211.mm.2	-0.0307298	4.62634	-0.27929	0.888906	ENSMUSG00000061584	Lyg2
TC0100002212.mm.2	0.0470445	3.4318	0.377798	0.844299	ENSMUSG00000026085	Lyg1
TC0100002213.mm.2	0.234167	9.39025	2.63338	0.0566751	ENSMUSG00000058407	Txndc9
TC0100002214.mm.2	-0.577491	7.46169	-5.06098	0.000509848	ENSMUSG00000026082	Rev1
TC0100002215.mm.2	-0.128776	5.37325	-0.885941	0.597212	ENSMUSG00000037138	Aff3
TC0100002228.mm.2	-0.0938349	4.40612	-0.770987	0.653322	ENSMUSG00000048814	Lonrf2
TC0100002229.mm.2	-0.083014	5.1882	-0.610938	0.732685	ENSMUSG00000026080	Chst10
TC0100002236.mm.2	-0.455323	5.86583	-3.86611	0.00536138	ENSMUSG00000003134	Tbc1d8
TC0100002237.mm.2	1.12851	10.3966	10.7993	4.38531e-08	ENSMUSG00000048234	Rnf149
TC0100002241.mm.2	0.0884254	6.76945	0.662558	0.708088	ENSMUSG00000050967	Creg2
TC0100002242.mm.2	0.017802	3.62735	0.164596	0.936343	ENSMUSG00000057173	Rfx8
TC0100002243.mm.2	0.109813	5.67888	1.08258	0.500115	ENSMUSG00000091937	Gm3646
TC0100002251.mm.2	0.321839	6.01597	2.53714	0.0670761	ENSMUSG00000041945	Mfsd9
TC0100002260.mm.2	-0.414404	9.27909	-5.03881	0.000532751	ENSMUSG00000070939	Tgfbrap1
TC0100002261.mm.2	-0.0533006	5.74549	-0.379813	0.843174	ENSMUSG00000008136	Fhl2
TC0100002266.mm.2	-0.49488	7.0238	-4.13734	0.00314393	ENSMUSG00000057363	Uxs1
TC0100002269.mm.2	-0.00560275	3.84584	-0.0590525	0.977895	ENSMUSG00000047343	Mettl21c
TC0100002271.mm.2	-0.0164161	4.12108	-0.16549	0.935917	NA	NA
TC0100002274.mm.2	0.173557	4.27808	1.37753	0.366164	ENSMUSG00000046828	Mettl21e
TC0100002278.mm.2	0.212731	4.52236	1.83996	0.201986	ENSMUSG00000026042	Col5a2
TC0100002285.mm.2	-0.624554	7.38202	-2.47408	0.0747362	ENSMUSG00000025993	Slc40a1
TC0100002287.mm.2	0.088489	3.57733	0.642683	0.717285	ENSMUSG00000044457	Stk-ps2
TC0100002288.mm.2	-0.857078	8.36641	-10.9569	3.58883e-08	ENSMUSG00000025986	Slc39a10
TC0100002305.mm.2	-0.604773	9.10197	-6.26567	5.31009e-05	ENSMUSG00000026107	Nabp1
TC0100002308.mm.2	2.65685	7.20691	21.4996	1.54894e-12	ENSMUSG00000018417	Myo1b
TC0100002314.mm.2	-0.507483	10.0861	-5.49738	0.000220323	ENSMUSG00000026103	Gls
TC0100002319.mm.2	0.515931	10.1367	4.72893	0.000974752	ENSMUSG00000002881	Nab1
TC0100002324.mm.2	-2.23937	9.12634	-17.724	2.8563e-11	ENSMUSG00000041439	Mfsd6
TC0100002327.mm.2	-1.12264	6.67342	-9.54802	2.48966e-07	ENSMUSG00000026102	Inpp1
TC0100002330.mm.2	-0.0360942	4.06391	-0.368354	0.847813	ENSMUSG00000043629	1700019D03Rik
TC0100002331.mm.2	-0.110515	4.09226	-0.832648	0.623118	ENSMUSG00000060715	1700019A02Rik
TC0100002332.mm.2	-0.633918	6.41525	-5.81486	0.000121303	ENSMUSG00000026098	Pms1
TC0100002333.mm.2	-0.110117	9.10358	-0.975214	0.552238	ENSMUSG00000026095	Asnsd1
TC0100002335.mm.2	0.0161475	4.8285	0.0923194	0.965077	ENSMUSG00000096141	Dnah7a
TC0100002337.mm.2	-0.0621308	9.27344	-0.604884	0.735672	ENSMUSG00000026094	Stk17b
TC0100002338.mm.2	0.121512	4.7486	0.837896	0.620575	ENSMUSG00000042807	Hecw2
[truncated: 21,445 more rows]

## Sheet: (C) MφLPS-iNSCs vs. MφLPS
Table S2C: Results of differential expression analysis for macrophages stimulated with MφLPS-iNSCs, vs. MφLPS
[truncated: 22,143 more rows]

[truncated: 1 more sheets: (D) MφLPS-NSCs vs. MφLPS]
