# Supplementary material for: Macrophage-Derived Extracellular Succinate Licenses Neural Stem Cells to Suppress Chronic Neuroinflammation
Source: Cell Stem Cell. 2018 Mar 1;22(3):355–368.e13. doi: 10.1016/j.stem.2018.01.020 (PMC5842147; doi:10.1016/j.stem.2018.01.020)
Supplement: Table S3. Unbiased LC-MS Analysis of the Extracellular and Intracellular Metabolic Content of Type 1 Inflammatory Mφs In Vitro, Related to Figure 2 — (A) Expression matrix of the intracellular metabolic changes (INTRA_Metab) in MφLPS. (B) Expression matrix of the extracellular metabolic changes (EXTRA_Metab) in MφLPS. (C) Expression matrix of the intracellular metabolic changes (INTRA_Metab) at 25 hr of co-culture. (D) Expression matrix of the extracellular metabolic changes (EXTRA_Metab) at 25 hr of co-culture. Colored rectangles indicate p ≤ 0.05 (red indicates that the mean values are significantly higher for that comparison; green values significantly lower). [file mmc4.xlsx]

## Sheet: (A) INTRA_Metab MφLPS vs. Mφ
Colored cells indicate p≤0.05 (red indicates that the mean values are significantly higher for that comparison; green values significantly lower)
Intracellular metabolites in MφLPS	Mean A.U. (n=4 independent biological replicates per group)				Fold Change (vs. Mφ)		Statistical values	Mean A.U. (n≥4 independent biological replicates per group)				Fold Change (vs. Mφ)		Statistical values	Mean A.U. (n≥4 independent biological replicates per group)				Fold Change (vs. Mφ)		Statistical values	Mean A.U. (n≥4 independent biological replicates per group)				Fold Change (vs. Mφ)		Statistical values	Mean A.U. (n≥4 independent biological replicates per group)				Fold Change (vs. Mφ)		Statistical values	Mean A.U. (n≥4 independent biological replicates per group)				Fold Change (vs. Mφ)		Statistical values	Mean A.U. (n≥4 independent biological replicates per group)				Fold Change (vs. Mφ)		Statistical values
	1 hr						Mann-Whitney	2 hrs						Mann-Whitney	4 hrs						Mann-Whitney	6 hrs						Mann-Whitney	8 hrs						Mann-Whitney	12 hrs						Mann-Whitney	25 hrs						Mann-Whitney
BIOCHEMICAL NAME	Mφ		MφLPS		Mean	± SEM	Mφ vs. MφLPS	Mφ		MφLPS		Mean	± SEM	Mφ vs. MφLPS	Mφ		MφLPS		Mean	± SEM	Mφ vs. MφLPS	Mφ		MφLPS		Mean	± SEM	Mφ vs. MφLPS	Mφ		MφLPS		Mean	± SEM	Mφ vs. MφLPS	Mφ		MφLPS		Mean	± SEM	Mφ vs. MφLPS	Mφ		MφLPS		Mean	± SEM	Mφ vs. MφLPS
	Mean	± SEM	Mean	± SEM			P-VALUE	Mean	± SEM	Mean	± SEM			P-VALUE	Mean	± SEM	Mean	± SEM			P-VALUE	Mean	± SEM	Mean	± SEM			P-VALUE	Mean	± SEM	Mean	± SEM			P-VALUE	Mean	± SEM	Mean	± SEM			P-VALUE	Mean	± SEM	Mean	± SEM			P-VALUE
Leucine	1979902882	1.7413e+08	1.47828e+09	6.15695e+07	0.766172	0.0823216	< 0.05	2.08436e+09	1.8884e+08	1.92046e+09	2.55322e+08	0.964839	0.183857	ns	2.89997e+09	4.04228e+08	2948483409	2.64007e+08	1.08544	0.186831	ns	4.34196e+09	9.84865e+08	5.44286e+09	3.63482e+08	1.50964	0.426769	ns	2.23632e+09	2.96891e+08	3.16358e+09	2.75008e+08	1.5391	0.343595	ns	4726365372	7.79741e+08	5.13307e+09	5.77464e+08	1.21103	0.265247	ns	4265005523	3.88136e+08	3.6215e+09	1.83106e+08	0.870299	0.0892276	ns
Taurine	1029086497	2.9079e+07	1.07267e+09	3.66601e+07	1.04279	0.0253226	ns	9.70733e+08	4.11079e+07	9.50364e+08	6.54591e+07	0.99322	0.112232	ns	1.04459e+09	5.72854e+07	1.07871e+09	6.01883e+07	1.04474	0.0921231	ns	996678964	1.1254e+08	1.00195e+09	9.66964e+07	1.04537	0.15547	ns	1.04641e+09	6.66777e+07	9.64378e+08	9.39586e+07	0.92809	0.0898664	ns	9.12739e+08	1.38515e+08	9.41269e+08	9.14325e+07	1.13356	0.242062	ns	1.50591e+09	9.86105e+07	1246182668	1.28837e+08	0.824207	0.0497678	ns
Valine	7.53072e+08	5.67735e+07	5.77061e+08	6.03025e+06	0.780159	0.0614516	< 0.05	7.73174e+08	5.19441e+07	7.18345e+08	8.30665e+07	0.955529	0.152341	ns	1045213428	1.3023e+08	1.03538e+09	9.49102e+07	1.04609	0.172541	ns	1.44913e+09	2.93494e+08	1802233464	1.12033e+08	1.44948	0.375932	ns	8.10637e+08	9.41549e+07	1144827643	8.29533e+07	1.49958	0.274835	ns	1.55351e+09	2.23341e+08	1.7295e+09	1.755e+08	1.21587	0.256089	ns	1459636745	1.05184e+08	1.2709e+09	5.79714e+07	0.882664	0.0684969	ns
Glucose	5.46176e+08	4.28339e+07	406077304	1.4295e+07	0.756634	0.0633164	< 0.05	5.64076e+08	5.37086e+07	5.22087e+08	5.57125e+07	0.967432	0.159355	ns	7.33781e+08	8.18335e+07	7.20076e+08	4.46312e+07	1.02421	0.142758	ns	1062508732	1.71958e+08	1.16356e+09	6.49835e+07	1.20971	0.263347	ns	589187497	5.65137e+07	7.91772e+08	5.70444e+07	1.39901	0.218424	ns	1.11463e+09	1.10202e+08	1.16631e+09	9.48503e+07	1.09472	0.169861	ns	1016542151	5.11255e+07	8.39978e+08	3.34036e+07	0.83399	0.0611942	< 0.05
Phenylalanine	3.28449e+08	3.16908e+07	247235280	1.10166e+07	0.776018	0.087907	ns	3.54167e+08	3.35604e+07	3.17578e+08	4.15584e+07	0.942561	0.17913	ns	5.07018e+08	7.04721e+07	486961445	4.80904e+07	1.02012	0.172984	ns	755944564	1.61564e+08	9.17054e+08	6.32128e+07	1.4572	0.428731	ns	385091220	4.84301e+07	529050553	5.01881e+07	1.4886	0.336708	ns	8.43108e+08	1.42241e+08	8.90991e+08	1.11906e+08	1.19591	0.292677	ns	749816147	6.51963e+07	6.10598e+08	4.01289e+07	0.840521	0.111483	ns
Lactate	2.15686e+08	2.32297e+07	2.14611e+08	8.54423e+06	1.02563	0.104715	ns	2.11362e+08	2.43522e+07	2.45404e+08	2.85723e+07	1.24709	0.276224	ns	2.67488e+08	3.48094e+07	3.10685e+08	2.47837e+07	1.23687	0.204041	ns	4.29298e+08	9.67933e+07	5.40971e+08	4.79985e+07	1.57845	0.515804	ns	238183493	2.43704e+07	387969665	2.90126e+07	1.67877	0.210502	< 0.05	502600380	8.18104e+07	604825648	5.1828e+07	1.33093	0.272736	ns	6.26511e+08	3.84833e+07	5.90974e+08	3.72915e+07	0.953042	0.0830702	ns
Glycerylphosphorylcholine	1.55194e+08	1.66992e+07	146360297	2.81055e+07	0.917821	0.0859783	ns	1.46654e+08	1.66493e+07	1.33807e+08	2.46431e+07	0.911819	0.132563	ns	1.90646e+08	2.15785e+07	2.21769e+08	4.308e+07	1.1399	0.139868	ns	1.93225e+08	4.04891e+07	2.74523e+08	4.44481e+07	1.52171	0.277099	ns	196671031	2.39003e+07	277675287	4.23855e+07	1.40491	0.101068	ns	1.68711e+08	4.1081e+07	2.86451e+08	2.8401e+07	2.15647	0.672767	ns	3.19207e+08	5.53274e+07	3.82957e+08	7.1052e+07	1.19391	0.0610707	ns
Glutamate	150658288	7.50083e+06	152688235	7.19727e+06	1.0141	0.0112876	ns	153337949	1.15971e+07	1.56583e+08	1.34145e+07	1.0567	0.156942	ns	1.59342e+08	1.42436e+07	1.87794e+08	1.00691e+07	1.2127	0.142106	ns	163921785	2.46185e+07	221768783	2.21813e+07	1.47424	0.320549	ns	1.75565e+08	1.10597e+07	2.22766e+08	9.48648e+06	1.27763	0.063576	ns	1.73896e+08	3.15882e+07	214982026	2.6953e+07	1.45709	0.416203	ns	3.19206e+08	2.02347e+07	291112928	1.42377e+07	0.915315	0.0221933	ns
Tyrosine	1.30412e+08	9.31329e+06	9.93356e+07	3.00147e+06	0.776029	0.0704716	< 0.05	1.3494e+08	1.33021e+07	1.274e+08	1.6729e+07	0.995181	0.191014	ns	1.89844e+08	2.75066e+07	1.8917e+08	1.46894e+07	1.0663	0.175702	ns	2.91342e+08	6.3037e+07	338222952	2.19656e+07	1.37568	0.377563	ns	1.46987e+08	1.81279e+07	2.08735e+08	1.65468e+07	1.52094	0.301949	ns	3.05543e+08	4.47038e+07	3.40129e+08	4.07234e+07	1.2291	0.280089	ns	2.91154e+08	2.32216e+07	225449996	1.11178e+07	0.78811	0.0705818	< 0.05
Methionine	1.25122e+08	1.18949e+07	9.34641e+07	3.12921e+06	0.766765	0.0765583	< 0.05	1.31424e+08	1.34532e+07	1.21099e+08	1.55312e+07	0.982075	0.21401	ns	185353448	2.35109e+07	192894302	1.92183e+07	1.09661	0.174589	ns	2.92492e+08	6.49271e+07	3.48553e+08	2.21054e+07	1.41221	0.379036	ns	1.4665e+08	1.73078e+07	2.08785e+08	1.73957e+07	1.50597	0.272716	ns	310295530	4.81212e+07	345031880	3.6486e+07	1.22541	0.255174	ns	2.91092e+08	2.46375e+07	2.47258e+08	1.59018e+07	0.871574	0.103902	ns
Choline	1.95074e+08	2.03994e+07	1.85978e+08	1.89985e+07	0.956389	0.0549666	ns	189827060	1.99074e+07	176605012	1.97949e+07	0.945271	0.113964	ns	2.5675e+08	2.15218e+07	236228654	1.49618e+07	0.930155	0.0565524	ns	314902939	3.67426e+07	308318390	7.07804e+06	1.02686	0.141609	ns	176079693	1.78166e+07	179266132	1.1709e+07	1.04609	0.118187	ns	270208494	2.85814e+07	2.61432e+08	2.55644e+07	1.02344	0.17818	ns	266160313	1.55496e+07	2.3152e+08	1.41359e+07	0.873833	0.0528579	ns
Lysine	8.3279e+07	8.38551e+06	59260710	1.87586e+06	0.730584	0.0681987	< 0.05	9.15249e+07	6.46109e+06	81158345	8.59592e+06	0.917787	0.153432	ns	123224080	1.91293e+07	1.25871e+08	1.0486e+07	1.10469	0.198305	ns	1.89152e+08	3.69583e+07	2.43408e+08	1.80675e+07	1.4834	0.394308	ns	9.09498e+07	1.02729e+07	1.59379e+08	1.14055e+07	1.85395	0.330926	< 0.05	2.09208e+08	2.77674e+07	269293562	2.7488e+07	1.37984	0.251645	ns	1.82701e+08	1.2203e+07	2.61673e+08	1.23548e+07	1.44571	0.0971592	< 0.05
Glutathione	1.38799e+08	4.48399e+06	1.34989e+08	4.22555e+06	0.976162	0.0471904	ns	123461283	7.56287e+06	1.1814e+08	9.23556e+06	0.98045	0.130435	ns	1.38356e+08	8.70004e+06	1.71683e+08	1.49027e+07	1.25952	0.144215	ns	138603113	2.23546e+07	2.32833e+08	2.7599e+07	1.81522	0.360935	ns	1.32902e+08	9.4602e+06	2.60806e+08	3.19424e+07	1.97605	0.23096	< 0.05	108934643	1.99174e+07	2.97709e+08	3.37705e+07	3.15668	0.831557	< 0.05	163681491	1.54251e+07	3.90443e+08	4.54602e+07	2.37412	0.0854721	< 0.05
Glutamine	7.96858e+07	4.14576e+06	5.9558e+07	1.21032e+06	0.753563	0.0417139	< 0.05	7.70718e+07	8.37405e+06	7.53502e+07	9.16941e+06	1.04575	0.212946	ns	1.14113e+08	9.01405e+06	1.20432e+08	6.61233e+06	1.07073	0.0809484	ns	1.83283e+08	2.85834e+07	216864045	8.54698e+06	1.29085	0.249827	ns	8.52595e+07	1.09219e+07	1.46386e+08	9.04181e+06	1.82885	0.329005	< 0.05	1.69717e+08	2.54456e+07	217442613	2.07204e+07	1.40277	0.277127	ns	1.55535e+08	9.26416e+06	1.84969e+08	1.57375e+07	1.1992	0.117624	ns
Arginine	6.94288e+07	6.35023e+06	4.9977e+07	2.09368e+06	0.736245	0.0689644	< 0.05	78028356	6.54661e+06	6.75875e+07	8.20218e+06	0.90209	0.158467	ns	1.07327e+08	1.43448e+07	109882522	9.43531e+06	1.09617	0.198626	ns	1.74714e+08	3.60249e+07	2.14882e+08	1.21755e+07	1.46372	0.428429	ns	7.48349e+07	1.00157e+07	1.45929e+08	1.19452e+07	2.10739	0.446539	< 0.05	180379404	2.44837e+07	2.49775e+08	3.03332e+07	1.50141	0.304786	ns	1.52722e+08	1.05817e+07	2.47171e+08	1.49408e+07	1.63377	0.12457	< 0.05
Serine	8.70369e+07	6.03133e+06	7.50508e+07	3.53232e+06	0.871864	0.0612636	ns	8.05144e+07	3.38277e+06	7.87401e+07	5.66109e+06	0.987834	0.0964174	ns	1.1451e+08	9.08624e+06	1.25071e+08	8.80017e+06	1.11304	0.11417	ns	1.5802e+08	1.76132e+07	1.99954e+08	6.64005e+06	1.32124	0.1811	ns	8.18215e+07	2.36839e+06	1.10323e+08	5.58181e+06	1.34745	0.0494061	< 0.05	95400504	1.29517e+07	1.14002e+08	1.18999e+07	1.21307	0.070596	ns	110964496	8.22701e+06	1.51346e+08	9.40412e+06	1.39984	0.177795	ns
Pyruvate	4.48801e+07	3.96541e+06	31878142	2.2238e+06	0.731562	0.0986344	ns	47655559	5.50727e+06	4.90929e+07	5.12112e+06	1.09157	0.196692	ns	6.47656e+07	9.05402e+06	6.47472e+07	6.85547e+06	1.0568	0.169461	ns	109543321	2.07433e+07	1.24054e+08	1.18407e+07	1.2958	0.348073	ns	52323655	2.82822e+06	7.60135e+07	6.67524e+06	1.46629	0.155935	ns	1.16585e+08	1.03651e+07	128175604	6.02319e+06	1.13247	0.129558	ns	9.86951e+07	8.00667e+06	8.35539e+07	4.56576e+06	0.868942	0.104227	ns
Acetylcarnitine	72118101	4.54189e+06	6.49946e+07	4.4917e+06	0.901433	0.0285245	ns	7.55778e+07	7.22343e+06	6.38739e+07	2.78706e+06	0.876564	0.11123	ns	6.15102e+07	5.31354e+06	6.28041e+07	4.51822e+06	1.04672	0.129343	ns	57260503	1.02934e+07	6.99654e+07	7.44619e+06	1.32029	0.243859	ns	6.44337e+07	1.05594e+06	67857463	6.07027e+06	1.04962	0.0776703	ns	5.84485e+07	1.17747e+07	6.12736e+07	6.90457e+06	1.24242	0.330054	ns	9.79801e+07	7.69274e+06	6.59336e+07	5.303e+06	0.672633	0.00374007	< 0.05
Glycine	7.0407e+07	3.41457e+06	63300612	1.71917e+06	0.902837	0.0316527	ns	60743052	3.67036e+06	62017038	4.20674e+06	1.03716	0.114109	ns	8.38844e+07	6.45064e+06	96412518	5.36286e+06	1.16414	0.0841006	ns	1.12099e+08	1.3697e+07	140888888	1.93517e+06	1.31387	0.162709	ns	6.02215e+07	2.65736e+06	8.10118e+07	2.14412e+06	1.34953	0.039551	< 0.05	62078287	1.05189e+07	7.77642e+07	7.84237e+06	1.33065	0.213911	ns	9.46513e+07	1.05305e+07	1.30711e+08	1.42446e+07	1.49108	0.347702	ns
Tryptophan	3.26217e+07	2.48244e+06	24114825	1.56136e+06	0.755164	0.087334	< 0.05	36107571	3.39994e+06	3.17767e+07	4.03608e+06	0.923963	0.172907	ns	5.0986e+07	7.52928e+06	48648584	5.40255e+06	1.02499	0.190693	ns	8.02124e+07	1.83546e+07	9.33717e+07	6.60482e+06	1.41973	0.427409	ns	3.80285e+07	5.30492e+06	5.30101e+07	4.89418e+06	1.53824	0.375383	ns	8.77562e+07	1.3578e+07	9.02044e+07	1.19909e+07	1.1449	0.265914	ns	7.76571e+07	6.45158e+06	5.80653e+07	3.69691e+06	0.768514	0.0955467	< 0.05
Threonine	35959364	2.12694e+06	2.62556e+07	1.37833e+06	0.73545	0.0470964	< 0.05	36270120	3.24692e+06	32634374	3.26636e+06	0.943325	0.173568	ns	5.27391e+07	5.14329e+06	4.919e+07	3.10427e+06	0.954151	0.0919482	ns	9.10487e+07	1.29944e+07	9.22165e+07	2.16609e+06	1.08857	0.17728	ns	38596843	4.61111e+06	5.97487e+07	3.27501e+06	1.64058	0.279001	< 0.05	7.68445e+07	1.0278e+07	8.93405e+07	8.54819e+06	1.24717	0.223592	ns	7.36682e+07	5.04307e+06	6.94587e+07	5.65321e+06	0.95942	0.113121	ns
Aspartate	2.63766e+07	1.20215e+06	2.08838e+07	393931	0.796332	0.0371526	< 0.05	26841096	1.55443e+06	2.25904e+07	2.60881e+06	0.851324	0.11053	ns	34800303	1.00362e+06	3.94376e+07	2.68178e+06	1.13432	0.0736165	ns	4.13684e+07	2.16622e+06	45151447	2.23669e+06	1.10862	0.11282	ns	3.41011e+07	2.8316e+06	39096933	778518	1.16812	0.0890744	ns	3.315e+07	3.95582e+06	43558576	4.93817e+06	1.4085	0.290031	ns	61360885	4.57333e+06	76558479	2.57918e+06	1.2611	0.0639089	ns
Nicotinamide	2.58269e+07	1.23604e+06	19416942	152071	0.757267	0.0382332	< 0.05	2.70502e+07	3.05995e+06	25883025	3.16673e+06	1.02443	0.205717	ns	38931806	5.16059e+06	3.80112e+07	2.98354e+06	1.03474	0.167434	ns	66815729	1.30691e+07	7.30472e+07	6.788e+06	1.25927	0.337132	ns	2.97419e+07	2.66852e+06	4.19298e+07	4.16462e+06	1.47241	0.253456	ns	6.78436e+07	1.0168e+07	6.94888e+07	6.07684e+06	1.1033	0.188587	ns	6.11179e+07	7.75453e+06	50823967	4.37778e+06	0.862979	0.119107	ns
Proline	2.2534e+07	2.2263e+06	1.90784e+07	1.95935e+06	0.854106	0.0745975	ns	21637275	2.16698e+06	22358864	3.21669e+06	1.06454	0.184238	ns	2.96378e+07	3.46171e+06	2.95074e+07	2.06219e+06	1.0216	0.0852284	ns	3.94163e+07	5.6231e+06	4.55483e+07	2.87195e+06	1.22898	0.204123	ns	2.65683e+07	1.58114e+06	4.0301e+07	916281	1.52929	0.0725011	< 0.05	38585239	2.80163e+06	50927797	5.3553e+06	1.36035	0.206609	ns	55107745	1.92601e+06	58274448	5.4829e+06	1.06449	0.120097	ns
Succinate	2.86565e+07	1.86198e+06	2.26382e+07	3.50827e+06	0.781491	0.0988238	ns	3.20813e+07	2.54809e+06	3.28658e+07	3.65833e+06	1.04359	0.130267	ns	3.73473e+07	4.22287e+06	5.68963e+07	2.7365e+06	1.60733	0.247802	< 0.05	4.75231e+07	7.37477e+06	8.61747e+07	4.54984e+06	2.00867	0.447998	< 0.05	3.30177e+07	2.97587e+06	7.9194e+07	2.30642e+06	2.46327	0.24796	< 0.05	4.87034e+07	5.14346e+06	1.034e+08	1.38331e+07	2.27191	0.475609	< 0.05	4.32681e+07	2.55756e+06	1.26207e+08	1.01162e+07	2.91169	0.106721	< 0.05
N-AcetylAspartate	3.54669e+07	4.89632e+06	3.67478e+07	6.19163e+06	1.02762	0.0601533	ns	3.70213e+07	8.16517e+06	37060090	8.05668e+06	1.04262	0.163529	ns	3.97918e+07	8.19561e+06	4.01341e+07	5.63521e+06	1.0723	0.122435	ns	39631707	7.225e+06	3.93652e+07	5.84986e+06	1.07384	0.206909	ns	37553347	6.87911e+06	4.16787e+07	5.23527e+06	1.15595	0.0954652	ns	3.52092e+07	2.5759e+06	3.58011e+07	6.35759e+06	1.02958	0.204721	ns	3.56189e+07	4.43044e+06	2.71181e+07	1.4593e+06	0.781808	0.0611344	ns
Histidine	1.61818e+07	1.20728e+06	1.21452e+07	164188	0.765247	0.0658211	< 0.05	1.74458e+07	1.30753e+06	16473262	1.31162e+06	0.969828	0.125121	ns	2.28156e+07	2.83792e+06	2.21316e+07	1.34505e+06	1.0257	0.162008	ns	36380196	5.68538e+06	4.05028e+07	1.84453e+06	1.21614	0.24459	ns	18149918	1.78694e+06	25903881	2.29232e+06	1.49061	0.253593	ns	3.74344e+07	3.44549e+06	3.9373e+07	3.00805e+06	1.08742	0.141834	ns	3.39332e+07	1.84705e+06	3.23591e+07	1.8078e+06	0.962993	0.0795782	ns
Carnitine	2.18978e+07	3.54348e+06	27081771	4.50642e+06	1.2456	0.103446	ns	14552946	698710	2.08364e+07	4.18902e+06	1.40625	0.230749	ns	2.82258e+07	291655	2.72779e+07	3.30868e+06	0.964803	0.113821	ns	31144476	4.89474e+06	2.60456e+07	3.25244e+06	0.91733	0.19074	ns	21025452	4.6602e+06	1.95712e+07	3.17232e+06	1.03549	0.231459	ns	1.958e+07	3.36358e+06	19278040	2.58779e+06	1.06995	0.216956	ns	3.0684e+07	3.94587e+06	25276101	4.19794e+06	0.83548	0.12514	ns
Aconitate	1.52696e+07	2.114e+06	1.3362e+07	698762	0.916349	0.110459	ns	1.62869e+07	1.53871e+06	1.44041e+07	1.4102e+06	0.93399	0.178837	ns	19799062	2.34039e+06	1.60542e+07	1.04691e+06	0.846356	0.116531	ns	20816060	3.17177e+06	1.94855e+07	1.14747e+06	0.998459	0.161737	ns	1.60857e+07	1.25068e+06	1.83118e+07	1.52116e+06	1.13877	0.0436092	ns	20620234	1.97939e+06	2.77924e+07	6.56841e+06	1.43164	0.415082	ns	2.49638e+07	937408	20811053	1.08673e+06	0.832444	0.0162155	ns
Ornithine	8639386	630416	6272735	762341	0.735986	0.0974455	ns	8.97212e+06	706176	8.31301e+06	1.02353e+06	0.961636	0.180716	ns	1.32301e+07	1.95814e+06	1.25648e+07	1.60091e+06	1.0585	0.257949	ns	2.01246e+07	3.45541e+06	2.48351e+07	1.93694e+06	1.36192	0.29632	ns	9.19201e+06	1.14017e+06	1.69724e+07	1.52554e+06	1.96979	0.387374	< 0.05	23460373	2.64287e+06	3.01943e+07	3.15704e+06	1.34673	0.208429	ns	2.12677e+07	1.76668e+06	3.55604e+07	3.74989e+06	1.70752	0.246332	< 0.05
GABA	5.44618e+06	225452	5.34064e+06	206347	0.984847	0.0505636	ns	5.00247e+06	81015.9	5364334	528198	1.06962	0.0962061	ns	5.76403e+06	457166	6672141	397875	1.17799	0.11664	ns	5.97757e+06	874465	8028387	474947	1.43831	0.250748	ns	5971826	633630	7312659	254772	1.25586	0.104308	ns	5.88455e+06	780923	7.01907e+06	899694	1.30128	0.289824	ns	1.04995e+07	772640	9.81578e+06	293794	0.945245	0.0470507	ns
Fumarate	6.70298e+06	663464	7.42173e+06	588529	1.12867	0.101704	ns	5.07047e+06	447796	7029986	560301	1.40316	0.115271	ns	5.89383e+06	659178	8.80554e+06	218433	1.55162	0.181369	< 0.05	6.36594e+06	524917	1.02353e+07	393864	1.62597	0.083008	< 0.05	5.76166e+06	520174	11292820	777535	1.97753	0.115346	< 0.05	6378540	953669	1.32862e+07	1.16089e+06	2.27236	0.492902	< 0.05	9.41224e+06	670492	2.87862e+07	920918	3.11782	0.301714	< 0.05
AcetylCholine	9145009	508189	9.95694e+06	295916	1.09835	0.0678133	ns	9.03797e+06	757484	8.96213e+06	989410	1.03488	0.187746	ns	8.53073e+06	388434	8887204	871491	1.05781	0.143604	ns	7.48421e+06	1.45999e+06	8.51038e+06	841124	1.32335	0.329613	ns	6.75204e+06	430685	6.84728e+06	777002	1.02132	0.116005	ns	5.65419e+06	1.28368e+06	6120857	677861	1.34268	0.397364	ns	8.68793e+06	771929	9597792	786872	1.11275	0.0572119	ns
Allantoin	3.65781e+06	488868	2646197	126905	0.750206	0.0755521	< 0.05	3457232	282479	3227641	619760	0.97117	0.221901	ns	4930911	677699	5.17284e+06	585668	1.10382	0.165751	ns	7.93555e+06	2.12728e+06	9013238	621803	1.43724	0.452	ns	4.03946e+06	608574	5.31708e+06	545064	1.46596	0.357976	ns	7.94851e+06	1.44868e+06	9.15014e+06	859033	1.29993	0.276614	ns	7.90748e+06	927440	6.53707e+06	434911	0.86179	0.108741	ns
Hypotaurine	2822732	184579	3.17822e+06	190609	1.1395	0.0950538	ns	2.82639e+06	110067	2549546	289835	0.908436	0.113174	ns	3.0963e+06	165578	3001179	247004	0.986297	0.1198	ns	2.73175e+06	450256	3.18103e+06	422478	1.34399	0.367387	ns	3.11936e+06	218072	3.46408e+06	212514	1.12727	0.100343	ns	2.86184e+06	438273	3.21705e+06	443376	1.27744	0.342848	ns	5.32651e+06	725553	4.23922e+06	355164	0.819532	0.062271	ns
Propionylcarnitine	3.07693e+06	664161	2.86562e+06	730139	0.907756	0.105523	ns	2422156	553953	4.39023e+06	908433	2.06331	0.447359	ns	4.39402e+06	606098	1.33876e+07	1.57644e+06	3.30196	0.800336	< 0.05	5015952	1.43004e+06	1.03968e+07	1.26077e+06	3.01872	1.27813	ns	2983462	602068	5492176	1.51323e+06	1.78522	0.242373	ns	3757723	1.17204e+06	5.52434e+06	898311	2.40728	1.13306	ns	5.32206e+06	1.08547e+06	5251342	1.1361e+06	0.977654	0.01666	ns
Histamine	767408	128990	631462	91794.2	0.884167	0.188043	ns	1.35068e+06	466019	982925	216145	1.11217	0.399516	ns	1.97434e+06	404373	2.25756e+06	256036	1.33727	0.33358	ns	4.16227e+06	1.139e+06	5.39002e+06	509533	1.76025	0.667333	ns	1.34421e+06	342759	3517809	610444	4.46557	2.47721	< 0.05	4086272	844724	6.50844e+06	1.15068e+06	1.96147	0.661358	ns	3.29436e+06	413095	6.15172e+06	387024	1.9212	0.172512	< 0.05
Xanthine	889092	109135	362835	129406	0.449474	0.182438	ns	912171	105231	1.12621e+06	293213	1.38304	0.45323	ns	1.77748e+06	346980	1353267	274139	0.842795	0.185597	ns	3.09196e+06	967042	4.64086e+06	663010	2.49282	1.26547	ns	625068	189329	1864476	298576	4.34412	2.01304	< 0.05	3479222	1.08735e+06	3.95784e+06	715206	1.58781	0.567646	ns	2.54651e+06	293714	2.2152e+06	231027	0.910297	0.158998	ns
Hypoxanthine	1502855	410657	845950	194534	0.601552	0.123092	ns	1.44968e+06	247009	1.68646e+06	433279	1.28373	0.347105	ns	2.14341e+06	463124	2.09008e+06	166971	1.08558	0.193057	ns	4412539	1.22438e+06	5.57104e+06	590689	1.88042	0.852462	ns	1.21778e+06	111179	2.20319e+06	368222	1.81987	0.266564	< 0.05	3936425	513998	4.4975e+06	741216	1.23321	0.295492	ns	754628	249294	2.3095e+06	385035	1.71248	0.0141532	ns
Itaconate	0	0	0	0	0	0	ns	0	0	0	0	0	0	ns	0	0	1.31042e+08	1.2242e+07	∞	-	< 0.05	0	0	2.51583e+08	1.38294e+07	∞	-	< 0.05	0	0	3.3759e+08	3.30054e+07	∞	-	< 0.05	0	0	4.08321e+08	4.72314e+07	∞	-	< 0.05	0	0	6.06097e+08	6.47744e+07	∞	-	< 0.05

## Sheet: (B) EXTRA_Metab MφLPS vs. Mφ
Colored cells indicate p≤0.05 (red indicates that the mean values are significantly higher for that comparison; green values significantly lower)
Extracellular metabolites in MφLPS	Mean A.U. (n≥3 independent biological replicates per group)				Fold Change (vs. Mφ)		Statistical values
	25 hrs						Mann-Whitney
BIOCHEMICAL NAME	Mφ		MφLPS		Mean	± SEM	Mφ vs. MφLPS
	Mean	± SEM	Mean	± SEM			P-VALUE
Leucine	5.54621e+10	6.31633e+09	5.58166e+10	8.48233e+09	1.00609	0.0880438	ns
Lactate	2.37286e+10	3.92618e+09	3.05543e+10	3.97017e+09	1.37403	0.137995	ns
Valine	1.8824e+10	1.49442e+09	1.91155e+10	2.00008e+09	1.0241	0.0773938	ns
Phenylalanine	1.4722e+10	1.41362e+09	1.48485e+10	1.93012e+09	1.02212	0.0964246	ns
Glutamine	9.88534e+09	9.18615e+08	9.64553e+09	5.512e+08	0.998386	0.0553185	ns
Pyroglutamate	9.72349e+09	1.74548e+09	9.68264e+09	2.08321e+09	0.994313	0.108626	ns
Tyrosine	7.18823e+09	4.7577e+08	7.1669e+09	6.44527e+08	1.01436	0.0875158	ns
Lysine	5.94769e+09	4.2388e+08	5.96949e+09	5.70998e+08	1.02232	0.0893135	ns
Methionine	5.89248e+09	4.48977e+08	5.91162e+09	5.78967e+08	1.0152	0.0767065	ns
Choline	5.50855e+09	2.63295e+08	5.36717e+09	2.92742e+08	0.987446	0.0694989	ns
Glucose	4.3515e+09	4.95395e+08	4.36198e+09	3.86119e+08	1.02047	0.037706	ns
Nicotinamide	4.01698e+09	4.42582e+08	4.20457e+09	6.17926e+08	1.05543	0.0962222	ns
Threonine	3.85018e+09	2.58242e+08	3.71714e+09	2.55511e+08	0.98601	0.0752599	ns
Arginine	3.72296e+09	7.11057e+08	3.19464e+09	4.10959e+08	0.929528	0.0829087	ns
Tryptophan	2.13271e+09	1.59756e+08	2.10916e+09	2.29349e+08	1.00474	0.0935409	ns
Ornithine	1.51194e+09	3.87665e+08	1.47651e+09	4.36685e+08	0.904692	0.0901434	ns
Serine	1.4351e+09	1.79815e+08	1.46059e+09	1.87751e+08	1.02307	0.0576306	ns
Proline	1.34241e+09	1.33107e+08	1.44646e+09	1.0474e+08	1.15148	0.139752	ns
Histidine	9.51776e+08	7.35914e+07	9.6516e+08	1.08254e+08	1.02992	0.0955133	ns
Glutamate	9.30719e+08	7.68186e+07	1.50295e+09	1.55244e+08	1.67622	0.189263	<=0.01
Glycine	7.80988e+08	6.00787e+07	7.22309e+08	4.40459e+07	0.944737	0.0652845	ns
Pantothenic_acid	6.55555e+08	8.71529e+07	6.91677e+08	1.20198e+08	1.0892	0.137685	ns
Alanine	4.06803e+08	4.31289e+07	3.05233e+08	1.92852e+07	0.78052	0.0587221	<=0.05
Succinic_semialdehyde	3.54458e+08	2.6729e+07	3.40984e+08	1.49798e+07	0.982529	0.0565203	ns
N-AcetylAspartate	2.50522e+08	6.86589e+07	2.5888e+08	7.43329e+07	1.01941	0.0891046	ns
Urea	2.44793e+08	3.12602e+07	2.08632e+08	1.20871e+07	0.887489	0.151746	ns
Cystine	1.98532e+08	2.25221e+07	1.61317e+08	2.60394e+07	0.789913	0.0685447	ns
Itaconic acid	1.41392e+08	3.28132e+07	8.61354e+08	1.69904e+08	7.34726	1.42162	<=0.001
Dihydrothymine	9.34028e+07	1.0456e+07	9.3154e+07	8.07417e+06	1.01803	0.0524735	ns
Succinate	9.25599e+07	1.04967e+07	1.28499e+08	8.95309e+06	1.54867	0.279835	<=0.05
Malate	8.93544e+07	1.02108e+07	8.97909e+07	1.77403e+07	0.981468	0.0774613	ns
Cytosine	8.36594e+07	8.80915e+06	1.53997e+07	1.95198e+06	0.193784	0.0469842	ns
Asparagine	2.63251e+07	4.45854e+06	2.44096e+07	2.61464e+06	1.00142	0.0883988	ns
Acetoacetate	2.5648e+07	5.2351e+06	3.19942e+07	1.05606e+07	1.21698	0.196959	ns
3-hydroxybutyrate	2.28215e+07	4.235e+06	2.10728e+07	1.50272e+06	1.01315	0.241954	ns
GABA	2.24821e+07	1.43935e+06	3.72113e+07	3.11599e+06	1.69561	0.164139	<=0.001
Aconitate	2.12222e+07	3.03841e+06	1.93635e+07	1.07132e+06	0.967839	0.149038	ns
Fumarate	1.81121e+07	2.41112e+06	1.71137e+07	2.10567e+06	1.01558	0.147983	ns
Carnitine	1.795e+07	2.23087e+06	1.53616e+07	1.12239e+06	0.94884	0.136331	ns
Acetylcholine	1.78304e+07	2.88405e+06	1.97706e+07	1.78357e+06	1.15663	0.131112	ns
Histamine	1.75199e+07	3.84911e+06	1.37902e+07	1.99978e+06	1.05078	0.251257	ns
Glycerylphosphorylcholine	1.68357e+07	2.23907e+06	2.06935e+07	1.84341e+06	1.38323	0.272179	ns
Citrulline	1.21126e+07	9.82942e+06	3.29109e+08	1.16654e+08	91.2478	30.0141	<=0.01
Acetylcarnitine	7.48674e+06	1.0506e+06	9.75218e+06	699099	1.42051	0.176392	ns
Creatinine	7.3971e+06	1.50654e+06	7.2477e+06	1.56581e+06	0.965792	0.0629005	ns
Thymine	6.07625e+06	1.26739e+06	5.78515e+06	1.16558e+06	0.962205	0.0781941	ns
Cytidine	5.2976e+06	853847	8.6011e+06	1.01444e+06	2.01069	0.517002	ns
Cysteine	4.56061e+06	1.72818e+06	2.00332e+07	1.29175e+07	4.14112	1.41533	ns
Ammonium isovalerate	3.04275e+06	836618	2.18687e+06	378175	0.977346	0.327134	ns
Xanthine	2.81455e+06	1.46355e+06	4.35487e+06	1.81068e+06	6.81275	4.73982	ns
Aspartate	2.15634e+06	339997	2.77211e+06	374130	1.46978	0.267282	ns
Uracil	1.38254e+06	538817	5.68634e+06	858045	7.34258	1.64896	<=0.01
Orotate	1.29369e+06	183278	1.6582e+06	262291	1.56554	0.397922	ns
Allantoin	1.24518e+06	418465	1.10631e+06	237944	2.48029	1.12576	ns
Uric acid	557106	223595	1.06845e+06	297742	2.02476	0.25901	ns
Taurine	526730	147975	1.81328e+06	507857	3.91481	0.910515	<=0.05

## Sheet: (C) INTRA_Metab co-cult 25 hrs
Colored cells indicate p≤0.05 (red indicates that the mean values are significantly higher for that comparison; green values significantly lower)
Statistically significant intracellular metabolites (vs. Mφ at 25 hrs) in MφLPS-NSCs or MφLPS-iNSCs	Mean A.U. (n≥3 independent biological replicates per group)								Fold Change (vs. MφLPS)				Statistical Values
													One-way ANOVA; Bonferroni's multiple comparisons test
BIOCHEMICAL NAME	Mφ		MφLPS		MφLPS-NSCs		MφLPS-iNSCs		MφLPS-NSCs		MφLPS-iNSCs		Anova	MφLPS NSCs vs. MφLPS	MφLPS iNSCs vs. MφLPS
	Mean	± SEM	Mean	± SEM	Mean	± SEM	Mean	± SEM	Mean	± SEM	Mean	± SEM	P-VALUE	P-VALUE	P-VALUE
Glucose	2.02107e+09	2.27642e+08	2.59962e+09	4.29623e+08	2.5016e+09	4.05393e+08	2.13441e+09	3.34264e+08	1.16623	0.185241	0.993302	0.191688	0.5876	ns	ns
Lysine	1.68269e+08	3.85636e+07	3.49084e+08	7.80601e+07	2.35795e+08	7.90779e+07	1.66991e+08	5.40191e+07	0.675768	0.0549738	0.606405	0.148021	< 0.05	ns	ns
Arginine	1.42581e+08	3.20688e+07	3.15411e+08	6.81278e+07	2.08129e+08	6.70924e+07	1.50446e+08	5.11809e+07	0.676984	0.0652212	0.545254	0.113895	0.0943	ns	ns
Acetylcarnitine	2.77489e+08	7.27459e+07	1.96716e+08	4.64972e+07	2.54853e+08	1.15371e+08	2.25313e+08	9.33641e+07	1.03877	0.226938	0.992647	0.169956	0.8456	ns	ns
Tyrosine	4.97049e+07	7.36316e+06	8.18817e+07	1.91063e+07	6.06685e+07	1.62291e+07	4.59074e+07	1.0236e+07	1.00109	0.156674	0.854365	0.225603	0.2901	ns	ns
Glutathione	4.643e+07	3.61541e+06	7.78084e+07	5.49248e+06	6.03495e+07	5.94433e+06	6.7375e+07	9.43073e+06	0.707358	0.0786489	0.982296	0.0935877	< 0.01	ns	ns
Succinate	1.91258e+07	1.2068e+06	7.19143e+07	1.03924e+07	3.34519e+07	7.91166e+06	3.87211e+07	1.16751e+07	0.533077	0.0968333	0.56796	0.114797	< 0.001	< 0.05	< 0.05
Tryptophan	2.68874e+07	5.70435e+06	5.81824e+07	1.83851e+07	3.658e+07	1.0906e+07	2.31172e+07	7.50911e+06	1.33653	0.376101	0.851484	0.228603	0.2288	ns	ns
Ornithine	2.24124e+07	1.36665e+06	2.78986e+07	2.32537e+06	1.97634e+07	2.66719e+06	2.31192e+07	2.88866e+06	0.662892	0.0600564	1.04129	0.23134	0.3354	ns	ns
Itaconate	2.34905e+07	7.65041e+06	3.49359e+08	8.81445e+07	8.36867e+07	5.43845e+07	1.98323e+08	8.40769e+07	0.559164	0.146982	0.648936	0.159826	< 0.001	< 0.01	< 0.05
Fumarate	6.49095e+06	460759	1.65425e+07	1.71106e+06	1.28152e+07	2.2447e+06	1.54488e+07	2.0876e+06	0.877322	0.225766	0.917121	0.164	< 0.001	ns	ns
Histamine	1118666	158676	2.4333e+06	307982	1.50982e+06	213662	1.0208e+06	329704	0.668987	0.0529033	0.465031	0.215876	< 0.05	ns	< 0.05
Statistically NOT-significant intracellular metabolites (vs. Mφ at 25 hrs) in MφLPS-NSCs or MφLPS-iNSCs	Mean A.U. (n≥3 independent biological replicates per group)								Fold Change (vs. MφLPS)				Statistical Values
													One-way ANOVA; Bonferroni's multiple comparisons test
BIOCHEMICAL NAME	Mφ		MφLPS		MφLPS-NSCs		MφLPS-iNSCs		MφLPS-NSCs		MφLPS-iNSCs		Anova	MφLPS NSCs vs. MφLPS	MφLPS iNSCs vs. MφLPS
	Mean	± SEM	Mean	± SEM	Mean	± SEM	Mean	± SEM	Mean	± SEM	Mean	± SEM	P-VALUE	P-VALUE	P-VALUE
Taurine	1061825431	9.36545e+07	9.27346e+08	1.18629e+08	6.46305e+08	1.38467e+08	1.02238e+09	1.20362e+08	0.69235	0.082656	1.82087	0.803848	0.1404	ns	ns
Leucine	6.52703e+08	1.03285e+08	1.09701e+09	2.48378e+08	8.60663e+08	1.81875e+08	6.05912e+08	1.38645e+08	1.11335	0.201444	0.766619	0.158189	0.2394	ns	ns
Glutamate	6.39877e+08	1.04512e+08	7.43143e+08	1.28341e+08	6.35984e+08	2.12002e+08	6.36092e+08	1.29274e+08	0.832909	0.0794967	2.04469	1.37429	0.9139	ns	ns
Lactate	501400000	3.95182e+07	794400000	5.6657e+07	659800000	5.5814e+07	460200000	1.17189e+08	0.830564	0.112725	0.579305	0.27947	0.1986	ns	ns
Valine	491300000	4.02648e+07	759200000	9.43503e+07	716300000	4.82647e+07	539900000	1.11579e+08	0.943493	0.0775825	0.711143	0.243595	0.1254	ns	ns
Choline	2.92148e+08	1.92768e+07	3.93962e+08	2.3352e+07	338609340	3.17821e+07	3.08232e+08	5.05096e+07	0.871602	0.0906507	0.827155	0.148773	0.0569	ns	ns
Phenylalanine	2.91913e+08	5.35505e+07	4.89689e+08	1.22181e+08	3.81875e+08	1.01919e+08	2.57801e+08	6.69359e+07	1.17925	0.224227	0.811179	0.182626	0.3164	ns	ns
Threonine	1.93268e+08	4.37697e+07	3.39004e+08	8.18296e+07	2.35e+08	7.97466e+07	1.68172e+08	5.54392e+07	0.749166	0.0936457	1.43859	1.03944	0.2887	ns	ns
Glycerylphosphorylcholine	1.7488e+08	1.92248e+07	2.47233e+08	2.78879e+07	1.5806e+08	2.8567e+07	1.65509e+08	2.95108e+07	0.668376	0.0630156	0.79732	0.221504	0.0626	ns	ns
Glutamine	1.3247e+08	2.65608e+07	2.04545e+08	3.66868e+07	1.27525e+08	3.5814e+07	1.29663e+08	3.32668e+07	0.681454	0.0657309	1.2773	0.8107	0.2701	ns	ns
Carnitine	114903524	2.41889e+07	8.45094e+07	1.81483e+07	1.07206e+08	5.98699e+07	1.27209e+08	7.32926e+07	0.914684	0.220775	1.79755	1.10068	0.8594	ns	ns
Serine	107900000	6.54986e+06	172700000	1.82397e+07	131500000	9.99369e+06	88520000	1.92503e+07	0.761436	0.100604	0.512565	0.153614	0.1101	ns	ns
Pyruvate	99770000	8.22236e+06	164100000	2.12117e+07	112900000	1.11881e+07	65900000	1.87047e+07	0.687995	0.104311	0.401584	0.177351	0.0991	ns	ns
Aspartate	5.93679e+07	1.66479e+07	1.01327e+08	2.63337e+07	6.16702e+07	2.79168e+07	49539769	8.16802e+06	0.683095	0.0724488	0.759167	0.268115	0.3825	ns	ns
Glycine	57541704	1.11719e+07	8.76582e+07	2.02932e+07	6.8354e+07	2.28748e+07	5.3325e+07	1.67066e+07	0.762965	0.111915	1.25015	0.71676	0.4966	ns	ns
Methionine	5.51708e+07	1.11005e+07	9.98287e+07	2.55053e+07	6.92692e+07	1.77266e+07	4.76369e+07	1.3251e+07	1.07833	0.23034	0.746916	0.162996	0.237	ns	ns
Nicotinamide	3.95827e+07	7.03988e+06	7.13884e+07	1.46448e+07	50762962	1.38563e+07	40458777	1.02668e+07	0.818661	0.0717867	0.935137	0.43531	0.1772	ns	ns
AcetylCholine	3.7612e+07	8.99495e+06	3.43945e+07	7.62923e+06	3.72911e+07	1.35716e+07	3.52105e+07	1.24199e+07	0.990838	0.105403	1.11367	0.313904	0.9935	ns	ns
N-AcetylAspartate	3.20148e+07	4.49192e+06	2.72207e+07	4.08105e+06	3.25341e+07	8.99695e+06	3.45345e+07	8.96332e+06	1.24592	0.27253	1.16374	0.167922	0.8253	ns	ns
Aconitate	2.30553e+07	6.80326e+06	2.25319e+07	6.10275e+06	2.05787e+07	8.38359e+06	2.1455e+07	8.75239e+06	0.914627	0.181596	0.74364	0.167814	0.996	ns	ns
Histidine	2.24771e+07	5.13106e+06	3.93304e+07	1.05205e+07	2.80769e+07	1.01042e+07	2.02584e+07	7.17204e+06	0.834305	0.0779749	0.917667	0.349204	0.3806	ns	ns
Proline	2.03394e+07	2.3264e+06	2.16994e+07	3.07954e+06	18487172	1.67349e+06	21846484	3.8e+06	1.04454	0.0900322	1.16005	0.439408	0.8831	ns	ns
Propionylcarnitine	1.42584e+07	2.89948e+06	1.70908e+07	2.83341e+06	16005199	5.21405e+06	1.77735e+07	5.4703e+06	0.842747	0.109197	0.982056	0.255937	0.9021	ns	ns
Hypoxanthine	7247000	617143	11320000	1.24885e+06	12310000	1.12003e+06	5884000	1.59962e+06	1.08746	0.131082	0.519788	0.229637	0.0522	ns	ns
Xanthine	6581000	565100	11100000	1.29848e+06	8598000	1.06766e+06	4587000	1.72952e+06	0.774595	0.0706112	0.413243	0.249631	0.1039	ns	ns
Allantoin	4.38599e+06	430557	8.46053e+06	1.34268e+06	5266253	654968	3303325	1.08299e+06	0.696094	0.0787449	0.426048	0.180184	0.0148	ns	0.05
Hypotaurine	3.34616e+06	639932	3.29498e+06	632586	3012923	881791	4.84892e+06	982170	0.854816	0.134218	1.81239	0.48835	0.4497	ns	ns
GABA	2.55471e+06	1.12533e+06	3514888	1.40156e+06	2.63153e+06	2.12018e+06	2694744	1.62051e+06	1.09609	0.311547	8.27303	8.12187	0.9522	ns	ns

## Sheet: (D) EXTRA_Metab co-cult 25 hrs
Colored cells indicate p≤0.05 (red indicates that the mean values are significantly higher for that comparison; green values significantly lower)
Statistically significant extracellular metabolites (vs. Mφ at 25 hrs) in MφLPS-NSCs or MφLPS-iNSCs	Mean A.U. (n≥3 independent biological replicates per group)								Fold Change (vs. MφLPS)				Statistical Values
													One-way ANOVA; Bonferroni's multiple comparisons test
BIOCHEMICAL NAME	Mφ		MφLPS		MφLPS-NSCs		MφLPS-iNSCs		MφLPS-NSCs		MφLPS-iNSCs		Anova	MφLPS-NSCs vs. MφLPS	MφLPS-iNSCs vs. MφLPS
	Mean	± SEM	Mean	± SEM	Mean	± SEM	Mean	± SEM	Mean	± SEM	Mean	± SEM	P-VALUE	P-VALUE	P-VALUE
Glutamate	9.30719e+08	7.68186e+07	1.50295e+09	1.55244e+08	9.90308e+08	1.39911e+08	9.52899e+08	9.48416e+07	0.664175	0.0775231	0.658444	0.0605873	< 0.01	< 0.05	< 0.05
Itaconic acid	1.41392e+08	3.28132e+07	8.61354e+08	1.69904e+08	7.09967e+08	1.54854e+08	6.5918e+08	1.36625e+08	0.878381	0.134785	0.802818	0.0735517	< 0.01	ns	ns
Citrulline	1.21126e+07	9.82942e+06	3.29109e+08	1.16654e+08	3.99463e+08	1.61185e+08	4.42405e+08	1.64407e+08	1.24527	0.202053	1.26635	0.164235	0.1056	ns	ns
Alanine+sarcosine	4.06803e+08	4.31289e+07	3.05233e+08	1.92852e+07	4.61753e+08	5.29912e+07	5.19072e+08	3.37841e+07	1.5287	0.176319	1.71488	0.10294	< 0.01	< 0.05	< 0.01
Succinate	9.25599e+07	1.04967e+07	1.28499e+08	8.95309e+06	8.14177e+07	1.00002e+07	7.3568e+07	7.68162e+06	0.668188	0.110418	0.592656	0.0722188	< 0.01	< 0.05	< 0.01
GABA	2.24821e+07	1.43935e+06	3.72113e+07	3.11599e+06	2.4914e+07	3.0716e+06	2.39104e+07	2.31181e+06	0.688047	0.0943108	0.66194	0.0651798	< 0.01	< 0.01	< 0.01
Uracil	1.38254e+06	538817	5.68634e+06	858045	1.47102e+07	2.20185e+06	2.17529e+07	2.12029e+06	2.85155	0.544442	4.43596	0.749748	< 0.0001	< 0.01	< 0.001
Taurine	526730	147975	1.81328e+06	507857	1.72726e+06	552238	2.25843e+06	606695	1.02959	0.264754	1.51164	0.350665	0.1026	ns	ns
Statistically NOT-significant extracellular metabolites (vs. Mφ at 25 hrs) in MφLPS-NSCs or MφLPS-iNSCs	Mean A.U. (n≥3 independent biological replicates per group)								Fold Change (vs. MφLPS)				Statistical Values
													One-way ANOVA; Bonferroni's multiple comparisons test
BIOCHEMICAL NAME	Mφ		MφLPS		MφLPS-NSCs		MφLPS-iNSCs		MφLPS-NSCs		MφLPS-iNSCs		Anova	MφLPS-NSCs vs. MφLPS	MφLPS-iNSCs vs. MφLPS
	Mean	± SEM	Mean	± SEM	Mean	± SEM	Mean	± SEM	Mean	± SEM	Mean	± SEM	P-VALUE	P-VALUE	P-VALUE
Leucine	5.54621e+10	6.31633e+09	5.58166e+10	8.48233e+09	5.30224e+10	8.93658e+09	5.32517e+10	7.01988e+09	0.983834	0.135907	0.989075	0.0784893	0.9909	ns	ns
Lactate	2.37286e+10	3.92618e+09	3.05543e+10	3.97017e+09	3.75377e+10	5.81639e+09	4.04367e+10	6.71769e+09	1.26366	0.167278	1.32221	0.0999022	0.1362	ns	ns
Valine	1.8824e+10	1.49442e+09	1.91155e+10	2.00008e+09	1.77083e+10	2.44972e+09	1.81824e+10	1.45331e+09	0.951387	0.13176	0.984465	0.0776501	0.9523	ns	ns
Phenylalanine	1.4722e+10	1.41362e+09	1.48485e+10	1.93012e+09	1.42625e+10	2.19787e+09	1.41664e+10	1.45972e+09	1.00449	0.151798	0.995857	0.0863942	0.9908	ns	ns
Glutamine	9.88534e+09	9.18615e+08	9.64553e+09	5.512e+08	1.00238e+10	7.89497e+08	9.11032e+09	6.48714e+08	1.04802	0.0746775	0.951457	0.0606855	0.8284	ns	ns
Pyroglutamate	9.72349e+09	1.74548e+09	9.68264e+09	2.08321e+09	9.29998e+09	2.16641e+09	9.37105e+09	1.85071e+09	1.00318	0.163319	1.01057	0.0886866	0.9982	ns	ns
Tyrosine	7.18823e+09	4.7577e+08	7.1669e+09	6.44527e+08	6.75137e+09	7.92656e+08	6.7269e+09	4.4881e+08	0.974577	0.128932	0.968305	0.076253	0.9125	ns	ns
Lysine	5.94769e+09	4.2388e+08	5.96949e+09	5.70998e+08	5.69882e+09	7.64634e+08	5.58796e+09	3.99526e+08	0.988445	0.142676	0.970584	0.0849616	0.9518	ns	ns
Methionine	5.89248e+09	4.48977e+08	5.91162e+09	5.78967e+08	5.56885e+09	6.82027e+08	5.57726e+09	4.5281e+08	0.968729	0.120558	0.968814	0.0720195	0.9476	ns	ns
Choline	5.50855e+09	2.63295e+08	5.36717e+09	2.92742e+08	5.1912e+09	3.7004e+08	4.72448e+09	2.82845e+08	0.978127	0.0745885	0.898179	0.0800297	1.252	ns	ns
Glucose	4.3515e+09	4.95395e+08	4.36198e+09	3.86119e+08	4.12128e+09	3.66557e+08	3.93859e+09	3.12766e+08	0.95793	0.0678728	0.911767	0.0351388	0.8514	ns	ns
Nicotinamide	4.01698e+09	4.42582e+08	4.20457e+09	6.17926e+08	4.07308e+09	7.10845e+08	3.9348e+09	5.11334e+08	1.01497	0.157787	0.978059	0.0962663	0.9897	ns	ns
Threonine	3.85018e+09	2.58242e+08	3.71714e+09	2.55511e+08	3.54834e+09	3.78845e+08	3.45508e+09	2.02013e+08	0.97534	0.114253	0.956312	0.0841045	0.7607	ns	ns
Arginine	3.72296e+09	7.11057e+08	3.19464e+09	4.10959e+08	3.11478e+09	4.42137e+08	2.97773e+09	2.70118e+08	1.03513	0.156524	0.991421	0.101241	0.4513	ns	ns
Tryptophan	2.13271e+09	1.59756e+08	2.10916e+09	2.29349e+08	2.05392e+09	2.82766e+08	1.98002e+09	1.80731e+08	1.01074	0.144051	0.972233	0.0864585	0.9612	ns	ns
Ornithine	1.51194e+09	3.87665e+08	1.47651e+09	4.36685e+08	1.38688e+09	4.14271e+08	1.36792e+09	3.66235e+08	1.01594	0.148837	1.00163	0.0886679	0.9929	ns	ns
Serine	1.4351e+09	1.79815e+08	1.46059e+09	1.87751e+08	1.31701e+09	1.88115e+08	1.40714e+09	1.79599e+08	0.905476	0.0710865	0.973971	0.0593592	0.95	ns	ns
Proline	1.34241e+09	1.33107e+08	1.44646e+09	1.0474e+08	2.1172e+09	2.36533e+08	2.29002e+09	1.94888e+08	1.50182	0.186029	1.60133	0.104199	0.0012	< 0.05	< 0.01
Histidine	9.51776e+08	7.35914e+07	9.6516e+08	1.08254e+08	9.17388e+08	1.3262e+08	9.00613e+08	7.94348e+07	0.995915	0.155315	0.974014	0.0921956	0.9665	ns	ns
Glycine	7.80988e+08	6.00787e+07	7.22309e+08	4.40459e+07	6.74755e+08	5.88305e+07	7.44353e+08	7.14978e+07	0.939264	0.0741205	1.03076	0.0764555	0.6475	ns	ns
Pantothenic_acid	6.55555e+08	8.71529e+07	6.91677e+08	1.20198e+08	6.85109e+08	1.40906e+08	6.41778e+08	9.36658e+07	1.06241	0.202654	0.990566	0.104539	0.9872	ns	ns
Succinic_semialdehyde	3.54458e+08	2.6729e+07	3.40984e+08	1.49798e+07	3.19063e+08	1.99851e+07	3.15863e+08	8.65995e+06	0.946511	0.0709634	0.935971	0.0430797	0.4302	ns	ns
N-AcetylAspartate	2.50522e+08	6.86589e+07	2.5888e+08	7.43329e+07	2.71039e+08	7.59791e+07	2.79856e+08	7.46652e+07	1.16736	0.112846	1.21341	0.110657	0.9924	ns	ns
Urea	2.44793e+08	3.12602e+07	2.08632e+08	1.20871e+07	1.8806e+08	3.49076e+07	1.87408e+08	1.77674e+07	0.923968	0.223226	0.90716	0.116659	0.4072	ns	ns
Cystine	1.98532e+08	2.25221e+07	1.61317e+08	2.60394e+07	1.24344e+08	2.1753e+07	1.43747e+08	2.06122e+07	0.804035	0.0961358	0.944702	0.106305	0.1548	ns	ns
Dihydrothymine	9.34028e+07	1.0456e+07	9.3154e+07	8.07417e+06	9.20925e+07	9.0238e+06	8.67605e+07	7.43922e+06	1.00529	0.0818244	0.944754	0.0619879	0.9447	ns	ns
Malate	8.93544e+07	1.02108e+07	8.97909e+07	1.77403e+07	5.50203e+07	8.50223e+06	4.29451e+07	6.23288e+06	0.675321	0.137136	0.535484	0.135469	0.0272	ns	< 0.05
Asparagine	2.63251e+07	4.45854e+06	2.44096e+07	2.61464e+06	4.24902e+07	4.80669e+06	4.52565e+07	3.03816e+06	1.79371	0.194449	2.05004	0.330313	0.0008	< 0.01	< 0.01
Acetoacetate	2.5648e+07	5.2351e+06	3.19942e+07	1.05606e+07	2.44585e+07	6.40438e+06	2.02718e+07	6.14537e+06	0.855059	0.199391	0.694158	0.291346	0.4054	ns	ns
3-hydroxybutyrate	2.28215e+07	4.235e+06	2.10728e+07	1.50272e+06	3.07698e+07	6.91624e+06	3.05118e+07	2.64453e+06	1.44487	0.257992	1.4503	0.0840692	0.3196	ns	ns
Aconitate	2.12222e+07	3.03841e+06	1.93635e+07	1.07132e+06	3.12116e+07	7.99811e+06	3.74262e+07	7.6826e+06	1.67865	0.522465	1.91875	0.337301	0.1437	ns	ns
Fumarate	1.81121e+07	2.41112e+06	1.71137e+07	2.10567e+06	1.74933e+07	3.16713e+06	1.68027e+07	1.67553e+06	1.07392	0.18334	1.03124	0.0985821	0.9826	ns	ns
Carnitine	1.795e+07	2.23087e+06	1.53616e+07	1.12239e+06	1.57966e+07	2.20748e+06	1.42582e+07	2.00029e+06	1.07518	0.185746	0.932864	0.100215	0.634	ns	ns
Acetylcholine	1.78304e+07	2.88405e+06	1.97706e+07	1.78357e+06	2.25959e+07	5.03378e+06	2.05805e+07	6.55455e+06	1.18914	0.333561	1.00104	0.239773	0.8976	ns	ns
Histamine	1.75199e+07	3.84911e+06	1.37902e+07	1.99978e+06	1.27984e+07	2.24993e+06	1.34946e+07	981027	1.06669	0.25885	1.14074	0.204358	0.5475	ns	ns
Glycerylphosphorylcholine	1.68357e+07	2.23907e+06	2.06935e+07	1.84341e+06	5.95978e+07	9.62835e+06	5.62299e+07	9.53902e+06	3.07142	0.591175	2.82055	0.491501	0.0001	< 0.01	< 0.01
Acetylcarnitine	7.48674e+06	1.0506e+06	9.75218e+06	699099	1.19252e+07	1.88563e+06	1.05542e+07	1.84775e+06	1.22234	0.179822	1.05463	0.123297	0.2121	ns	ns
Creatinine	7.3971e+06	1.50654e+06	7.2477e+06	1.56581e+06	7.85186e+06	1.67939e+06	7.80564e+06	1.70092e+06	1.22356	0.248689	1.16542	0.191442	0.9912	ns	ns
Thymine	6.07625e+06	1.26739e+06	5.78515e+06	1.16558e+06	6.0325e+06	986395	5.19737e+06	900752	1.16461	0.171292	0.993799	0.146754	0.9364	ns	ns
Cytidine	5.2976e+06	853847	8.6011e+06	1.01444e+06	2.90295e+07	3.81149e+06	3.59918e+07	4.1243e+06	3.82578	0.761048	4.38398	0.55421	0.0001	< 0.001	< 0.0001
Cysteine	4.56061e+06	1.72818e+06	2.00332e+07	1.29175e+07	2.84221e+07	1.58198e+07	1.95625e+07	9.07123e+06	2.26274	0.878093	1.34217	0.199791	0.5141	ns	ns
Ammonium isovalerate	3.04275e+06	836618	2.18687e+06	378175	4.125e+06	984570	3.4643e+06	1.23999e+06	1.85234	0.191903	1.96587	0.868769	0.5241	ns	ns
Xanthine	2.81455e+06	1.46355e+06	4.35487e+06	1.81068e+06	4.14885e+07	9.3049e+06	5.45784e+07	1.06621e+07	17.1666	5.17331	18.1997	4.05595	0.0001	< 0.001	< 0.0001
Aspartate	2.15634e+06	339997	2.77211e+06	374130	6.04249e+06	1.60183e+06	5.08388e+06	1.88478e+06	2.49347	0.725648	1.70252	0.492964	0.2114	ns	ns
Orotate	1.29369e+06	183278	1.6582e+06	262291	1.10579e+07	3.07735e+06	5.41039e+06	825122	7.55612	2.41386	3.6463	0.647611	0.0007	< 0.01	ns
Allantoin	1.24518e+06	418465	1.10631e+06	237944	1.26218e+06	402276	1.40393e+06	409370	2.914	2.2098	2.10329	1.20701	0.9556	ns	ns
Uric acid	557106	223595	1.06845e+06	257852	8.40899e+06	3.0677e+06	9.58254e+06	2.19952e+06	13.774	4.95499	11.9266	1.52403	0.0136	ns	< 0.05
