# Supplementary material for: Macrophage-Derived Extracellular Succinate Licenses Neural Stem Cells to Suppress Chronic Neuroinflammation
Source: Cell Stem Cell. 2018 Mar 1;22(3):355–368.e13. doi: 10.1016/j.stem.2018.01.020 (PMC5842147; doi:10.1016/j.stem.2018.01.020)
Supplement: Table S4. Gene Expression Microarrays of NSCs and Sucnr1−/− NSCs after Succinate Treatment, Related to Figure 4 — (A) Expression matrix of the microarray intensities for NSCs and Sucnr1−/− NSCs either untreated (UT) or stimulated with Succinate (Succ). (B–D) Results of differential expression analysis of Sucnr1−/− NSC_UT versus NSC_UT (B), NSCsSucc versus NSC_UT (C) and Sucnr1−/− NSCsSucc versus Sucnr1−/− NSC_UT (D). [file mmc5.xlsx]

## Sheet: (A) expression matrix
Table S4A: Expression matrix showing microarray intensities for NSCs and Sucnr1-/- NSCs either untreated (UT) or stimulated with Succinate (Succ)
Probe ID	Sucnr1-/- _UT_01	Sucnr1-/-_UT_02	Sucnr1-/-_UT_03	Sucnr1-/-_Succ_04	Sucnr1-/-_Succ_05	Sucnr1-/-_Succ_06	NSC_UT_07	NSC_UT_08	NSC_UT_09	NSC_Succ_10	NSC_Succ_11	NSC_Succ_12	ENSEMBL	SYMBOL
TC0100000014.mm.2	10.4297	10.2844	10.2493	10.3352	10.2299	10.0446	10.4148	10.4452	10.4292	10.4635	10.4994	10.4926	ENSMUSG00000033793	Atp6v1h
TC0100000018.mm.2	5.11735	5.47836	5.39356	5.02899	5.41431	5.46315	5.29484	5.14687	5.3829	5.51376	5.44365	5.5648	ENSMUSG00000025905	Oprk1
TC0100000021.mm.2	8.04108	8.01356	8.05033	8.14693	8.16655	7.97297	8.09608	8.12783	8.01585	8.32725	8.37686	8.44702	ENSMUSG00000025907	Rb1cc1
TC0100000022.mm.2	4.30611	4.02054	4.52564	4.15421	4.37561	4.51168	4.09379	4.30533	4.02526	4.11167	4.24003	3.88741	ENSMUSG00000087247	Fam150a
TC0100000023.mm.2	3.81251	3.97437	3.58952	3.83881	3.65073	3.78286	3.78155	4.07245	3.71349	3.76555	3.82635	4.03552	ENSMUSG00000033740	St18
TC0100000027.mm.2	9.22251	9.36705	9.53272	9.40983	9.37702	9.36863	9.64975	9.7069	9.57074	9.65793	9.71222	9.7684	ENSMUSG00000051285	Pcmtd1
TC0100000038.mm.2	10.9721	10.6879	10.8449	10.846	10.861	10.9399	10.7432	10.5942	10.6819	11.0546	10.8422	11.0915	ENSMUSG00000061024	Rrs1
TC0100000039.mm.2	8.32323	8.12048	8.19297	8.22531	8.14994	8.08946	8.67072	8.51119	8.71101	8.51466	8.5453	8.59929	ENSMUSG00000025911	Adhfe1
TC0100000041.mm.2	6.01012	5.93551	6.06157	5.78563	6.04437	6.04988	6.62502	7.01673	6.88473	6.63496	6.79611	6.28826	ENSMUSG00000067879	3110035E14Rik
TC0100000044.mm.2	9.29628	8.96053	8.77139	9.04289	9.0072	8.76256	8.97781	9.06729	8.95685	8.87262	9.13901	9.07162	ENSMUSG00000025915	Sgk3
TC0100000045.mm.2	4.24136	3.96905	4.20974	4.10193	4.1239	4.22082	4.39673	4.15108	4.63722	4.3601	4.10068	4.36416	ENSMUSG00000046101	Mcmdc2
TC0100000048.mm.2	8.34174	8.88792	8.71281	8.87523	8.92041	8.67725	8.32009	8.61707	8.54504	8.33676	8.34489	8.35725	ENSMUSG00000056763	Cspp1
TC0100000055.mm.2	4.2982	4.87435	4.77455	4.67882	4.63178	4.89827	5.12731	4.78593	4.61079	5.24707	4.82817	5.07557	ENSMUSG00000048960	Prex2
TC0100000056.mm.2	4.83714	4.67812	4.62148	4.56948	4.486	4.84342	4.69791	4.62785	4.89306	5.00053	4.90396	4.73972	ENSMUSG00000057715	A830018L16Rik
TC0100000064.mm.2	5.91712	6.4618	6.71044	6.50162	6.09162	6.24868	7.42619	7.14743	7.49259	7.2013	7.35862	7.41448	ENSMUSG00000016918	Sulf1
TC0100000071.mm.2	3.90514	3.78221	3.65297	3.40612	4.00325	3.78305	3.45442	3.54234	4.08156	3.86701	3.85041	3.79427	ENSMUSG00000067813	Xkr9
TC0100000082.mm.2	3.96547	4.23426	4.34531	4.46024	4.0177	3.78516	4.31894	3.74067	4.1331	4.18195	4.11639	4.19446	ENSMUSG00000092083	Kcnb2
TC0100000092.mm.2	9.52748	9.77234	9.83673	9.74539	9.81581	9.73927	9.19066	9.19837	9.21661	9.15307	9.15186	9.14021	ENSMUSG00000025925	Terf1
TC0100000097.mm.2	7.3014	7.16812	7.16741	7.48502	7.49642	7.37159	7.11097	7.32528	7.31372	7.46277	7.35367	7.63546	ENSMUSG00000025921	Rdh10
TC0100000101.mm.2	8.04989	8.22996	8.08422	8.02539	8.21812	8.19361	8.53173	8.55078	8.41103	8.47887	8.42994	8.50403	ENSMUSG00000025940	Tmem70
TC0100000103.mm.2	9.55103	9.70795	9.73629	9.7926	9.79882	9.71919	9.90854	10.2207	10.2835	9.88162	9.22319	10.1005	ENSMUSG00000025779	Ly96
TC0100000109.mm.2	4.19844	4.54994	4.24488	4.20977	3.83301	4.58262	4.24752	3.96943	4.2291	4.30982	4.07258	4.28624	ENSMUSG00000025777	Gdap1
TC0100000112.mm.2	3.66536	3.19556	3.50303	3.62469	3.87048	3.60893	3.55469	3.81762	3.72424	3.3194	3.63587	3.86879	ENSMUSG00000067780	Pi15
TC0100000113.mm.2	5.67847	4.40463	4.34411	4.34508	4.40738	4.49981	4.66807	4.81366	4.2368	4.62099	3.90747	4.87767	ENSMUSG00000025776	Crispld1
TC0100000115.mm.2	3.87184	4.22693	4.19382	4.29217	3.99789	3.99831	4.28754	3.86851	4.28647	4.15762	4.39204	4.1403	ENSMUSG00000042596	Tfap2d
TC0100000116.mm.2	4.69641	4.4686	4.6819	4.57382	4.86667	4.94264	4.64462	4.91166	4.49136	4.71523	4.69632	4.55726	ENSMUSG00000025927	Tfap2b
TC0100000125.mm.2	5.00651	4.44191	4.62145	4.45862	4.73809	5.01089	4.36389	4.67744	4.98063	4.67619	4.93837	4.51928	ENSMUSG00000065559,ENSMUSG00000065480	Mir206,Mir133b
TC0100000127.mm.2	5.84503	5.7106	5.6909	5.60847	5.50016	5.61799	5.42137	6.29887	5.79111	5.94042	5.65107	5.97132	ENSMUSG00000025929	Il17a
TC0100000129.mm.2	9.13049	9.32224	9.23542	9.39542	9.45579	9.47952	10.1968	10.3503	10.4595	9.67791	9.99891	9.78721	ENSMUSG00000025931	Paqr8
TC0100000131.mm.2	6.64348	6.84073	6.70866	6.79753	6.79252	7.01659	6.72737	6.74287	6.71137	6.88139	6.60855	6.67685	ENSMUSG00000041809	Efhc1
TC0100000133.mm.2	8.06628	7.46572	7.58368	7.61072	7.42775	7.84724	8.02469	8.03888	7.92951	7.76063	7.90989	7.80516	ENSMUSG00000025933	Tmem14a
TC0100000135.mm.2	5.80891	6.03348	5.77635	5.94193	5.97006	6.07599	6.22667	5.80526	6.0479	5.95646	6.20354	5.69359	ENSMUSG00000025934	Gsta3
TC0100000137.mm.2	5.76009	5.70598	5.90349	6.01711	5.83131	5.47489	5.70702	5.50777	5.71516	5.84663	5.85324	5.62775	ENSMUSG00000067750	Khdc1a
TC0100000140.mm.2	5.46134	5.84476	5.5042	5.78926	5.46099	5.6729	5.44549	5.56367	5.73661	5.77521	5.64873	5.67348	ENSMUSG00000041722,ENSMUSG00000067750	Khdc1c,Khdc1a
TC0100000143.mm.2	4.14129	4.21429	4.26913	4.0108	4.13993	4.24027	3.95147	3.92615	3.88055	4.0321	4.20492	3.95236	ENSMUSG00000085079	Khdc1b
TC0100000159.mm.2	7.93515	7.57494	7.70425	7.79699	7.49771	7.56439	7.65606	7.61607	7.4771	7.7169	7.92905	7.75828	ENSMUSG00000026156	B3gat2
TC0100000164.mm.2	6.59815	6.37342	6.55907	6.24201	6.32537	6.26887	6.67647	6.44755	6.47151	6.716	6.75713	6.16043	ENSMUSG00000026147	Col9a1
TC0100000171.mm.2	10.9298	10.5914	10.7404	10.676	10.6263	10.5568	10.9438	10.9706	10.9814	10.8542	11.0509	11.093	ENSMUSG00000073725	Lmbrd1
TC0100000177.mm.2	6.08534	6.30031	6.44725	6.22883	6.32439	6.40269	6.43057	6.56698	6.55897	6.59884	6.64228	6.41508	NA	NA
TC0100000193.mm.2	5.06363	4.70243	5.05804	5.0181	4.76384	5.14993	4.85054	4.64697	4.83901	4.72993	4.86014	5.12672	ENSMUSG00000050217	Lgsn
TC0100000194.mm.2	4.3728	4.09427	4.26237	4.16107	4.34536	4.59136	4.28015	3.90089	4.05095	4.35818	4.03603	4.35362	ENSMUSG00000026063	Pih1d3
TC0100000201.mm.2	4.69333	4.5004	4.30153	4.06712	4.55023	4.49792	4.75951	4.01454	3.9152	4.531	4.57873	4.46356	ENSMUSG00000026058	Khdrbs2
TC0100000214.mm.2	4.93115	5.32793	5.53706	5.55946	5.51649	5.47733	5.68477	5.75371	5.68181	5.6897	5.49103	5.4363	ENSMUSG00000103746	1700001G17Rik
TC0100000215.mm.2	9.80079	9.20097	9.2428	9.15008	9.24835	9.01031	9.46182	9.38848	9.48902	9.37954	9.54924	9.50037	ENSMUSG00000004768	Rab23
TC0100000216.mm.2	8.5186	8.75652	9.0781	8.88174	8.5694	8.56915	8.62046	8.85664	9.18559	8.89558	9.38011	9.05559	ENSMUSG00000026131	Dst
TC0100000222.mm.2	11.0394	10.4402	10.3572	10.5897	10.5111	10.5297	10.4665	10.6552	10.5633	10.6171	10.2101	10.6334	ENSMUSG00000026127	Imp4
TC0100000224.mm.2	5.59895	6.14552	5.76755	6.08992	5.99536	6.10431	5.83072	5.72747	5.83122	5.73197	6.01567	6.18441	ENSMUSG00000026126	Ptpn18
TC0100000226.mm.2	5.60477	5.72012	6.03457	5.85367	5.48298	6.02905	5.62547	5.29317	5.3626	5.67986	6.19704	5.88049	ENSMUSG00000026125	Prss39
TC0100000227.mm.2	5.96823	6.18123	6.14835	6.23181	6.14166	6.03549	6.25103	5.969	5.95573	6.60705	6.4141	6.30102	ENSMUSG00000026124	Cfc1
TC0100000228.mm.2	4.00597	3.8136	3.42925	3.80536	3.74215	4.03242	3.75981	3.81247	3.35861	3.34835	4.16406	3.49066	ENSMUSG00000045174	Amer3
TC0100000230.mm.2	9.68495	8.9656	8.98093	8.9403	8.78825	8.78042	8.17478	8.40866	8.24271	8.09686	8.35274	7.69109	ENSMUSG00000037509	Arhgef4
TC0100000233.mm.2	9.17783	8.98653	8.88273	8.97789	9.02302	8.88473	9.38243	9.48469	9.40342	9.4161	9.37686	9.38718	ENSMUSG00000026123	Plekhb2
TC0100000237.mm.2	9.55233	8.92644	8.7201	8.81426	8.99878	8.84536	9.04029	8.99601	9.12118	8.95245	8.88341	9.05278	ENSMUSG00000045216	Hs6st1
TC0100000240.mm.2	7.26519	7.68826	7.30752	7.35649	7.16785	7.36294	6.64732	7.06379	7.25498	6.79846	6.63031	6.94676	ENSMUSG00000037447	Arid5a
TC0100000242.mm.2	4.41274	4.35177	4.48802	4.38133	4.34769	4.37821	4.48476	4.04309	4.32971	4.45528	4.67412	4.49351	ENSMUSG00000037432	Fer1l5
TC0100000244.mm.2	7.04125	6.71436	6.92203	7.00449	6.58442	6.83114	6.30339	6.83859	6.60058	6.67002	6.17566	6.17443	ENSMUSG00000037408	Cnnm4
TC0100000247.mm.2	8.79121	8.12301	8.1489	8.12377	8.03616	7.94708	7.82931	7.99871	7.9388	8.03538	7.80363	8.17046	ENSMUSG00000001138	Cnnm3
TC0100000253.mm.2	11.8915	11.888	11.8958	11.9039	11.9512	11.7891	12.1969	12.1265	12.1555	12.2765	12.1519	12.3031	ENSMUSG00000061518	Cox5b
TC0100000255.mm.2	4.22415	5.12114	4.94205	4.84766	4.91321	4.92815	4.78681	4.89744	4.61334	4.86149	5.0725	4.86576	ENSMUSG00000026117	Zap70
TC0100000257.mm.2	5.86184	5.77966	6.3128	6.27427	5.79771	6.24072	6.19294	6.47845	6.11811	6.43772	6.36117	6.05711	ENSMUSG00000050122	Vwa3b
TC0100000258.mm.2	6.23787	6.07445	6.27994	6.22455	6.05354	6.32949	6.28397	5.83472	6.25106	6.34094	6.29859	6.41882	ENSMUSG00000026114	Cnga3
TC0100000259.mm.2	8.80765	8.261	8.35657	8.51355	8.50271	8.25961	8.22252	8.50511	8.37656	8.45843	8.09579	8.38237	ENSMUSG00000026113	Inpp4a
TC0100000260.mm.2	9.70082	10.0599	9.88596	9.89156	9.94641	9.71827	9.80664	10.0878	9.89467	9.94653	9.92829	10.097	ENSMUSG00000026111	Unc50
TC0100000267.mm.2	8.27802	8.08303	8.39536	8.27959	8.20048	8.2685	8.12618	8.26837	8.13362	8.48764	8.07364	8.47253	ENSMUSG00000037216	Lipt1
TC0100000268.mm.2	9.51188	9.55448	9.60212	9.43632	9.58141	9.45147	9.66174	9.76551	9.52154	9.67936	9.55677	9.75756	ENSMUSG00000026087	Mrpl30
TC0100000271.mm.2	8.76012	9.2958	9.21375	9.11082	9.02447	9.04321	9.19617	9.43644	9.2588	9.20561	9.27512	9.26143	ENSMUSG00000026083	Eif5b
TC0100000279.mm.2	5.8477	5.47363	5.47512	5.56225	5.48894	5.49152	5.26417	5.51791	5.35138	5.98695	5.22838	5.45814	ENSMUSG00000067604	Nms
TC0100000280.mm.2	10.4516	10.3445	10.2543	10.2574	10.2699	10.1479	10.3986	10.6062	10.4719	10.6474	10.4479	10.6871	ENSMUSG00000026078	Pdcl3
TC0100000282.mm.2	6.27123	5.56454	6.0955	6.20087	6.30568	6.10166	7.30765	7.32901	7.46224	6.97537	7.01326	7.07794	ENSMUSG00000026077	Npas2
TC0100000284.mm.2	12.5371	12.7466	12.6455	12.735	12.6744	12.7321	12.6565	12.6637	12.7341	12.6766	12.5697	12.6722	ENSMUSG00000073702	Rpl31
TC0100000286.mm.2	10.2207	10.4946	10.3845	10.3604	10.461	10.3699	10.1904	10.3031	10.1782	10.313	10.0179	10.3899	ENSMUSG00000003135	Cnot11
TC0100000289.mm.2	11.8907	11.6674	11.6156	11.6749	11.5831	11.6984	11.3886	11.5231	11.459	11.4571	11.4361	11.4938	ENSMUSG00000026074	Map4k4
TC0100000292.mm.2	5.95845	5.13878	5.46457	5.20062	4.88922	5.16948	5.19385	5.5192	5.02986	5.17164	5.47051	4.75239	ENSMUSG00000026073	Il1r2
TC0100000295.mm.2	8.19626	7.73727	8.04228	7.90334	7.84996	7.80527	8.11519	8.09883	7.95452	8.15453	7.94414	8.11907	ENSMUSG00000026072	Il1r1
TC0100000297.mm.2	4.02782	4.36279	4.02873	3.90352	4.11227	4.27928	3.82223	3.98009	4.23452	3.71116	4.32867	4.08338	ENSMUSG00000070942	Il1rl2
TC0100000298.mm.2	4.963	4.77285	5.1007	4.77778	4.85367	5.17961	4.98698	4.81206	4.62459	5.29538	5.35335	4.98937	ENSMUSG00000026069	Il1rl1
TC0100000299.mm.2	3.56831	3.32791	4.31393	3.45348	3.85062	3.59929	3.61517	3.49937	3.43111	3.60398	3.70663	3.7339	ENSMUSG00000026070	Il18r1
TC0100000300.mm.2	4.13994	4.23936	4.62102	4.15028	4.13038	4.32635	4.331	4.33754	3.99797	4.43672	4.23795	4.23135	ENSMUSG00000026068	Il18rap
TC0100000301.mm.2	4.45381	4.85773	4.66474	5.04389	4.97697	4.86087	4.89442	4.6278	4.78601	4.84217	4.96006	4.66368	ENSMUSG00000026065	Slc9a4
TC0100000302.mm.2	5.03176	5.25738	4.57728	4.90917	5.00252	5.04445	5.25339	5.44671	5.10355	4.99074	4.82939	4.98627	ENSMUSG00000026062	Slc9a2
TC0100000304.mm.2	9.55371	9.367	9.46516	9.3604	9.31375	9.39103	8.75286	8.75944	8.82866	8.88994	8.84423	8.87257	ENSMUSG00000079588	Tmem182
TC0100000312.mm.2	10.4588	10.3904	10.4654	10.5221	10.3721	10.3495	9.9474	9.86393	9.78163	9.98726	9.8161	9.97236	ENSMUSG00000045515,NA	Pou3f3,2900092D14Rik
TC0100000315.mm.2	10.5337	9.97034	10.1721	10.0864	9.95406	10.0841	10.0533	10.0406	10.0378	10.1685	10.2302	10.2438	ENSMUSG00000060679	Mrps9
TC0100000317.mm.2	6.88229	7.26928	7.59871	7.31261	6.68021	7.03218	7.35073	6.82927	7.08514	7.31968	7.57555	7.51246	ENSMUSG00000041907	Gpr45
TC0100000320.mm.2	9.29737	9.11806	9.02326	9.20506	9.13999	9.0387	8.90842	8.89434	8.85625	9.03335	9.03782	8.9852	ENSMUSG00000010290	AI597479
TC0100000321.mm.2	12.4269	12.5296	12.413	12.6281	12.5854	12.6534	12.4447	12.4807	12.4027	12.568	12.2439	12.4627	ENSMUSG00000048758	Rpl29,Gm8210
TC0100000323.mm.2	9.658	9.10358	9.24439	9.21429	9.13607	9.28345	8.70905	8.71579	8.74826	8.98127	8.60605	8.9211	ENSMUSG00000066877	Nck2
TC0100000329.mm.2	8.04068	8.29359	8.53573	8.30511	8.36685	8.43963	6.86941	7.271	6.91112	6.76978	7.08404	6.94236	ENSMUSG00000026051	1500015O10Rik
TC0100000332.mm.2	9.92122	10.4825	10.4911	10.5334	10.4869	10.368	10.4326	10.6009	10.6075	10.5073	10.4504	10.595	ENSMUSG00000041763	Tpp2
TC0100000333.mm.2	9.33696	9.45317	9.43239	9.45153	9.43749	9.3296	9.33353	9.5679	9.40414	9.19963	9.45309	9.3693	ENSMUSG00000041684	Bivm
TC0100000334.mm.2	10.674	11.1734	11.1765	11.0855	11.0167	11.0517	11.3059	11.3834	11.2694	11.2086	11.3306	11.3184	ENSMUSG00000026048	Ercc5
TC0100000338.mm.2	7.8087	7.44897	7.74264	7.58279	7.68369	7.65355	8.30334	8.67023	8.69936	8.49955	8.33829	8.41732	ENSMUSG00000056870	Gulp1
TC0100000343.mm.2	4.98677	4.69856	4.80138	4.72075	4.79223	4.95804	4.77277	4.46999	4.79834	4.8726	4.8092	5.2368	ENSMUSG00000026043	Col3a1
TC0100000351.mm.2	10.7721	10.7865	10.957	10.812	10.9153	10.8172	10.8278	10.8609	10.7458	10.9017	10.7201	10.9355	ENSMUSG00000025995	Wdr75
TC0100000353.mm.2	6.23098	4.85305	5.23997	4.89344	5.05817	5.2769	5.10153	4.71425	5.43842	5.1762	5.15318	4.92251	ENSMUSG00000041144	Dnah7b
TC0100000356.mm.2	4.01622	4.1074	4.16671	4.02827	3.88069	4.28082	4.05812	4.28823	4.01986	4.38526	4.44601	4.29586	ENSMUSG00000101337	Dnah7c
TC0100000364.mm.2	9.97959	9.72275	9.88232	9.85081	9.68396	9.77097	9.86623	9.87769	9.97816	10.0899	10.0065	10.0909	ENSMUSG00000026109	Tmeff2
TC0100000372.mm.2	5.36854	5.45455	4.96785	5.14514	5.18416	5.00034	5.00419	4.99003	4.99476	4.75448	4.89178	4.908	ENSMUSG00000045954	Sdpr
TC0100000374.mm.2	3.37553	3.20726	3.61851	3.3388	3.39326	3.36921	3.14664	3.65476	3.51838	3.44879	3.51652	3.45008	ENSMUSG00000062939	Stat4
TC0100000375.mm.2	8.10881	8.12672	8.21611	8.21932	8.21129	8.1521	8.13687	8.13304	8.12142	7.93084	7.96583	8.12535	ENSMUSG00000026104	Stat1
TC0100000380.mm.2	7.20272	6.88342	7.05161	7.06874	7.00253	6.90983	7.16413	7.13454	7.21708	7.0693	6.84007	6.9823	ENSMUSG00000043015	Nemp2
TC0100000381.mm.2	8.37636	7.16717	7.19894	6.95019	7.36453	7.08225	7.65583	8.21885	7.8914	8.0081	7.50876	7.86671	ENSMUSG00000041426	Hibch
TC0100000383.mm.2	4.77652	4.42878	4.5442	4.57101	4.77815	4.62312	4.5199	4.40788	4.58148	4.62659	4.64782	4.19654	ENSMUSG00000026100	Mstn
TC0100000386.mm.2	8.57563	8.36258	8.36056	8.33857	8.36423	8.23361	8.22635	8.29106	8.14798	8.30719	8.14246	8.49959	ENSMUSG00000026097	Ormdl1
TC0100000387.mm.2	9.52525	9.00294	9.02544	9.03965	8.90686	8.89325	9.17624	9.34	9.12398	9.18737	9.21991	9.1327	ENSMUSG00000026096	Osgepl1
TC0100000390.mm.2	4.41189	4.13372	4.31398	4.44678	3.94407	4.36544	4.19487	4.21898	4.29287	4.29923	4.58037	4.27553	ENSMUSG00000025983	Ccdc150
TC0100000393.mm.2	7.97101	8.60336	8.54813	8.55385	8.64229	8.67217	8.62244	8.70895	8.86959	9.09559	8.66313	9.0771	ENSMUSG00000025981	Coq10b
TC0100000395.mm.2	11.3251	11.1866	11.1036	11.1401	11.0297	11.1214	11.2353	11.1416	11.245	11.2418	11.139	11.1845	ENSMUSG00000073676	Hspe1
TC0100000397.mm.2	10.521	11.1344	11.1852	11.0962	11.0613	10.9806	10.9692	11.2362	11.1214	11.0435	11.078	11.2597	ENSMUSG00000025979	Mob4
TC0100000399.mm.2	9.80507	9.48643	9.4304	9.36961	9.41624	9.42282	9.22888	9.43757	9.23393	9.53352	9.22854	9.48203	ENSMUSG00000046994	Mars2
TC0100000404.mm.2	8.42781	8.16796	7.87173	7.85719	8.00279	8.12245	8.14317	8.27773	8.20823	8.53058	8.57033	8.51717	ENSMUSG00000038349	Plcl1
TC0100000420.mm.2	7.36978	7.53065	7.59127	7.34926	7.30457	7.32556	7.4036	7.72415	7.59782	7.37114	7.42737	7.72694	ENSMUSG00000038323	1700066M21Rik
TC0100000422.mm.2	9.6355	9.9235	9.80127	9.77375	9.76622	9.77025	10.1357	10.2662	10.247	10.1895	10.0344	10.27	ENSMUSG00000025971	9430016H08Rik
TC0100000424.mm.2	10.2578	10.212	10.1953	10.1986	10.1433	10.2138	9.59223	9.71477	9.7213	9.67715	9.60217	9.668	ENSMUSG00000038305	Spats2l
TC0100000426.mm.2	8.88805	8.80321	8.68994	8.66692	8.74984	8.63957	8.20831	8.43463	8.54554	8.20541	8.18479	8.37187	ENSMUSG00000026039	Sgol2a
TC0100000427.mm.2	7.83975	7.20378	7.52207	7.2632	7.2384	7.22207	8.77361	8.80025	8.79341	8.51257	8.71097	8.85272	ENSMUSG00000063558	Aox1
TC0100000428.mm.2	5.20144	4.8839	5.01511	4.96303	4.71262	5.00342	4.9115	5.12498	4.90787	5.21851	5.26196	4.95369	ENSMUSG00000064294	Aox3
TC0100000430.mm.2	3.99478	4.32065	4.41574	4.68591	4.78429	4.50372	4.79142	4.60705	4.66796	4.65098	4.5398	4.58506	ENSMUSG00000038242	Aox4
TC0100000431.mm.2	4.04566	4.77895	4.61463	4.61358	4.74957	4.65869	4.73636	4.44347	4.7522	4.87588	4.38338	4.66015	ENSMUSG00000079554	Aox2
TC0100000433.mm.2	11.7345	12.2124	12.0956	12.1579	12.1208	12.1354	12.1605	12.14	12.1959	12.1137	12.2265	12.1931	ENSMUSG00000051223	Bzw1
TC0100000434.mm.2	10.2152	10.3271	10.2924	10.2527	10.3094	10.2895	10.2402	10.4042	10.2783	10.4481	10.1879	10.4249	ENSMUSG00000026036	Nif3l1
TC0100000436.mm.2	8.93219	9.16868	9.01531	9.22121	9.18885	9.19053	9.13634	9.33748	9.39549	9.63357	9.27813	9.67327	ENSMUSG00000026032	Ndufb3
TC0100000439.mm.2	10.7338	10.2647	10.3496	10.3519	10.3369	10.2315	10.209	10.3075	10.2714	10.4671	10.3088	10.4029	ENSMUSG00000026031	Cflar
TC0100000440.mm.2	9.77566	9.65426	9.79045	9.85578	9.8415	9.85262	10.1701	10.0988	10.1577	9.81756	9.54974	9.97704	ENSMUSG00000026029	Casp8
TC0100000442.mm.2	10.7533	10.5457	10.5413	10.5231	10.5749	10.5743	10.45	10.534	10.512	10.5197	10.3293	10.5687	ENSMUSG00000026027	Stradb
TC0100000447.mm.2	4.99242	4.49053	4.38287	4.93054	4.49858	4.44658	4.37892	4.65708	4.69369	4.27822	4.26064	4.61815	ENSMUSG00000026023	Cdk15
TC0100000450.mm.2	10.0045	9.96738	9.98458	9.91024	10.0234	9.99573	9.60928	9.53367	9.56165	9.40341	9.42069	9.48477	ENSMUSG00000041075	Fzd7
TC0100000452.mm.2	6.2425	5.98475	6.51593	6.3592	6.17851	6.20641	6.33771	6.50046	6.30773	6.26812	6.62537	6.32497	ENSMUSG00000047361	Gm973
TC0100000456.mm.2	10.7443	11.2534	11.2977	11.2262	11.2276	11.1353	11.2544	11.3431	11.305	11.2024	11.1774	11.2772	ENSMUSG00000026020	Nop58
TC0100000462.mm.2	10.9401	11.1454	11.0961	11.1932	10.965	10.9757	11.2293	11.4456	11.5394	11.2167	11.518	11.316	ENSMUSG00000067336	Bmpr2
TC0100000464.mm.2	10.6071	10.662	10.7911	10.6968	10.8892	10.7057	10.3698	10.6441	10.539	10.543	10.3286	10.6246	ENSMUSG00000041040	Fam117b
TC0100000465.mm.2	7.84287	7.69716	7.70328	7.72102	7.70149	7.4597	7.73366	7.81647	7.79335	7.74205	7.70286	7.85513	ENSMUSG00000026017	Carf
TC0100000467.mm.2	5.76701	6.92617	7.05552	6.81923	6.87549	6.52055	7.09494	7.00377	7.48169	7.21152	7.77981	7.45951	ENSMUSG00000073664	Nbeal1
TC0100000469.mm.2	10.9306	10.7819	10.7149	10.7626	10.7253	10.7237	10.47	10.5454	10.3606	10.4436	10.31	10.5703	ENSMUSG00000049439	Cyp20a1
TC0100000471.mm.2	11.281	11.4209	11.4757	11.4632	11.457	11.4532	11.3791	11.4813	11.5106	11.3899	11.4574	11.4162	ENSMUSG00000026782	Abi2
TC0100000476.mm.2	4.37404	5.46348	5.38308	4.96914	5.11561	5.38141	5.20224	5.24268	5.26673	5.1671	5.82877	5.30686	ENSMUSG00000026012,ENSMUSG00000102412	Cd28
TC0100000485.mm.2	4.03715	4.21987	4.3491	3.97167	4.09998	4.02782	3.70069	3.85606	3.86397	4.28817	4.16978	4.28684	ENSMUSG00000026011,ENSMUSG00000103326	Ctla4
TC0100000490.mm.2	4.97019	4.86663	5.0617	5.48751	5.09585	5.01407	5.03827	4.50168	5.6833	5.06982	5.12446	4.78942	ENSMUSG00000026009,ENSMUSG00000103068	Icos
TC0100000497.mm.2	7.4917	6.50553	6.43694	6.53026	6.79615	6.60194	7.09993	7.02231	6.92101	7.21639	7.23711	6.9267	ENSMUSG00000052062	Pard3b
TC0100000509.mm.2	7.97705	7.37738	7.7487	7.31003	7.31101	7.47791	8.83741	8.97181	8.60814	8.66291	8.98335	8.63996	ENSMUSG00000025969	Nrp2
TC0100000519.mm.2	12.6728	12.8684	12.8832	12.9008	12.9044	12.9677	12.8445	12.8626	12.7592	12.9267	12.7044	12.8882	ENSMUSG00000025967	Eef1b2
TC0100000523.mm.2	3.94558	3.78297	3.61055	3.68043	3.97345	3.91128	3.9177	3.86167	3.71808	4.0859	3.83738	3.71835	ENSMUSG00000027520	Zdbf2
TC0100000524.mm.2	5.656	5.19873	5.20279	5.06651	4.78349	4.87167	5.62991	5.50518	5.54951	5.70019	5.42327	5.66412	ENSMUSG00000025964	Adam23
TC0100000526.mm.2	9.88113	9.34587	9.59613	9.42134	9.55826	9.42809	9.65705	9.61787	9.64353	9.82358	9.68194	10.0119	ENSMUSG00000025962	Fastkd2
TC0100000528.mm.2	4.99444	5.37633	5.007	5.07392	5.23987	4.98638	5.55604	4.72012	5.1034	5.19748	5.54248	5.08457	ENSMUSG00000044689	Gm13749
TC0100000535.mm.2	9.79378	9.84581	9.78872	9.8446	9.90069	9.74222	9.54843	9.67703	9.65175	9.62622	9.79194	9.85892	ENSMUSG00000025958	Creb1
TC0100000541.mm.2	11.0188	10.5908	10.5976	10.63	10.6405	10.5416	10.5516	10.541	10.5284	10.896	10.5749	10.8527	ENSMUSG00000070871	Ccnyl1
TC0100000545.mm.2	9.59321	9.75784	9.71913	9.69011	9.63585	9.68968	9.40021	9.60737	9.70022	9.48887	9.63268	9.48843	ENSMUSG00000025949	Pikfyve
TC0100000546.mm.2	5.07799	5.22976	5.34232	5.18385	5.15099	5.2016	5.24795	5.02066	5.23104	5.4447	5.30514	5.0557	ENSMUSG00000025946	Pth2r
TC0100000548.mm.2	5.41566	7.06547	6.79141	6.87812	6.64374	7.103	6.92775	6.9013	7.017	6.84424	7.02492	6.8338	ENSMUSG00000025945	Crygf
TC0100000551.mm.2	12.2442	12.1427	12.1508	12.2092	12.2499	12.1436	12.0708	12.0074	12.1468	12.0282	12.131	12.0201	ENSMUSG00000015222	Map2
TC0100000558.mm.2	5.55924	5.45316	5.64836	5.59727	5.59359	5.35491	5.2284	5.09518	5.97108	5.71564	5.49585	5.24423	ENSMUSG00000055567	Unc80
TC0100000561.mm.2	9.50925	9.54596	9.3992	9.5363	9.45166	9.50899	9.32515	9.46092	9.42956	9.39761	9.66693	9.45307	ENSMUSG00000026005	Rpe
TC0100000572.mm.2	4.09159	4.01234	4.3194	4.13659	4.61427	4.21213	4.33284	4.13734	4.27961	4.40797	4.49337	4.28908	ENSMUSG00000025991	Cps1
TC0100000585.mm.2	3.70048	3.48381	3.6083	3.65447	3.95257	3.74947	3.76007	4.3043	3.66902	3.99791	3.94168	3.88197	ENSMUSG00000053153	Spag16
TC0100000588.mm.2	4.67162	4.61475	4.63597	4.30841	5.42528	5.08542	4.53674	4.83731	4.881	4.62444	4.71463	4.98532	ENSMUSG00000045648	Vwc2l
TC0100000590.mm.2	11.8597	11.1526	11.1682	11.1048	11.1541	11.1612	11.0637	11.0524	11.0698	11.1727	10.9581	11.1328	ENSMUSG00000026192	Atic
TC0100000591.mm.2	6.26453	5.28525	5.56363	5.38382	4.90194	5.33963	5.59116	6.09025	5.85922	5.92096	5.49777	5.65226	ENSMUSG00000073652	Apol7d
TC0100000601.mm.2	5.72184	5.95005	6.07106	5.5026	5.44611	5.80501	5.92286	5.85315	5.23633	5.98467	6.32793	5.9709	ENSMUSG00000026188	Tmem169
TC0100000602.mm.2	9.92771	9.37623	9.54817	9.42868	9.46057	9.33539	9.62258	9.68918	9.6363	9.57865	9.35452	9.64811	ENSMUSG00000026187	Xrcc5
TC0100000608.mm.2	9.44185	9.13091	9.12432	9.2005	9.08522	9.20118	9.00832	9.19451	9.26533	8.79503	8.88414	8.9981	ENSMUSG00000039354	Smarcal1
TC0100000609.mm.2	11.5143	11.21	11.0881	11.1479	11.1908	11.2846	11.1625	11.2096	11.1048	11.197	11.1134	11.1811	ENSMUSG00000046330	Rpl37a
TC0100000610.mm.2	13.3392	13.0084	13.0559	13.0583	12.9425	13.0669	13.1486	13.218	13.2188	13.2287	13.1321	13.166	ENSMUSG00000039323	Igfbp2
TC0100000621.mm.2	5.6003	6.51624	6.69747	6.36963	6.40144	6.77282	6.4443	6.25417	6.51703	6.3481	6.68725	6.38715	ENSMUSG00000061815	Rufy4
TC0100000622.mm.2	5.26362	5.56451	5.45939	5.6471	5.29915	5.88384	5.67147	5.3869	5.08383	5.60847	5.59634	5.26952	ENSMUSG00000026180	Cxcr2
TC0100000625.mm.2	12.0891	12.5023	12.3841	12.4268	12.4615	12.4191	12.5293	12.5776	12.5656	12.5028	12.542	12.5914	ENSMUSG00000006304	Arpc2
TC0100000626.mm.2	6.24818	6.88452	6.89889	6.88768	6.85106	7.18609	6.72943	6.85299	6.86391	6.92555	7.02148	6.83514	ENSMUSG00000064272	Gpbar1
TC0100000627.mm.2	8.85434	8.54753	8.45779	8.52589	8.65402	8.5381	8.83203	8.91064	8.79195	8.66741	8.80196	8.77417	ENSMUSG00000026179	Pnkd
TC0100000631.mm.2	6.17264	5.88709	6.25795	6.31932	6.15408	6.14095	6.42136	6.00773	6.02266	6.25114	6.40059	5.98076	ENSMUSG00000073650	Catip
TC0100000632.mm.2	6.54126	6.81732	6.47804	6.5667	6.44224	6.8484	6.81443	6.62916	7.14438	6.82159	6.57887	6.73966	ENSMUSG00000026177	Slc11a1
TC0100000633.mm.2	11.5403	11.2501	11.3678	11.32	11.304	11.2191	11.2108	11.1287	11.2603	10.6869	11.2376	11.1889	ENSMUSG00000026176	Ctdsp1
TC0100000635.mm.2	7.80673	7.62929	7.87207	7.44848	7.6646	7.86769	7.61377	7.58074	7.71323	7.56322	7.68378	7.79104	ENSMUSG00000026175	Vil1
TC0100000636.mm.2	10.8546	11.0224	10.9144	10.9201	10.9916	10.86	10.9137	11.0307	10.8613	10.7836	10.9069	10.8672	ENSMUSG00000026174	Cnot9
TC0100000637.mm.2	9.03866	9.101	9.02752	9.07931	8.90905	9.01289	9.65748	9.76006	9.72079	9.52442	9.72743	9.64596	ENSMUSG00000026173	Plcd4
TC0100000638.mm.2	10.0526	9.62456	9.75485	9.67982	9.56917	9.72715	9.64938	9.83151	9.92788	9.82762	9.59502	9.70905	ENSMUSG00000026172	Bcs1l
TC0100000639.mm.2	6.93699	6.58276	6.99805	6.72091	6.97115	6.64212	6.42179	6.40845	6.30097	6.28297	6.36905	6.59984	ENSMUSG00000033276	Stk36
TC0100000640.mm.2	8.8103	8.47204	8.45926	8.41443	8.37841	8.32789	8.20756	8.30877	8.33594	8.34235	8.37438	8.49241	ENSMUSG00000033257	Ttll4
TC0100000642.mm.2	4.45902	4.37424	4.6743	4.34667	4.31905	4.66767	4.82662	4.71172	4.91094	5.80659	5.09088	4.88382	ENSMUSG00000026170	Cyp27a1
TC0100000644.mm.2	5.09522	5.32261	5.61455	5.30818	5.34698	5.3782	5.32988	4.97785	4.98857	5.49671	5.4104	5.42607	ENSMUSG00000033227	Wnt6
TC0100000645.mm.2	5.04533	6.01165	5.83797	5.96163	5.94587	6.04416	5.89689	5.85663	5.65853	6.07138	6.08256	5.89183	ENSMUSG00000026167	Wnt10a
TC0100000648.mm.2	6.64617	7.5463	7.43104	7.37075	7.26355	7.38279	7.39782	7.61561	7.31463	7.2366	7.31574	7.41871	ENSMUSG00000090071	Cdk5r2
TC0100000652.mm.2	9.98609	10.1788	10.0898	10.2017	10.3039	10.0676	10.2328	10.3374	10.3573	10.3244	10.2071	10.3662	ENSMUSG00000049339	Fam134a
TC0100000653.mm.2	9.51847	8.6771	8.86749	8.65226	8.81699	8.90671	8.71203	8.63221	8.68377	8.87398	8.54403	8.91411	ENSMUSG00000026197	Zfand2b
TC0100000654.mm.2	9.31427	9.04309	9.06543	9.01133	8.98343	8.99285	8.60245	8.73924	8.69915	8.57863	8.4226	8.6225	ENSMUSG00000026199	Ankzf1
TC0100000655.mm.2	10.0682	9.75906	9.64311	9.71806	9.7625	9.79526	9.47022	9.70547	9.5857	9.57965	9.43265	9.69482	ENSMUSG00000026201	Stk16
TC0100000656.mm.2	9.04905	8.75998	8.57762	8.79084	8.83851	8.81269	8.76262	8.95652	8.89801	8.71624	8.43921	8.62562	ENSMUSG00000026203	Dnajb2
TC0100000657.mm.2	4.44717	4.72253	4.56676	4.08991	4.7455	4.79443	4.50676	5.30665	5.3267	4.49279	5.09262	4.82849	ENSMUSG00000026208	Des
TC0100000658.mm.2	7.75814	7.81809	7.69013	7.85639	7.79932	7.8073	8.1781	8.24006	8.54241	8.26355	8.27788	8.03241	ENSMUSG00000026207	Speg
TC0100000659.mm.2	9.41944	9.47752	9.39971	9.36823	9.42452	9.47155	9.29434	9.65405	9.45796	9.40801	9.07075	9.27805	ENSMUSG00000033021	Gmppa
TC0100000660.mm.2	5.74328	5.61527	5.58086	5.67442	5.69495	5.79491	5.78432	5.82654	5.19548	5.63285	6.04479	5.79037	ENSMUSG00000033007	Asic4
TC0100000661.mm.2	7.03706	6.91354	6.99003	6.94884	7.20148	7.21424	7.36387	7.26519	7.49253	7.22969	6.90795	7.26038	ENSMUSG00000051703	Tmem198
TC0100000662.mm.2	6.70043	7.14377	6.70769	6.86971	6.81411	6.58373	6.81414	7.25225	7.07314	6.87222	6.68982	6.83695	ENSMUSG00000032968	Inha
TC0100000663.mm.2	8.33205	7.97013	8.19405	8.09788	7.96842	8.31715	7.938	8.19378	8.05572	8.23993	8.14571	7.93592	ENSMUSG00000026213	Stk11ip
TC0100000665.mm.2	8.04349	7.46597	7.3781	7.43329	7.43908	7.63602	8.05164	8.12929	8.02726	7.87185	7.67556	8.08117	ENSMUSG00000006576	Slc4a3
TC0100000678.mm.2	4.74382	4.82153	4.57643	4.88682	4.68101	4.86134	5.20397	4.64683	4.52324	4.73955	4.91606	4.9247	ENSMUSG00000032908	Sgpp2
TC0100000681.mm.2	4.76142	4.98831	5.30191	4.81997	4.80412	4.92007	4.98309	4.94237	4.78878	5.14715	4.93838	5.18431	ENSMUSG00000012187	Mogat1
TC0100000682.mm.2	11.2912	12.2128	12.1023	12.1144	12.1556	12.1747	11.6703	11.8529	11.8545	11.6694	11.7274	11.771	ENSMUSG00000079470,ENSMUSG00000032883	Utp14b,Acsl3
TC0100000684.mm.2	4.24412	4.18549	4.02586	3.81343	3.97035	3.87223	4.20066	4.04651	4.13926	4.24445	3.81159	4.02921	ENSMUSG00000047330	Kcne4
TC0100000688.mm.2	9.13609	9.04091	8.88284	9.24261	9.08295	9.05665	8.69874	8.96971	9.00867	9.05412	8.98216	9.13573	ENSMUSG00000026248	Mrpl44
TC0100000697.mm.2	4.24764	3.34682	3.63886	3.65119	3.75557	3.61285	3.77144	3.71852	3.96402	3.75813	3.89452	3.77403	ENSMUSG00000054976	Nyap2
TC0100000702.mm.2	4.63564	4.67158	4.00165	4.07595	4.43429	4.91874	4.10214	4.09259	4.54209	4.18648	4.3208	4.27122	NA	NA
TC0100000703.mm.2	9.89452	9.51444	9.41599	9.4827	9.38792	9.57914	9.47649	9.7233	9.68203	9.59268	9.34806	9.59052	ENSMUSG00000026142	Rhbdd1
TC0100000706.mm.2	4.85284	5.19502	4.88611	4.89249	4.70244	4.69086	4.71997	4.60775	4.49339	4.59374	4.59287	4.80271	ENSMUSG00000079465	Col4a3
TC0100000708.mm.2	10.879	11.0771	10.9933	10.9691	10.9006	11.0515	11.2031	11.3299	11.2666	11.2228	11.3615	11.2446	ENSMUSG00000026150	Mff
TC0100000711.mm.2	10.8171	11.4713	11.4577	11.4489	11.4476	11.3764	11.3247	11.4876	11.4721	11.4465	11.4055	11.5038	ENSMUSG00000026159	Agfg1
TC0100000717.mm.2	3.63345	3.60117	3.59066	3.68602	3.45202	3.63787	3.60706	3.42175	3.68893	3.65761	3.38537	3.59656	NA	NA
TC0100000718.mm.2	4.41144	5.08158	4.67883	4.90037	5.077	4.98038	5.15188	4.76325	4.83982	4.87915	5.48981	4.80788	ENSMUSG00000026166	Ccl20
TC0100000719.mm.2	3.98342	3.78358	3.87907	3.81084	4.09975	3.64005	3.92057	3.84833	3.86636	4.16133	3.83611	3.92329	ENSMUSG00000053161	Daw1
TC0100000725.mm.2	9.45338	8.67856	8.68401	8.76254	8.88337	8.96101	8.96177	9.07943	8.96696	9.3977	8.58992	9.24267	ENSMUSG00000073633	Fbxo36
TC0100000736.mm.2	5.99218	5.82236	5.39798	5.60437	5.50536	5.66528	5.54148	5.848	5.31279	5.30254	5.53079	5.52061	NA	NA
TC0100000743.mm.2	4.14193	4.16932	4.24459	3.92478	4.1832	4.30855	4.04	4.30847	3.98002	4.74933	4.20364	3.88568	ENSMUSG00000062783	Gm7609
TC0100000758.mm.2	8.21211	8.52623	8.71493	8.44497	8.30069	8.74152	8.51131	8.47842	8.39451	8.66485	8.70983	8.62323	NA	NA
TC0100000761.mm.2	4.91977	4.72904	5.58037	4.73378	5.03885	4.96898	4.86333	5.04313	5.4535	5.31098	4.76165	4.92008	NA	NA
TC0100000765.mm.2	4.17718	4.2623	4.66749	4.19562	4.39804	4.51269	4.31928	4.40696	4.30888	4.59241	4.74149	4.07391	ENSMUSG00000070031	Sp140
TC0100000766.mm.2	5.84565	5.73801	5.21763	5.19531	5.18061	5.02509	4.79055	5.57306	5.02944	5.13683	5.49257	5.67978	ENSMUSG00000026222	Sp100
TC0100000771.mm.2	10.5501	10.5917	10.4637	10.5636	10.6257	10.6744	10.5429	10.7799	10.768	10.549	10.4662	10.5028	ENSMUSG00000036707	Cab39
TC0100000774.mm.2	10.4956	10.2669	10.222	10.191	10.3375	10.3475	10.4382	10.5538	10.6338	10.369	10.3879	10.428	ENSMUSG00000026223	Itm2c
TC0100000775.mm.2	7.45552	7.11587	7.72152	7.39777	7.73669	7.74765	8.05161	7.46289	7.69118	7.54864	7.8046	7.52256	ENSMUSG00000026224	4933407L21Rik
TC0100000777.mm.2	6.72488	6.57897	6.6024	6.60864	6.62203	6.64922	6.94924	7.01434	6.54746	6.72259	6.66231	6.56464	ENSMUSG00000026226	Spata3
TC0100000778.mm.2	7.7368	7.96838	7.9272	7.77892	8.01019	7.83772	8.66135	8.73436	8.77502	8.41152	8.55889	8.29445	ENSMUSG00000026227	2810459M11Rik
TC0100000783.mm.2	7.00549	7.19513	7.23373	7.14644	7.06438	7.19607	7.25911	7.1387	7.24683	7.15427	7.26167	7.10819	ENSMUSG00000079445	B3gnt7
TC0100000787.mm.2	4.86203	5.06362	5.13751	5.22876	5.37961	5.18569	5.11704	5.20769	5.04588	5.22189	5.07736	4.88324	ENSMUSG00000036574	1700019O17Rik
TC0100000790.mm.2	12.8337	12.8988	12.92	12.9113	12.8109	12.9176	12.7712	12.8289	12.7581	12.7615	12.7443	12.6704	ENSMUSG00000026238	Ptma
TC0100000792.mm.2	10.3414	9.90689	9.90977	9.96756	10.0555	10.0133	9.90488	9.89688	9.88521	10.0431	9.70622	9.94305	ENSMUSG00000026240	Cops7b
TC0100000794.mm.2	9.12965	9.06378	9.18354	9.06627	9.04839	8.95358	8.78607	9.1074	9.17106	9.16693	9.04384	9.27561	ENSMUSG00000053333	Dis3l2
TC0100000806.mm.2	4.47441	4.0293	4.12594	4.04239	3.94689	4.02227	4.324	4.20354	3.88621	4.25238	4.21788	4.12386	ENSMUSG00000036500	Akp3
TC0100000808.mm.2	6.10521	6.28245	6.35135	6.34686	6.30127	6.18961	6.64024	6.31266	6.26884	6.80718	6.71143	6.36624	ENSMUSG00000036480	Prss56
TC0100000809.mm.2	4.38416	4.27001	4.12333	4.36997	4.16573	4.33502	4.65397	3.98205	4.30589	4.08785	4.15074	4.23268	ENSMUSG00000026251	Chrnd
TC0100000810.mm.2	5.65111	5.35784	5.16749	5.28117	5.24222	5.52037	5.28904	5.36909	5.05591	5.32218	5.54939	5.30294	ENSMUSG00000026253	Chrng
TC0100000811.mm.2	11.4136	11.2067	11.2049	11.1966	11.2005	11.2359	11.3059	11.3371	11.2599	11.2943	11.197	11.3334	ENSMUSG00000026254	Eif4e2
TC0100000813.mm.2	7.61528	7.67275	7.01766	7.43708	7.22239	7.57605	8.0527	8.07496	7.97651	7.8409	7.90878	7.72816	ENSMUSG00000026255	Efhd1
TC0100000814.mm.2	10.0607	10.0484	10.1724	10.0871	10.002	10.0249	9.97938	10.0996	10.1316	10.0794	10.0667	10.0983	ENSMUSG00000048000	Gigyf2
TC0100000816.mm.2	5.80146	5.71957	5.79863	5.53837	6.08879	6.08614	5.48753	5.89202	5.89238	5.91524	5.63291	5.77145	ENSMUSG00000026258	3110079O15Rik
TC0100000817.mm.2	5.89545	6.23464	6.39815	6.11123	6.14452	6.35205	6.36449	6.41039	6.35929	6.41836	6.71312	6.44997	ENSMUSG00000079434	Neu2
TC0100000822.mm.2	5.24596	5.36133	5.52286	5.30559	5.06535	5.52701	5.48077	5.28378	5.356	5.22013	5.32263	5.45666	ENSMUSG00000026288	Inpp5d
TC0100000824.mm.2	9.29568	8.68527	8.78809	8.67299	8.79804	8.37937	8.53163	8.88059	8.94186	8.8151	8.6205	8.75073	ENSMUSG00000026289	Atg16l1
TC0100000828.mm.2	7.39419	7.55293	7.59034	7.31148	7.12373	7.13906	7.14107	7.30662	7.26085	7.26875	7.31413	7.2134	ENSMUSG00000056055	Sag
TC0100000829.mm.2	8.72147	8.08616	8.17291	8.00117	8.18525	7.85821	7.64189	7.81202	7.79553	7.80709	7.70784	7.99128	ENSMUSG00000070738	Dgkd
TC0100000836.mm.2	4.79295	5.01522	4.92343	5.04977	5.03841	4.87996	5.22423	5.13142	5.36605	5.55092	5.74674	5.17507	ENSMUSG00000090171,ENSMUSG00000054545,ENSMUSG00000090124,ENSMUSG00000090145,ENSMUSG00000090165,ENSMUSG00000089943,ENSMUSG00000090175,ENSMUSG00000089960	Ugt1a2,Ugt1a6a,Ugt1a6b,Ugt1a10,Ugt1a7c,Ugt1a5,Ugt1a9,Ugt1a1
TC0100000845.mm.2	5.29182	5.33471	5.47106	5.35945	5.19568	5.42108	5.3083	5.16601	5.33887	5.53841	5.54836	5.56822	ENSMUSG00000079429	Mroh2a
TC0100000846.mm.2	4.78046	5.1484	5.27614	4.63676	4.95131	4.87023	4.75465	4.89637	4.97197	4.76827	4.35498	4.59049	ENSMUSG00000036251	Trpm8
TC0100000847.mm.2	4.00086	3.76292	3.92373	3.8883	3.411	3.5554	3.6791	3.5174	3.57703	4.08002	3.60844	3.37083	ENSMUSG00000026295	Spp2
TC0100000854.mm.2	8.99924	8.43817	8.48826	8.28578	8.45725	8.61753	8.01783	8.19831	8.29796	8.29987	8.12257	8.4076	ENSMUSG00000036206	Sh3bp4
TC0100000858.mm.2	10.5059	10.1495	10.2978	10.2274	10.1901	10.1166	10.1072	10.0909	10.098	10.0421	10.0328	10.0271	ENSMUSG00000055013	Agap1
TC0100000870.mm.2	6.5093	7.02853	6.74744	6.96571	6.90052	6.95338	7.63038	7.55204	7.74644	7.30704	7.28909	7.49407	ENSMUSG00000044337	Ackr3
TC0100000878.mm.2	10.4001	10.9303	10.7094	10.8854	10.8211	10.7756	10.903	11.0927	10.9722	11.0525	10.7511	11.0101	ENSMUSG00000034432	Cops8
TC0100000882.mm.2	4.97721	5.03479	5.16363	5.28901	5.41621	4.96377	5.26739	5.10311	5.34301	5.52877	5.00103	5.68499	ENSMUSG00000026303	Mlph
TC0100000883.mm.2	6.74688	8.04314	7.94131	7.70966	7.51799	8.01297	7.55613	7.84322	7.39433	7.86083	7.94335	7.73622	ENSMUSG00000090550	Prlh
TC0100000884.mm.2	11.4065	11.3454	11.3428	11.3991	11.3708	11.4859	11.2712	11.3861	11.2987	11.5018	11.3915	11.4423	ENSMUSG00000026305	Lrrfip1
TC0100000885.mm.2	4.19023	3.71586	3.67265	3.95879	3.80347	4.03401	3.74756	3.86274	3.79927	3.94917	4.10901	4.01231	ENSMUSG00000070732	Rbm44
TC0100000886.mm.2	10.5991	10.2726	10.2626	10.3186	10.3277	10.3347	11.4415	11.4119	11.4686	11.3861	11.3495	11.3278	ENSMUSG00000034353	Ramp1
TC0100000890.mm.2	11.0715	11.4595	11.3485	11.3723	11.3431	11.2805	10.9738	11.1792	11.1152	10.9018	10.9968	11.0681	ENSMUSG00000034343	Ube2f
TC0100000892.mm.2	8.96354	8.31124	8.47838	8.33824	8.39621	8.39167	8.30805	8.2807	8.25497	8.31252	8.34012	8.25907	ENSMUSG00000026307	Scly
TC0100000893.mm.2	5.85943	6.45029	6.88848	6.75752	6.78118	6.64214	6.585	6.61535	6.65575	6.54118	6.73553	6.65965	ENSMUSG00000049515	Espnl
TC0100000894.mm.2	4.71455	4.71455	5.03115	4.77425	4.75985	4.79332	4.79674	4.90632	4.36243	4.71569	4.91823	4.77707	ENSMUSG00000026308	Klhl30
TC0100000895.mm.2	6.49838	6.53691	6.55846	6.55426	6.60319	6.60315	6.45551	6.45861	6.7233	6.56012	6.40916	6.52874	ENSMUSG00000047443	Fam132b
TC0100000897.mm.2	8.59552	8.33629	8.61322	8.56364	8.56286	8.63185	8.82859	8.76528	8.79931	9.03943	9.00203	8.70869	ENSMUSG00000034292	Traf3ip1
TC0100000898.mm.2	8.65966	9.00767	9.02544	8.90936	8.82086	9.00992	9.05599	8.8897	8.82976	9.22808	8.94992	9.13286	ENSMUSG00000026311	Asb1
TC0100000899.mm.2	4.43508	5.07338	5.20835	4.69118	4.78504	5.02137	4.79306	5.10085	4.87936	4.61704	4.71008	4.64554	ENSMUSG00000007805	Twist2
TC0100000908.mm.2	5.2825	4.99436	5.35998	5.08565	5.01499	5.30286	5.23954	4.96444	5.22052	5.27551	5.31835	5.38665	ENSMUSG00000058904	Olfr1413
TC0100000909.mm.2	6.55648	6.63875	6.63025	6.48723	6.70239	6.65431	6.65187	6.63174	6.31209	6.56233	6.83188	6.64828	ENSMUSG00000046300	Olfr1412
TC0100000910.mm.2	5.32857	5.3115	5.36264	5.24784	5.32041	5.17196	5.45344	4.93015	5.77207	5.175	5.38631	5.36372	ENSMUSG00000062497	Olfr1411
TC0100000911.mm.2	5.10923	5.54733	5.44265	5.32522	5.12972	5.4206	5.31289	5.299	5.52563	5.40201	5.18444	5.54045	ENSMUSG00000063583	Olfr1410
TC0100000912.mm.2	5.73632	6.56991	6.46896	6.51953	6.25291	6.55126	6.32389	6.52263	6.48397	6.55541	6.19856	6.51976	ENSMUSG00000061616	Olfr12
TC0100000916.mm.2	10.5257	10.1411	10.219	10.0884	10.0951	10.1668	10.6319	10.7487	10.6665	10.656	10.5269	10.5866	ENSMUSG00000034220	Gpc1
TC0100000919.mm.2	5.50071	4.87242	4.66882	5.07197	4.68757	4.85824	4.91023	4.59439	4.89701	4.94691	4.826	4.85752	ENSMUSG00000047067	Dusp28
TC0100000921.mm.2	11.2522	10.8611	10.9502	10.9541	10.8482	10.8144	10.5632	10.7213	10.8418	10.467	10.7252	10.6412	ENSMUSG00000026269	Rnpepl1
TC0100000922.mm.2	9.10621	8.58217	8.4999	8.4725	8.81194	8.63711	8.32033	8.59264	8.4148	8.4818	8.11147	8.25459	ENSMUSG00000026270	Capn10
TC0100000923.mm.2	4.98213	4.41127	4.57788	4.64902	4.38653	4.9299	4.49414	4.29104	4.41422	4.73969	4.48386	4.27088	ENSMUSG00000026271	Gpr35
TC0100000924.mm.2	6.92519	6.75058	6.84315	6.50931	6.80351	6.84993	6.57677	6.52645	6.70113	7.11864	7.18713	6.80673	ENSMUSG00000045091	Aqp12
TC0100000925.mm.2	5.57357	5.96284	6.05507	5.94221	5.85473	6.04103	6.01816	5.90436	5.96183	6.07653	6.02123	5.92792	ENSMUSG00000026272	Agxt
TC0100000926.mm.2	5.80454	5.59885	5.85518	5.9186	5.7854	5.65979	5.67056	5.74761	6.08581	5.76252	5.97252	5.67619	ENSMUSG00000084989	Crocc2
TC0100000927.mm.2	7.24552	7.57897	7.30739	7.26459	7.72605	7.34559	7.23798	7.19345	7.36635	7.45023	7.56933	7.42642	ENSMUSG00000047793,ENSMUSG00000098997	Sned1,Mir6901
TC0100000929.mm.2	11.853	12.0039	11.8694	11.9256	11.9608	11.8997	11.9324	12.0057	11.9682	11.9402	11.9725	11.999	ENSMUSG00000026275	Ppp1r7
TC0100000933.mm.2	4.87847	4.70455	4.78504	4.78205	4.90351	5.27037	5.04267	4.94163	4.88899	4.85801	5.07308	4.8006	ENSMUSG00000034107	Ano7
TC0100000936.mm.2	11.1765	11.6558	11.4349	11.5624	11.5402	11.5258	11.5096	11.7922	11.718	11.5354	11.5252	11.5579	ENSMUSG00000026276	Sept2
TC0100000937.mm.2	8.97624	8.84472	8.75588	8.77996	8.75077	8.64036	8.70318	8.87297	8.83264	8.57636	8.72144	8.81025	ENSMUSG00000034066	Farp2
TC0100000942.mm.2	8.71999	8.54623	8.48021	8.58119	8.53451	8.57063	8.33558	8.50295	8.46064	8.47927	8.49608	8.339	ENSMUSG00000026278	Bok
TC0100000944.mm.2	10.0753	10.1539	10.0961	10.0604	10.0216	10.0208	10.0794	10.0088	10.1005	10.1427	9.98691	10.0447	ENSMUSG00000026280	Atg4b
TC0100000946.mm.2	9.18949	8.42167	8.43684	8.38836	8.41012	8.44472	8.19117	8.37373	8.2752	8.46962	8.10037	8.47873	ENSMUSG00000026283	Ing5
TC0100000947.mm.2	7.85726	7.16231	6.98494	7.27558	6.93162	7.063	7.20128	6.77231	6.70849	7.19964	7.02807	7.04493	ENSMUSG00000073609	D2hgdh
TC0100000948.mm.2	6.16413	7.74699	7.64277	7.51552	7.28172	7.59476	7.56004	7.47036	7.32337	7.79767	7.89143	7.57419	ENSMUSG00000094651	Gal3st2
TC0100000949.mm.2	5.87937	5.27757	5.50626	5.51646	5.14435	5.52036	5.38683	5.52359	5.1709	5.42429	5.70471	5.23709	ENSMUSG00000093805	Gm9994
TC0100000951.mm.2	6.84094	7.52178	7.61207	7.63829	7.39259	7.67683	7.51076	7.37404	7.54667	7.56404	7.61294	7.24753	ENSMUSG00000073608	Gm6086
TC0100000954.mm.2	6.85151	7.98001	8.00988	7.73022	7.69598	7.95905	7.6516	7.79687	7.70561	7.99119	7.83458	7.76566	ENSMUSG00000034000	Neu4
TC0100000957.mm.2	8.90274	9.21301	9.2616	9.13108	9.27576	8.95919	9.40432	9.34595	9.26507	9.24916	9.39254	9.43231	ENSMUSG00000051185	Fam174a
TC0100000971.mm.2	9.11888	8.8421	8.99901	9.07039	9.08492	9.09481	9.01682	8.98942	8.96578	9.14585	9.06571	9.05243	ENSMUSG00000026333	Gin1
TC0100000977.mm.2	3.78573	3.40744	3.58409	3.59319	3.76866	3.62909	3.44382	3.51196	3.61763	3.56684	3.68813	3.49134	ENSMUSG00000026336	Slco6d1
TC0100000985.mm.2	5.38447	4.47377	4.62609	4.29051	4.29868	4.30162	4.32439	4.79144	4.46181	4.59065	4.40448	4.32031	ENSMUSG00000067028	Cntnap5b
TC0100000999.mm.2	10.4324	10.4955	10.5234	10.6352	10.518	10.5534	10.7617	10.9033	10.9219	10.7673	10.7511	10.7328	ENSMUSG00000050840	Cdh20
TC0100001008.mm.2	8.69765	8.52278	8.51677	8.52271	8.66678	8.31953	8.59073	8.74398	8.76988	8.49139	8.72631	8.77688	ENSMUSG00000026319	2310035C23Rik
TC0100001011.mm.2	6.4364	7.41218	7.30366	7.42734	7.27416	7.29298	7.06528	7.38122	7.03444	7.20567	7.34289	7.27235	ENSMUSG00000026321	Tnfrsf11a
TC0100001016.mm.2	8.92804	8.90464	9.01472	8.99507	8.95482	8.96967	9.05478	9.25629	9.11571	9.04169	9.13776	9.01631	ENSMUSG00000038866	Zcchc2
TC0100001018.mm.2	10.7449	10.2334	10.3578	10.2088	10.1528	10.2843	10.4791	10.6664	10.6963	10.4418	10.6122	10.4833	ENSMUSG00000044340	Phlpp1
TC0100001024.mm.2	6.95501	6.59536	6.46372	6.75447	6.74711	6.57834	6.63243	6.58632	6.84545	6.88733	6.48722	6.96132	ENSMUSG00000067006	Serpinb5
TC0100001025.mm.2	5.95312	5.58953	5.21658	5.46555	5.44086	5.20226	5.77529	5.27396	5.20436	5.65135	5.67262	5.46966	ENSMUSG00000059956	Serpinb12
TC0100001026.mm.2	4.50589	3.84389	3.9681	3.53946	3.89719	3.7038	3.84899	3.8727	3.82627	3.88816	4.06103	4.13696	ENSMUSG00000048775	Serpinb13
TC0100001028.mm.2	5.34359	4.57197	5.06938	5.23279	4.81535	4.96202	5.23407	4.7057	4.82717	5.49546	4.82664	4.75732	ENSMUSG00000026327	Serpinb11
TC0100001029.mm.2	3.73318	3.76934	3.88956	3.9047	3.77512	3.87702	3.67794	3.71747	3.79643	3.72804	3.83869	3.69625	ENSMUSG00000067001	Serpinb7
TC0100001031.mm.2	7.21319	7.05107	6.48289	6.76642	7.1083	6.64787	6.93048	6.98221	6.83025	6.4054	6.49018	6.15408	ENSMUSG00000026315	Serpinb8
TC0100001037.mm.2	4.54331	5.50641	5.02673	5.24507	5.64805	5.26275	5.22923	5.6344	5.41614	4.97436	5.32165	5.52439	ENSMUSG00000026312	Cdh7
TC0100001048.mm.2	4.57682	4.03545	4.38924	4.22428	4.09682	3.96979	3.96481	3.68709	4.08142	4.03098	4.55738	3.84701	ENSMUSG00000070695	Cntnap5a
TC0100001054.mm.2	3.48282	3.35973	3.41176	3.43564	3.61163	3.58579	3.79107	3.70615	3.80316	3.85909	3.62414	3.79988	NA	NA
TC0100001058.mm.2	10.7429	10.9647	10.9328	11.0014	10.9741	10.9454	11.0108	11.1021	10.9946	11.1677	11.103	11.2568	ENSMUSG00000026377	Nifk
TC0100001060.mm.2	10.9009	10.8785	10.9403	10.8324	10.7619	10.8411	10.7398	10.8459	10.9215	10.6178	10.8415	10.8481	ENSMUSG00000064302	Clasp1
TC0100001063.mm.2	7.29881	7.43504	7.6197	7.39999	7.3336	7.27291	7.21034	7.39898	7.48278	7.35436	7.44158	7.46707	ENSMUSG00000026380	Tfcp2l1
TC0100001076.mm.2	9.9354	9.71885	9.77214	9.72602	9.64246	9.77287	9.77564	9.68542	9.6461	9.94778	9.66207	9.76161	ENSMUSG00000098923	Tmem185b
TC0100001083.mm.2	4.72371	4.68171	5.25065	5.01285	5.02912	5.04932	4.94678	5.04136	5.13185	4.97305	5.14413	5.47149	ENSMUSG00000026387	Sctr
TC0100001085.mm.2	5.34511	6.50478	6.26672	6.12993	6.23792	5.844	5.99622	6.29153	6.34204	6.26687	5.59454	6.42039	ENSMUSG00000026388	3110009E18Rik
TC0100001086.mm.2	5.90182	6.16159	5.45566	5.69191	5.73161	5.63577	5.59642	5.54912	5.34485	5.60335	5.77229	5.34833	ENSMUSG00000036907	C1ql2
TC0100001088.mm.2	6.50847	6.34918	6.4907	6.5772	6.47597	6.67333	6.16284	6.14172	6.29764	6.40443	6.31859	6.19598	ENSMUSG00000058665	En1
TC0100001096.mm.2	8.65205	8.56973	8.4813	8.39651	8.47011	8.68261	8.35148	8.54724	8.69889	8.67307	8.31569	8.56846	ENSMUSG00000026339	Ccdc93
TC0100001111.mm.2	10.7159	10.3628	10.4742	10.4528	10.4818	10.4845	10.3583	10.5067	10.3809	10.6141	10.428	10.5189	ENSMUSG00000026342	Slc35f5
TC0100001112.mm.2	4.94623	4.75039	4.98145	4.84774	4.69647	4.92273	4.96873	4.72312	4.59373	4.90265	4.79297	5.00169	ENSMUSG00000026343	Gpr39
TC0100001114.mm.2	11.248	10.7079	10.8366	10.7115	10.734	10.6901	10.4099	10.5147	10.5834	10.6517	10.5407	10.5394	ENSMUSG00000036155	Mgat5
TC0100001123.mm.2	5.87946	5.28188	5.60406	5.24445	5.70206	5.48504	5.37075	5.29511	5.77951	5.35844	5.42666	5.31479	ENSMUSG00000026348	Acmsd
TC0100001124.mm.2	9.25338	10.5014	10.3552	10.3732	10.3455	10.2984	10.0327	10.2259	10.2445	10.0532	10.0537	10.1631	ENSMUSG00000026349	Ccnt2
TC0100001125.mm.2	8.83211	9.29564	9.09899	9.3122	9.2643	9.01289	9.18656	9.56215	9.52303	9.47068	9.23131	9.60525	ENSMUSG00000036104	Rab3gap1
TC0100001129.mm.2	11.1835	11.2283	11.2382	11.2258	11.2462	11.0875	11.1489	11.2542	11.5051	11.0932	11.0775	11.2614	ENSMUSG00000056211	R3hdm1
TC0100001138.mm.2	9.94796	9.72261	9.75705	9.83503	9.84312	9.7359	9.90601	10.1919	10.0929	10.0242	9.97083	10.0096	ENSMUSG00000026353	Ubxn4
TC0100001145.mm.2	5.70741	6.40669	6.61429	6.66209	6.35617	6.92706	6.84431	6.67407	6.59329	6.51238	7.02348	6.4564	ENSMUSG00000042581	Thsd7b
TC0100001158.mm.2	7.3517	6.8473	6.75716	6.67058	6.75907	6.96844	6.84609	6.55676	6.58417	6.80234	6.80176	6.97551	ENSMUSG00000046404	Yod1
TC0100001161.mm.2	6.16022	5.86956	5.99597	6.16389	6.04725	5.98779	6.17635	6.21775	5.91231	6.48325	6.4401	6.34068	ENSMUSG00000042510	AA986860
TC0100001164.mm.2	5.55991	5.88108	5.78399	6.34718	5.69854	6.00998	5.76247	5.90637	5.96004	5.9425	6.17509	5.69029	ENSMUSG00000026415	Fcamr
TC0100001165.mm.2	3.95157	3.87496	3.59888	3.72856	3.56853	3.70579	3.88523	3.90475	3.61784	3.63167	3.71904	3.6985	ENSMUSG00000026417	Pigr
TC0100001166.mm.2	6.5296	5.90493	6.54255	6.12483	6.0799	6.43871	6.08611	5.93966	6.34088	6.36913	6.44503	6.31199	ENSMUSG00000042474	Fcmr
TC0100001167.mm.2	4.52546	5.1808	4.387	4.88633	4.8574	4.86726	4.434	5.08177	5.26296	4.61675	4.74388	4.86245	ENSMUSG00000016529	Il10
TC0100001168.mm.2	9.17117	9.10757	9.13552	8.97664	9.06857	9.073	9.3261	9.30925	9.34522	9.25162	9.1392	9.28224	ENSMUSG00000026427	Eif2d
TC0100001170.mm.2	7.05949	7.16539	7.2256	7.35036	7.52336	6.79705	6.16128	6.42028	5.92204	6.17153	5.95776	6.64531	ENSMUSG00000055184	Fam72a
TC0100001171.mm.2	5.71023	5.56332	5.27485	5.49458	5.23691	5.27107	5.31433	5.33951	5.26127	5.27255	5.40909	5.24301	ENSMUSG00000026432	Avpr1b
TC0100001172.mm.2	5.25577	5.10257	5.20304	5.52278	5.174	5.98473	5.21681	5.53178	5.42312	5.4608	5.72517	5.61691	ENSMUSG00000004552	Ctse
TC0100001173.mm.2	4.84598	5.08447	5.1049	5.16756	4.84145	5.3919	5.36345	5.56082	6.24812	5.48007	5.3979	5.51849	ENSMUSG00000052688	Rab7b
TC0100001174.mm.2	7.03967	6.48139	6.4451	6.36847	6.40672	6.06221	6.57825	6.07285	6.41867	6.2164	6.50681	6.59572	ENSMUSG00000042268	Slc26a9
TC0100001175.mm.2	4.70887	4.11777	4.43909	4.16495	4.12424	4.72889	4.13603	4.4159	4.60564	4.4153	3.98278	3.9475	ENSMUSG00000042251	Pm20d1
TC0100001176.mm.2	10.5094	10.5898	10.5533	10.618	10.6611	10.7055	11.0795	11.1563	11.1971	10.9509	10.9409	10.9469	ENSMUSG00000013275	Slc41a1
TC0100001177.mm.2	7.96243	7.80159	7.72403	7.7602	7.77654	7.66123	7.76037	7.91871	7.76321	7.85621	7.69062	7.68377	ENSMUSG00000026433	Rab29
TC0100001178.mm.2	11.4401	11.6273	11.5371	11.607	11.5774	11.514	11.4676	11.6179	11.5449	11.4426	11.4304	11.5299	ENSMUSG00000026434	Nucks1
TC0100001180.mm.2	3.99659	4.28431	4.50773	4.4455	4.0952	4.56771	4.15425	3.99132	4.04349	4.53559	3.92121	4.18273	ENSMUSG00000026435	Slc45a3
TC0100001181.mm.2	10.2149	10.4556	10.5416	10.5202	10.5156	10.5152	10.479	10.4659	10.6825	10.5436	10.5089	10.6011	ENSMUSG00000026436	Elk4
TC0100001186.mm.2	5.73857	5.94737	5.92257	5.57646	5.29661	5.93352	5.56847	5.53978	5.73228	6.39744	5.98204	5.83356	ENSMUSG00000079330	Lemd1
TC0100001189.mm.2	8.65843	7.90476	7.89204	7.90852	7.92688	7.88748	7.68597	7.77091	7.64659	7.69905	7.75346	8.02954	ENSMUSG00000042115	Klhdc8a
TC0100001190.mm.2	7.85811	7.6276	7.66798	7.57533	7.60912	7.61327	7.41973	7.79288	7.50219	7.67681	7.44502	7.51638	ENSMUSG00000009772	Nuak2
TC0100001193.mm.2	8.05605	7.48028	7.50824	7.67308	7.54726	7.37892	7.74199	7.59765	7.74113	7.74278	7.82148	7.77383	ENSMUSG00000042046	Dstyk
TC0100001195.mm.2	9.59607	9.67442	9.64085	9.77872	9.76355	9.76565	9.68035	9.51409	9.51963	9.59811	9.69344	9.81345	ENSMUSG00000026439	Rbbp5
TC0100001196.mm.2	4.88661	5.19427	5.25059	4.91042	5.09929	5.0131	4.63834	5.06045	5.28596	5.34013	4.72452	5.47544	ENSMUSG00000048174	Tmem81
TC0100001200.mm.2	9.41194	9.64033	9.71421	9.66755	9.67861	9.80976	10.02	9.8355	9.92596	9.7118	9.73592	9.50419	ENSMUSG00000026443	Lrrn2
TC0100001201.mm.2	6.91991	7.28778	7.60769	7.61912	7.46748	7.19622	7.11905	7.29081	7.17633	7.67571	7.31001	7.3156	ENSMUSG00000026447	Pik3c2b
TC0100001202.mm.2	10.4077	10.1192	10.1218	10.122	10.109	10.1112	10.1313	10.143	10.023	10.2757	10.1207	10.3901	ENSMUSG00000046062	Ppp1r15b
TC0100001204.mm.2	7.08	6.96412	7.07771	7.20116	6.76821	6.93404	7.20882	6.79826	6.89955	6.97175	7.16301	6.73923	ENSMUSG00000041757	Plekha6
TC0100001205.mm.2	5.26357	6.55623	6.21448	6.43915	6.10636	6.1119	6.34269	5.90519	6.24846	6.2985	6.35511	5.89583	ENSMUSG00000098306,ENSMUSG00000103421,ENSMUSG00000102367	Golt1a,Kiss1
TC0100001206.mm.2	5.79138	5.75086	5.21453	5.53148	5.56665	5.50219	5.54249	5.29097	5.49003	5.53996	5.80659	5.50735	ENSMUSG00000070645	Ren1,Ren2
TC0100001207.mm.2	4.72454	5.13813	5.35212	4.97843	5.1924	5.0614	5.21916	5.16397	5.43228	5.32699	5.20347	5.18983	ENSMUSG00000070644	Etnk2
TC0100001218.mm.2	4.54697	4.6622	4.3669	4.3806	4.49287	4.4412	4.89128	4.71412	4.51945	4.58431	4.38133	4.48391	ENSMUSG00000041559	Fmod
TC0100001220.mm.2	5.18566	5.7835	5.72362	5.90117	6.00725	5.76479	5.79249	5.73492	5.66564	5.75828	5.65704	5.72426	ENSMUSG00000026450	Chit1
TC0100001222.mm.2	5.45948	6.09536	5.95343	5.56972	5.65662	5.57656	5.86336	5.74431	5.51873	5.61487	5.91768	5.67462	ENSMUSG00000064246	Chil1
TC0100001223.mm.2	5.68998	5.73917	5.71381	5.56397	5.57941	5.65759	5.66022	5.17277	5.55943	5.60892	6.04556	5.41671	ENSMUSG00000042451	Mybph
TC0100001225.mm.2	5.63945	5.85129	5.88159	6.18889	6.53892	5.95016	5.97108	5.87085	6.11308	5.83268	6.08557	5.86151	ENSMUSG00000026459	Myog
TC0100001226.mm.2	4.87866	5.06023	4.85939	4.6323	5.15587	5.22725	4.60841	4.82126	4.7862	4.93249	5.20762	4.94343	ENSMUSG00000050526	4933406M09Rik
TC0100001227.mm.2	8.83187	8.28421	8.07882	8.20626	8.14535	8.35396	7.73294	7.9385	7.41168	7.98183	7.61559	7.90703	ENSMUSG00000026456	Cyb5r1
TC0100001228.mm.2	11.492	11.395	11.2688	11.379	11.3448	11.3532	11.2296	11.4008	11.2645	11.1752	11.0422	11.276	ENSMUSG00000026457	Adipor1
TC0100001230.mm.2	9.21781	9.01706	8.95895	8.97099	9.00028	9.06159	8.84938	8.88799	8.85577	8.86583	8.89893	8.84899	ENSMUSG00000026455	Klhl12
TC0100001231.mm.2	9.73857	9.70001	9.84408	9.84327	9.88636	9.97219	9.60277	9.5049	9.32696	9.55991	9.48728	9.59897	ENSMUSG00000042229	Rabif
TC0100001234.mm.2	9.67041	9.81351	9.68806	9.64277	9.75197	9.66654	9.51058	9.61426	9.63426	9.48025	9.65567	9.52761	ENSMUSG00000042207	Kdm5b
TC0100001237.mm.2	5.69667	5.61631	5.72618	5.76767	5.66899	5.52831	5.62314	5.58405	5.31166	5.64372	5.61465	5.62654	ENSMUSG00000026452	Syt2
TC0100001240.mm.2	8.51915	8.26987	8.201	8.47125	8.36573	8.23881	7.79814	7.77696	7.96667	8.04492	8.11022	7.97484	ENSMUSG00000026429	Ube2t
TC0100001244.mm.2	6.35608	6.43685	6.63314	6.17374	6.47402	6.62319	6.75075	6.22037	6.57255	6.51591	6.72171	6.47724	ENSMUSG00000031506	Ptpn7
TC0100001245.mm.2	12.6012	12.3991	12.3876	12.4049	12.4055	12.372	12.429	12.4459	12.4562	12.5207	12.3286	12.5404	ENSMUSG00000026426	Arl8a
TC0100001249.mm.2	6.17764	6.32901	6.56962	6.23256	6.23166	6.52632	5.93319	6.19803	6.09402	6.64036	6.62877	6.44518	ENSMUSG00000048096	Lmod1
TC0100001252.mm.2	12.1515	11.7474	11.7916	11.6725	11.6569	11.6561	11.3764	11.3945	11.4137	11.4145	11.2818	11.3198	ENSMUSG00000026421	Csrp1
TC0100001254.mm.2	9.76806	9.06167	9.05145	9.11593	9.12814	8.97585	9.47018	9.71796	9.68277	9.59651	9.25498	9.38288	ENSMUSG00000041801	Phlda3
TC0100001256.mm.2	6.83558	7.37067	7.36776	7.3019	6.98858	7.5585	7.68065	7.08532	7.1926	7.4977	7.61395	7.45245	ENSMUSG00000041782	Lad1
TC0100001257.mm.2	5.51762	5.37768	5.22994	5.21963	5.32773	5.34163	5.12588	5.10677	4.76589	5.23477	5.48058	5.15039	ENSMUSG00000026414	Tnnt2
TC0100001258.mm.2	9.24301	8.95309	9.01285	9.07666	8.9826	8.91454	9.19443	9.33664	9.21403	9.37179	9.02462	9.20502	ENSMUSG00000026411	Tmem9
TC0100001259.mm.2	5.97497	6.75351	6.48555	6.57787	6.4726	6.88012	6.46689	5.89414	6.55927	6.49592	6.77751	6.56675	ENSMUSG00000097918	Ascl5
TC0100001260.mm.2	6.30317	5.73401	5.84318	5.84292	6.0735	6.05373	5.80454	5.90808	6.026	6.0436	5.91509	5.66039	ENSMUSG00000026407	Cacna1s
TC0100001262.mm.2	9.21428	9.41678	9.2537	9.25675	9.29494	9.33277	9.83053	9.93035	10.129	9.85075	9.91919	9.91803	ENSMUSG00000041642	Kif21b
TC0100001268.mm.2	9.13021	8.98283	8.83345	8.83509	8.85431	8.79268	8.75479	8.81295	8.82836	8.92172	8.81536	8.9786	ENSMUSG00000026404	Ddx59
TC0100001271.mm.2	9.02154	8.78468	8.64968	8.83263	8.61293	8.74242	8.10287	8.05148	8.30173	8.42378	8.38933	8.48662	ENSMUSG00000041498	Kif14
TC0100001274.mm.2	10.0252	10.1228	10.0596	10.097	10.0992	10.015	9.94416	10.0067	9.93695	10.0819	10.0683	9.95579	ENSMUSG00000041483	Zfp281
TC0100001292.mm.2	5.48597	5.59891	5.61986	5.80423	5.52928	5.48791	5.77665	5.35004	5.72537	5.51553	5.67812	5.61647	ENSMUSG00000026394	Atp6v1g3
TC0100001294.mm.2	8.34373	7.61985	7.69502	7.71356	7.79441	7.40712	8.09728	7.69246	7.68388	7.71884	7.67103	7.86677	ENSMUSG00000056268	Dennd1b
TC0100001302.mm.2	10.7552	10.4563	10.492	10.4795	10.3502	10.3592	10.299	10.3809	10.5674	10.5245	10.485	10.5955	ENSMUSG00000033964	Zbtb41
TC0100001303.mm.2	8.8416	9.0517	9.14621	9.05539	9.1643	9.06681	8.64453	8.81571	8.91812	8.50639	8.60192	8.69532	ENSMUSG00000033952	Aspm
TC0100001304.mm.2	4.48341	4.97056	5.2601	4.88451	5.02307	5.43546	4.79489	4.85424	4.93706	4.86462	5.26311	4.69062	ENSMUSG00000026368	F13b
TC0100001308.mm.2	4.98105	4.27738	3.95003	4.20208	3.87905	4.20943	4.23878	4.24619	3.96496	4.12271	4.02549	3.97693	ENSMUSG00000052726	Kcnt2
TC0100001313.mm.2	6.6854	6.45887	6.53238	6.49733	6.67282	6.45611	6.85524	6.41856	6.49466	6.75369	6.49289	6.2487	ENSMUSG00000033849	B3galt2
TC0100001316.mm.2	10.9535	11.1822	11.0721	11.2423	11.1035	11.0822	11.4538	11.5624	11.5646	11.4992	11.3052	11.5159	ENSMUSG00000018196	Glrx2
TC0100001317.mm.2	10.6615	10.8051	10.7995	10.6625	10.6894	10.6455	10.4704	10.6425	10.5749	10.641	10.5832	10.6109	ENSMUSG00000018189	Uchl5
TC0100001330.mm.2	6.09535	5.92813	5.99803	6.13117	6.32443	6.05488	9.60426	9.61935	9.5257	9.53234	9.60522	9.75249	ENSMUSG00000035131	Brinp3
TC0100001338.mm.2	8.42674	8.00281	8.1128	7.81892	7.77982	7.99933	7.19138	7.54576	7.48443	8.88891	7.58533	8.89669	ENSMUSG00000032487	Ptgs2
TC0100001339.mm.2	4.82125	5.26436	4.94076	4.79877	4.86158	4.8985	4.88425	4.99867	5.08361	4.8881	4.46579	4.69306	ENSMUSG00000006007	Pdc
TC0100001341.mm.2	9.8594	11.0188	11.0954	10.7796	10.7652	10.7533	10.8698	10.8548	11.0385	10.8095	11.1571	10.9313	ENSMUSG00000006005	Tpr
TC0100001349.mm.2	6.86665	7.2523	7.49009	7.26312	7.2673	7.30234	7.36278	7.33081	7.39397	7.03883	7.57451	7.15229	NA	3110040M04Rik
TC0100001351.mm.2	10.6255	11.3727	11.2607	11.2458	11.3157	11.2385	11.1855	11.4008	11.2771	11.3509	11.177	11.3519	ENSMUSG00000023150	Ivns1abp
TC0100001353.mm.2	10.523	10.4046	10.3325	10.3939	10.3619	10.4315	10.2307	10.422	10.2731	10.0896	10.2722	10.2698	ENSMUSG00000053286	Trmt1l
TC0100001356.mm.2	5.83657	6.31284	6.33749	6.50495	6.04381	6.2027	6.10205	6.03658	6.65962	6.29897	6.56724	6.14819	ENSMUSG00000026483	Fam129a
TC0100001358.mm.2	10.6448	10.8947	10.9309	10.7943	10.856	10.8656	10.7378	10.8375	10.921	10.8927	10.768	10.8813	ENSMUSG00000043019	Edem3
TC0100001365.mm.2	10.6894	10.6378	10.7828	10.7515	10.7773	10.8717	9.44939	9.56971	9.55282	9.47093	9.4089	9.60037	ENSMUSG00000032649	Colgalt2
TC0100001367.mm.2	4.04568	3.9555	3.93733	4.03278	4.36858	4.38278	3.95703	3.74931	4.27453	3.79608	4.0269	3.8947	ENSMUSG00000055547	Apobec4
TC0100001369.mm.2	11.2969	11.3341	11.2526	11.3611	11.3954	11.3593	11.1335	11.2676	11.1867	11.3298	11.2797	11.3783	ENSMUSG00000008475	Arpc5
TC0100001370.mm.2	5.44927	5.11993	5.21702	5.13145	5.13062	5.55624	5.16268	5.20923	5.09147	5.27849	5.58803	5.33008	ENSMUSG00000026480	Ncf2
TC0100001373.mm.2	10.4468	10.2423	10.1319	10.1243	10.0972	10.2324	10.9092	11.0066	10.9673	11.0053	10.8134	11.0982	ENSMUSG00000042751	Nmnat2
TC0100001377.mm.2	4.67225	4.63572	4.48184	4.71584	4.74894	4.68704	4.90875	4.70632	4.82749	4.94176	4.62595	4.4491	ENSMUSG00000042708	Shcbp1l
TC0100001379.mm.2	9.20115	8.84648	8.71401	8.85154	8.90548	8.95152	9.36477	9.56701	9.40782	9.92157	9.33029	9.82124	ENSMUSG00000042671	Rgs8
TC0100001381.mm.2	12.7795	12.513	12.4591	12.4706	12.4492	12.4818	11.0236	11.3313	11.1929	12.2919	11.0429	12.216	ENSMUSG00000026475	Rgs16
TC0100001382.mm.2	6.8871	7.07468	6.85769	7.16727	6.76056	7.10679	7.01029	6.94028	7.05806	7.13596	6.84261	6.98428	ENSMUSG00000066800	Rnasel
TC0100001385.mm.2	3.71217	3.85112	3.8257	3.90414	4.07574	3.71143	4.06907	3.65316	3.66107	3.76891	3.95043	3.83634	ENSMUSG00000043282	Teddm1b
TC0100001386.mm.2	5.32864	5.06037	5.49085	5.5264	5.18524	5.41252	5.33083	5.18683	5.42708	5.38321	5.61418	5.40734	ENSMUSG00000047053	Teddm1a
TC0100001387.mm.2	10.9131	11.1891	11.1258	11.0885	11.2588	11.1979	10.9737	11.1348	11.1069	11.0889	10.9033	11.0538	ENSMUSG00000026473,ENSMUSG00000099227	Glul,Mir8114
TC0100001392.mm.2	6.33906	6.07881	6.58856	6.65371	6.57861	6.95346	6.59536	6.39846	6.43045	6.67753	6.80552	6.37218	ENSMUSG00000066797	Zfp648
TC0100001397.mm.2	11.4165	10.4223	10.5136	10.5585	10.5021	10.5803	10.7615	10.6895	10.6645	10.2746	10.5301	10.6021	ENSMUSG00000026470	Stx6
TC0100001402.mm.2	10.5916	10.2393	10.2582	10.3039	10.2305	10.2387	10.4081	10.4665	10.4033	10.492	10.3723	10.5405	ENSMUSG00000033701	Acbd6
TC0100001409.mm.2	11.444	12.1959	12.2072	12.1054	12.0777	12.1389	12.1587	12.2774	12.2514	12.1772	12.1181	12.236	ENSMUSG00000050565	Tor1aip2
TC0100001412.mm.2	5.62406	5.25538	5.25353	5.37876	5.11907	5.23469	5.37039	4.71256	5.2008	5.58479	5.32183	5.14828	ENSMUSG00000026602	Nphs2
TC0100001414.mm.2	11.3934	11.5592	11.4792	11.5766	11.6051	11.6259	11.5315	11.516	11.4803	11.5081	11.3785	11.4417	NA	NA
TC0100001419.mm.2	10.2404	9.77729	9.77951	9.74911	9.7833	9.56171	9.51462	9.6893	9.79598	9.65095	9.46851	9.78039	ENSMUSG00000026596	Abl2
TC0100001425.mm.2	4.31175	4.58165	4.60521	4.35158	4.68277	4.6966	4.57055	4.8851	4.80778	5.00031	5.02858	4.73528	ENSMUSG00000033544	Angptl1
TC0100001431.mm.2	10.5624	10.3901	10.3787	10.3105	10.4374	10.3747	9.66761	9.72868	9.70816	9.72159	9.56323	9.61974	ENSMUSG00000049881	2810025M15Rik
TC0100001433.mm.2	4.11092	4.50591	4.82285	4.37423	4.3818	4.16792	4.29779	4.55232	4.33975	4.40033	3.98187	4.17937	ENSMUSG00000033488	BC026585
TC0100001434.mm.2	3.96489	4.18947	4.41212	4.60798	4.74905	4.5636	4.45208	4.33238	4.43641	3.97309	4.54274	4.34759	ENSMUSG00000026589	Sec16b
TC0100001438.mm.2	9.80092	9.53785	9.74137	9.63383	9.59565	9.49558	9.78493	9.94122	10.0787	9.84398	10.0806	10.025	ENSMUSG00000026587	Astn1
TC0100001442.mm.2	10.4331	10.6794	10.5919	10.5229	10.5533	10.4548	10.4461	10.565	10.5504	10.549	10.6599	10.6889	ENSMUSG00000040782	Rfwd2
TC0100001447.mm.2	7.60369	6.83171	6.95767	6.81806	6.80983	6.84298	7.19046	7.18642	7.35202	6.97791	7.39689	7.06967	ENSMUSG00000015829	Tnr
TC0100001451.mm.2	7.24529	6.74567	6.66248	6.67494	6.85721	6.52012	6.49885	6.48407	6.52146	6.38104	6.02932	6.43941	ENSMUSG00000090394	4930523C07Rik
TC0100001452.mm.2	10.6286	10.3328	10.2549	10.3043	10.2303	10.2246	10.3905	10.4875	10.4708	10.5104	10.4337	10.7177	ENSMUSG00000058267	Mrps14
TC0100001459.mm.2	10.8876	10.7693	10.8898	10.8102	10.7586	10.7778	10.4275	10.562	10.742	10.723	10.5873	10.7195	ENSMUSG00000040423	Rc3h1
TC0100001462.mm.2	4.91736	4.84326	4.92215	4.65856	5.08646	4.87125	4.75494	4.45785	5.20919	4.69678	4.7656	4.85575	ENSMUSG00000026715	Serpinc1
TC0100001465.mm.2	7.53424	7.4696	7.48046	7.41911	7.62753	7.46162	6.88833	7.10315	6.98873	6.9584	6.95651	6.61531	ENSMUSG00000026708	Cenpl
TC0100001466.mm.2	5.38252	5.08485	5.08506	4.80988	5.06994	5.45235	5.64176	5.49767	5.32282	5.26734	5.66339	5.74044	ENSMUSG00000044835	Ankrd45
TC0100001468.mm.2	5.10092	4.75033	4.61858	4.61181	4.689	4.7275	4.9263	4.58594	4.38513	5.43001	5.41374	4.73082	ENSMUSG00000026700	Tnfsf4
TC0100001469.mm.2	9.52123	9.07372	9.13797	8.95141	9.00302	8.92201	7.0497	7.12123	7.19809	7.38897	7.16279	7.77307	ENSMUSG00000066755	Tnfsf18
TC0100001473.mm.2	8.62191	8.60136	8.60193	8.72229	8.68106	8.42553	8.33931	8.74265	8.43033	8.49013	8.13455	8.43789	ENSMUSG00000026698	Pigc
TC0100001475.mm.2	6.02828	5.82055	6.11998	6.31238	5.98196	6.21999	6.10861	5.95483	6.0918	6.05128	6.1458	5.9573	ENSMUSG00000078190,ENSMUSG00000065516,ENSMUSG00000070126	Dnm3os,Mir214,Mir199a-2
TC0100001477.mm.2	4.03408	3.77519	4.18953	4.12422	4.22986	4.26252	4.50235	4.12064	4.04233	4.49167	4.00938	4.41282	NA	NA
TC0100001479.mm.2	9.74231	9.67098	9.64831	9.5541	9.55193	9.45943	9.69909	9.69141	9.6321	9.69065	9.80401	9.70158	ENSMUSG00000026696	Vamp4
TC0100001481.mm.2	5.62444	5.91307	5.7967	5.47258	5.61876	6.00312	5.59438	5.08975	5.40979	5.77575	5.60313	5.47083	ENSMUSG00000026697	Myoc
TC0100001491.mm.2	9.62533	9.88011	10.0505	9.98983	9.94545	10.0036	9.7983	10.0452	9.98693	10.0066	10.0319	10.0698	ENSMUSG00000026585	Kifap3
TC0100001493.mm.2	7.53269	7.92544	7.59692	7.69384	8.10297	7.71922	7.70022	7.80825	7.76397	7.75674	7.83594	8.03287	ENSMUSG00000026584	Scyl3
TC0100001494.mm.2	7.16885	6.69679	6.68435	6.61798	6.63347	6.704	6.72066	6.77565	6.82742	6.72514	6.71167	7.03556	ENSMUSG00000041396	Mettl18
TC0100001495.mm.2	5.26474	5.03709	5.20972	5.14538	4.85909	5.03468	4.93134	5.14124	5.03246	4.6258	5.07962	5.07598	ENSMUSG00000026582	Sele
TC0100001496.mm.2	4.96101	4.76792	4.81758	4.74565	4.53832	5.03759	4.37741	4.27405	4.60257	4.66652	4.84673	4.8185	ENSMUSG00000026581	Sell
TC0100001497.mm.2	5.12493	4.55261	4.39096	4.19528	4.38034	4.09664	3.75282	4.0418	4.08936	4.18512	4.05338	4.09406	ENSMUSG00000026580	Selp
TC0100001498.mm.2	4.07075	3.57207	3.93379	3.95292	3.97298	3.78028	3.82375	4.05849	3.9433	3.92841	4.30443	3.78346	ENSMUSG00000026579	F5
TC0100001500.mm.2	10.9379	10.607	10.6105	10.5937	10.6851	10.7806	11.0189	11.0176	11.1177	11.1563	11.016	11.2393	ENSMUSG00000040918	Slc19a2
TC0100001501.mm.2	8.15951	8.10467	8.09713	7.86513	8.1586	7.85252	7.86028	8.23874	8.09754	8.15634	8.02865	8.1739	ENSMUSG00000026578	Ccdc181
TC0100001502.mm.2	9.69786	9.44431	9.53995	9.41645	9.44725	9.44145	8.83733	9.10804	9.06405	9.00349	9.02717	9.17827	ENSMUSG00000026575	Nme7
TC0100001510.mm.2	4.34386	4.43273	4.64594	4.39813	4.63975	4.51938	4.78075	4.80621	5.02773	4.75334	4.6456	4.52127	ENSMUSG00000026574	Dpt
TC0100001516.mm.2	9.39324	8.97031	9.06352	9.0477	9.06664	8.91246	9.1017	9.42046	9.07864	9.22565	9.16615	9.29001	ENSMUSG00000040836	Gpr161
TC0100001520.mm.2	8.94355	9.13553	8.75774	8.92581	8.94725	9.26554	9.02862	9.05519	9.18449	9.05018	9.13651	9.09299	ENSMUSG00000026568	Mpc2
TC0100001522.mm.2	4.07868	3.89286	3.88248	3.78607	4.1449	4.64247	3.94596	4.23914	4.13819	4.07851	4.0911	4.46258	ENSMUSG00000026567	Adcy10
TC0100001526.mm.2	9.96379	10.0705	10.0301	10.1371	10.1597	10.0789	10.1567	10.1838	10.1452	10.0318	10.0574	10.1698	ENSMUSG00000040713	Creg1
TC0100001527.mm.2	5.22501	5.81021	5.82526	6.08114	5.69325	5.7177	5.93778	6.22227	6.19668	6.13279	6.0835	5.81458	ENSMUSG00000005763	Cd247
TC0100001532.mm.2	5.19521	5.59732	5.43664	5.71663	5.17595	5.45037	5.28994	5.28194	5.98772	5.59271	5.29276	5.4237	ENSMUSG00000000544	Gpa33
TC0100001533.mm.2	6.78004	5.87209	5.64124	5.53884	5.85579	5.94679	7.35379	7.69935	7.60801	7.22712	7.0977	7.44793	ENSMUSG00000040612	Ildr2
TC0100001537.mm.2	9.85878	9.52309	9.59626	9.60024	9.63035	9.60578	9.19954	9.35677	9.32229	9.59247	9.38439	9.45799	ENSMUSG00000026563	Tada1
TC0100001541.mm.2	8.01841	7.65467	7.86724	7.87655	7.79169	7.90387	8.16884	7.81688	8.15826	7.9907	8.02503	8.06474	ENSMUSG00000060568	Fam78b
TC0100001548.mm.2	9.95725	9.84796	9.73543	9.86597	9.84177	9.85785	9.82726	9.95085	9.90559	9.79387	9.76138	9.80466	ENSMUSG00000052428	Tmco1
TC0100001550.mm.2	9.96161	9.62584	9.38273	9.65676	9.64815	9.55173	9.37631	9.49275	9.48416	9.49514	9.3592	9.66784	ENSMUSG00000026687	Aldh9a1
TC0100001554.mm.2	5.38469	5.79047	6.03629	5.8643	5.58115	5.85908	5.96797	5.53597	6.0032	6.12028	6.08664	5.83228	ENSMUSG00000015843	Rxrg
TC0100001555.mm.2	6.05006	6.96168	6.61642	6.62154	6.62857	7.00285	6.59194	6.73655	6.88996	6.6232	6.68324	6.78689	ENSMUSG00000026686	Lmx1a
TC0100001560.mm.2	5.00446	5.86651	5.27296	5.39073	5.14998	5.71716	5.36586	5.32054	5.39716	5.41754	5.56467	5.78782	ENSMUSG00000026678	Rgs5
TC0100001563.mm.2	6.05541	5.29674	5.36929	5.08533	5.57924	5.53119	6.83855	6.38712	6.30171	6.43598	6.62291	6.73884	ENSMUSG00000070532	Ccdc190
TC0100001567.mm.2	5.66675	5.72659	5.52919	5.72647	5.72175	5.67446	5.75413	5.71036	5.83485	5.81192	6.09111	5.67999	ENSMUSG00000073494	Sh2d1b2
TC0100001568.mm.2	5.30393	4.96506	5.03007	5.35142	5.06728	5.26305	4.88252	4.82765	4.9476	5.02962	5.46291	4.99805	ENSMUSG00000102418	Sh2d1b1
TC0100001569.mm.2	4.52984	3.99685	4.40338	4.19265	4.26315	4.3553	3.78557	4.44612	4.23983	4.27874	4.20302	4.11837	ENSMUSG00000042800	1700015E13Rik
TC0100001570.mm.2	10.4796	10.643	10.5872	10.6958	10.6912	10.6877	10.8118	10.9584	11.025	11.1622	10.6845	11.0665	ENSMUSG00000038463	Olfml2b
TC0100001572.mm.2	4.41186	4.44333	4.3104	4.23326	4.29521	4.42444	4.36903	4.07638	4.11198	4.35842	4.16059	4.2046	NA	NA
TC0100001574.mm.2	4.16159	4.04317	3.97758	3.74446	3.99688	4.03605	3.98842	3.81256	4.20524	4.04111	3.88564	4.06677	ENSMUSG00000059089	Fcgr4
TC0100001577.mm.2	6.85788	6.47651	6.12411	6.46998	6.79385	6.68003	6.54176	6.67895	6.71423	6.55512	6.34957	6.84986	ENSMUSG00000026649	Cfap126
TC0100001578.mm.2	5.98172	6.82101	6.44575	6.88723	6.67207	6.46764	6.78698	6.64461	6.5302	6.87621	6.62658	6.39431	ENSMUSG00000056569	Mpz
TC0100001579.mm.2	6.13122	6.29948	6.32251	6.2879	6.20434	6.35921	6.34811	6.45565	6.26547	6.49805	6.68975	6.17795	ENSMUSG00000005677	Nr1i3
TC0100001580.mm.2	6.4424	6.15298	6.38098	6.24094	6.27964	6.26953	6.1527	6.55148	6.55639	6.52326	6.01606	6.58189	ENSMUSG00000005681	Apoa2
TC0100001581.mm.2	9.97449	9.56023	9.77765	9.61482	9.44028	9.57891	10.005	10.2819	10.3645	9.82964	10.0986	10.0742	ENSMUSG00000006403	Adamts4
TC0100001582.mm.2	10.1236	10.2323	10.1758	10.1671	10.2134	10.216	10.2042	10.3399	10.2923	10.3772	10.077	10.175	ENSMUSG00000052423	B4galt3
TC0100001585.mm.2	9.88087	9.8914	9.99222	10.0412	10.059	10.0143	9.97718	10.0441	10.0584	10.0955	9.77315	10.0266	ENSMUSG00000013973	Dedd
TC0100001586.mm.2	11.0415	10.5281	10.5168	10.6397	10.6086	10.4465	10.6329	10.8291	10.8452	10.6326	10.7398	10.8436	ENSMUSG00000006412	Pfdn2
TC0100001589.mm.2	6.07837	6.39959	6.50543	6.37102	6.53775	6.66414	6.39696	6.71105	6.55038	6.69607	6.67108	6.21944	ENSMUSG00000006411	Nectin4
TC0100001590.mm.2	4.62483	5.61704	5.65787	5.64514	5.06604	5.27909	5.50689	5.3769	5.79243	5.38057	5.56829	5.14718	ENSMUSG00000048865	Arhgap30
TC0100001592.mm.2	4.86501	4.78836	4.75034	5.06353	4.8669	4.8716	4.75576	4.96366	4.69355	4.51226	4.71754	4.72339	ENSMUSG00000038235	F11r
TC0100001593.mm.2	8.56111	8.04575	8.05268	8.01499	8.20756	8.2308	7.93509	8.08762	7.89509	8.15526	7.69157	7.71726	ENSMUSG00000060244	Alyref2
TC0100001595.mm.2	5.4295	6.01072	5.90398	6.11135	5.86859	6.16833	5.87407	5.88126	5.80533	6.07221	6.34623	5.73386	ENSMUSG00000004709,NA	Cd244,LOC677008
TC0100001597.mm.2	4.06501	4.66707	4.41241	4.28326	4.45332	4.71218	4.44997	4.3689	4.32306	4.39605	4.63541	4.29862	ENSMUSG00000015355	Cd48
TC0100001600.mm.2	5.38559	5.28067	5.16353	5.10386	5.08175	5.36031	5.01738	5.0046	4.96283	5.1127	4.95885	5.09701	ENSMUSG00000015316	Slamf1
TC0100001602.mm.2	5.52949	5.21093	5.08485	4.84478	4.83698	5.12295	5.32937	4.97834	4.75837	5.03013	5.25547	5.17922	ENSMUSG00000038147	Cd84
TC0100001603.mm.2	4.29877	3.80273	4.16716	3.66009	4.03744	4.13837	3.69288	3.82798	3.9043	3.91177	4.1999	4.26973	NA	Gm10521
TC0100001604.mm.2	3.90743	3.67177	3.93229	3.42334	4.08591	3.8044	3.70244	3.6416	3.51848	3.78415	3.87605	3.35266	ENSMUSG00000015314	Slamf6
TC0100001605.mm.2	11.3607	11.6425	11.5519	11.4846	11.499	11.5877	11.4818	11.5419	11.5632	11.3726	11.5173	11.4898	ENSMUSG00000026553	Copa
TC0100001606.mm.2	11.4715	11.1006	11.1322	11.0717	11.0274	11.1362	11.1066	11.1582	11.0905	11.1482	11.1006	11.0497	ENSMUSG00000003464	Pex19
TC0100001607.mm.2	11.6041	11.616	11.5364	11.6091	11.6037	11.5956	11.4383	11.5868	11.5855	11.5606	11.4038	11.5241	ENSMUSG00000026554	Dcaf8
TC0100001610.mm.2	9.90875	9.59528	9.59309	9.55952	9.62468	9.51595	9.33469	9.54471	9.28838	9.4081	9.28814	9.41653	ENSMUSG00000038034	Igsf8
TC0100001611.mm.2	6.79723	6.55227	6.65918	6.64869	6.83991	7.0561	7.5807	7.50124	7.43055	7.30967	7.17499	7.14829	ENSMUSG00000044708	Kcnj10
TC0100001613.mm.2	9.53393	9.43966	9.32966	9.31106	9.3555	9.43295	9.29885	9.5334	9.43542	9.33038	8.97118	9.38794	ENSMUSG00000050229	Pigm
TC0100001615.mm.2	4.36361	5.27679	4.53659	5.05717	4.48225	4.76831	4.38579	4.97288	4.00401	4.75181	4.38237	4.76456	ENSMUSG00000026548	Slamf9
TC0100001616.mm.2	7.81069	7.55055	7.58367	7.66404	7.7377	7.64782	7.19067	7.58599	7.4792	7.58228	7.26223	7.50311	ENSMUSG00000037995	Igsf9
TC0100001617.mm.2	12.8845	12.6664	12.56	12.6069	12.6302	12.6218	12.4082	12.4328	12.4383	12.4888	12.2883	12.5185	ENSMUSG00000026547	Tagln2
TC0100001620.mm.2	4.87121	4.77816	4.59369	4.66302	4.29575	5.05275	4.61264	4.85194	4.9305	4.40962	4.59242	4.46114	ENSMUSG00000026546	Cfap45
TC0100001621.mm.2	6.62559	6.4793	7.25585	6.86694	6.46372	6.69754	6.99059	6.85027	6.87625	7.04809	6.75753	6.94005	ENSMUSG00000049598	Vsig8
TC0100001622.mm.2	4.30025	4.085	4.28236	4.46711	4.29905	4.5913	4.28119	3.90064	4.08279	4.27507	4.60463	3.87239	ENSMUSG00000037942	Crp
TC0100001625.mm.2	3.52631	3.56086	3.531	3.51964	3.47405	3.59952	3.56374	3.75443	3.8719	3.67485	3.71398	3.58183	ENSMUSG00000037924	Olfr16
TC0100001628.mm.2	3.63447	3.71124	3.54916	3.68132	3.50834	3.61373	3.45051	3.69434	3.97552	3.54444	4.08021	3.6355	ENSMUSG00000046643	Olfr218
TC0100001629.mm.2	4.73073	4.00103	4.03668	4.14154	4.24914	4.18644	4.48267	4.27756	4.36546	4.19584	4.17995	4.16805	ENSMUSG00000049456	Olfr1404
TC0100001630.mm.2	3.93078	3.41462	3.80412	3.53193	3.51057	3.59723	3.65542	3.73624	3.45182	3.61308	3.6715	3.4933	ENSMUSG00000049605	Olfr418
TC0100001631.mm.2	4.27666	5.07294	5.06256	4.75058	5.32432	4.88607	4.8244	6.00666	5.21413	4.54059	5.1368	4.84831	ENSMUSG00000037860	Aim2
TC0100001632.mm.2	6.03088	5.56121	6.0355	6.10791	5.91305	6.01686	6.83433	6.90221	6.81067	7.35287	6.83606	7.51422	ENSMUSG00000043263	Ifi209
TC0100001634.mm.2	4.30818	4.01406	3.93199	3.94075	3.93854	3.82751	4.05328	4.16834	4.03098	3.59247	3.56581	3.94149	ENSMUSG00000066677	Ifi208
TC0100001636.mm.2	4.53323	4.99324	5.02716	4.82623	4.6846	4.98148	4.66853	4.49514	4.61126	5.01482	4.70894	4.81208	ENSMUSG00000045381	Olfr433
TC0100001637.mm.2	4.36793	4.46748	4.36586	4.24059	4.37897	4.15239	4.05118	4.34759	4.39509	4.31178	4.42494	4.31078	ENSMUSG00000047048	Olfr432
TC0100001638.mm.2	3.88797	4.66956	4.1769	4.78432	4.34471	4.38911	4.533	4.34309	4.70986	4.53326	4.75343	4.39097	ENSMUSG00000050134	Olfr430
TC0100001639.mm.2	4.08737	4.5329	4.82969	4.62729	4.68016	4.7355	4.27608	4.50518	4.62443	4.51309	4.9183	4.19435	ENSMUSG00000049528	Olfr429
TC0100001640.mm.2	4.71973	4.37027	4.45928	4.36639	4.08683	4.4473	4.22908	4.38672	4.2966	4.34636	4.5008	4.33494	ENSMUSG00000059371	Olfr426,Olfr427
TC0100001641.mm.2	4.0518	4.21505	4.09632	4.44969	4.07391	4.4735	4.18798	4.68724	4.26069	3.87059	4.212	4.21865	ENSMUSG00000051528	Olfr424
TC0100001642.mm.2	4.61878	3.71756	3.74027	3.41297	3.5933	3.51368	3.66234	3.73894	3.54624	3.6972	4.0594	3.41154	ENSMUSG00000091950	Olfr421-ps1
TC0100001643.mm.2	4.4896	4.30883	4.69913	4.27473	4.3863	4.83269	4.63179	4.58431	4.59927	4.74759	4.42809	4.53459	ENSMUSG00000055033	Olfr420
TC0100001644.mm.2	5.69799	6.1839	6.33938	6.1574	6.52463	6.39312	6.28748	6.37672	6.13155	6.41648	6.40403	6.55624	ENSMUSG00000026532	Spta1
TC0100001646.mm.2	5.00712	4.74737	4.48508	4.36282	4.61446	5.42037	4.69472	4.38308	4.586	4.69377	4.69521	5.02097	ENSMUSG00000026531	Mptx1
TC0100001647.mm.2	4.96193	4.87467	5.13472	4.88924	4.5768	4.96083	4.70379	5.20655	4.98707	5.04202	5.00776	4.98069	ENSMUSG00000066672	Olfr417
TC0100001648.mm.2	4.78901	4.56129	4.63207	4.6222	4.66892	4.98183	4.54734	4.5987	4.70324	5.00965	4.45005	4.70821	ENSMUSG00000059503	Olfr248
TC0100001649.mm.2	5.73652	4.83214	5.17071	4.81301	4.83892	4.99258	5.03771	5.15516	4.82874	4.87342	4.88441	4.70765	ENSMUSG00000051509	Olfr414
TC0100001650.mm.2	3.71479	3.97606	4.32574	4.39908	4.26421	4.16256	4.11574	3.8609	4.20983	4.36624	4.12831	4.10861	ENSMUSG00000066671	Olfr220
TC0100001651.mm.2	7.51868	6.78885	6.87788	6.86564	6.55533	6.28173	7.25035	7.23817	7.20438	7.07826	7.09583	7.32387	ENSMUSG00000028354	Fmn2
TC0100001653.mm.2	4.70371	3.75568	4.21142	4.41786	4.02271	4.06636	4.38042	3.97366	3.91948	3.52608	4.16792	3.88652	ENSMUSG00000039783	Kmo
TC0100001654.mm.2	4.61392	4.65077	5.05302	4.38258	4.41497	4.5854	4.49686	4.64358	4.62748	4.51652	4.37412	4.8063	ENSMUSG00000026523	Wdr64
TC0100001656.mm.2	9.87045	9.80017	9.80666	9.88323	9.95056	9.73885	9.10025	8.96502	9.04693	9.22203	8.83103	9.32951	ENSMUSG00000039748	Exo1
TC0100001663.mm.2	9.35118	8.92073	9.08149	8.95273	9.03785	8.98575	9.02078	9.01828	8.90458	8.88661	9.00662	9.0385	ENSMUSG00000026504	Sdccag8
TC0100001671.mm.2	10.9484	10.5044	10.4792	10.6075	10.5481	10.5425	10.6978	10.6881	10.8244	10.6814	10.8723	10.705	ENSMUSG00000063659	Zbtb18
TC0100001675.mm.2	5.18841	4.42656	4.46314	4.45577	4.85214	4.63894	4.23635	4.39744	4.62296	4.97274	4.65544	5.11355	ENSMUSG00000015962	1700016C15Rik
TC0100001677.mm.2	5.17024	4.94302	5.32146	5.31237	5.21934	5.46946	5.30742	5.5802	5.52733	5.40031	5.13692	5.32959	NA	NA
TC0100001678.mm.2	3.64132	3.91557	3.71498	4.1871	3.98518	3.93191	4.68093	5.04079	4.72091	4.70303	4.26327	4.19995	ENSMUSG00000091476	Gm16432
TC0100001680.mm.2	9.32033	9.97355	9.92402	10.0441	10.0172	9.9685	10.1079	10.2201	10.2311	10.1976	10.0264	10.2091	ENSMUSG00000026502	Desi2
TC0100001684.mm.2	6.87532	6.46111	6.78742	6.59895	6.18347	6.18457	6.18843	6.73187	6.65736	6.81633	6.55851	6.98075	NA	Gm9982
TC0100001685.mm.2	8.89415	9.85138	9.71611	9.79481	9.7574	9.81983	9.85238	9.9245	10.0019	9.98852	9.66359	9.97035	ENSMUSG00000026500	Cox20
TC0100001688.mm.2	4.92206	4.81759	5.15017	5.28865	4.67279	5.05237	5.0855	5.48096	5.12186	5.22907	5.14277	5.15009	ENSMUSG00000026495	Efcab2
TC0100001692.mm.2	5.4827	6.23452	6.0901	6.12064	6.22805	6.4872	6.45875	6.02835	6.08017	6.61031	6.34364	6.24708	ENSMUSG00000026494	Kif26b
TC0100001698.mm.2	8.50999	7.82464	7.93755	7.83139	7.83655	7.80225	7.58419	7.70307	7.68379	7.75771	7.54458	7.69897	ENSMUSG00000038949	Cnst
TC0100001699.mm.2	10.3567	10.8712	10.6184	10.8286	10.791	10.688	10.7247	10.9855	11.0091	10.7508	10.8341	10.9454	ENSMUSG00000038936	Sccpdh
TC0100001701.mm.2	4.10869	3.85891	4.08307	4.28574	4.09524	4.387	3.94968	4.23161	3.87578	4.07716	3.86548	4.36363	NA	NA
TC0100001703.mm.2	9.87873	9.54524	9.62113	9.59772	9.43632	9.32329	9.88684	10.0283	10.1041	9.82372	10.0465	10.0809	ENSMUSG00000026490	Cdc42bpa
TC0100001707.mm.2	9.14785	8.63754	8.91674	8.82793	8.8348	8.8277	9.09651	9.08277	9.11417	8.90661	9.06052	8.81471	ENSMUSG00000038855	Itpkb
TC0100001711.mm.2	10.407	10.2336	10.263	10.2765	10.2124	10.1516	10.1064	10.1069	10.0414	9.99975	10.05	10.1187	ENSMUSG00000026496,ENSMUSG00000098926	Parp1,Mir6904
TC0100001712.mm.2	10.1375	9.44859	9.2749	9.36575	9.42346	9.22202	8.85806	9.00543	8.93747	8.78755	8.83688	9.07403	ENSMUSG00000058729	Lin9
TC0100001713.mm.2	10.2237	10.2785	10.3279	10.2946	10.2484	10.2837	10.2838	10.4089	10.4249	10.4231	10.3975	10.467	ENSMUSG00000026499	Acbd3
TC0100001720.mm.2	10.3916	9.79097	9.70842	9.72951	9.79782	9.67381	9.58016	9.6833	9.61438	9.85721	9.61442	9.96921	ENSMUSG00000038806	Sde2
TC0100001721.mm.2	6.36295	5.72496	5.77316	5.74854	5.7561	5.945	5.46924	5.85884	5.97181	5.88968	5.79723	5.96757	ENSMUSG00000066652	Lefty2
TC0100001722.mm.2	9.69008	9.00751	9.16879	9.26438	9.18312	9.19583	9.0488	9.40854	9.13177	9.04185	9.08243	9.08316	ENSMUSG00000026520	Pycr2
TC0100001723.mm.2	6.60237	6.79676	6.66795	6.73431	6.80121	6.82026	6.77456	6.92308	6.82359	6.79608	6.96389	6.63787	ENSMUSG00000038793	Lefty1
TC0100001724.mm.2	10.5779	10.8213	10.8753	10.769	10.7993	10.8733	10.8312	10.9801	10.8912	10.8092	10.5813	10.8462	ENSMUSG00000026519	Tmem63a
TC0100001726.mm.2	4.17341	4.79203	4.50175	4.51749	4.42996	4.51059	4.42844	4.76331	4.50158	4.31211	4.54335	4.37917	ENSMUSG00000038768	9130409I23Rik
TC0100001730.mm.2	11.7575	11.9563	11.9492	11.9479	11.9297	11.8692	12.0162	12.0101	12.0334	12.189	11.9788	12.1993	ENSMUSG00000062169	Cnih4
TC0100001734.mm.2	8.21969	7.91937	8.0622	8.07157	7.90032	7.97595	7.66519	7.73885	7.91372	7.79336	7.70856	7.70061	ENSMUSG00000026514	Cnih3
TC0100001736.mm.2	3.92623	3.77883	3.64879	3.64322	3.61838	3.94692	4.12028	4.09809	3.7997	4.19117	4.09142	4.17326	NA	NA
TC0100001740.mm.2	10.1097	10.1748	10.1424	10.1536	10.0061	10.0475	10.1628	10.4055	10.2124	10.1587	10.0624	10.0915	ENSMUSG00000026511	Srp9
TC0100001745.mm.2	9.73617	9.03844	9.17175	8.85199	8.92393	8.88658	8.65688	8.68109	8.73715	8.78364	8.8126	8.88046	ENSMUSG00000026510	Trp53bp2
TC0100001749.mm.2	4.22845	4.15029	3.98461	4.00697	3.81166	4.06758	3.837	3.81044	3.79884	4.14565	3.79526	3.95032	ENSMUSG00000038599	Capn8
TC0100001752.mm.2	8.17466	7.51033	7.79135	7.91637	7.91721	7.7552	8.21613	8.29784	8.2705	8.33777	8.22508	8.31982	ENSMUSG00000038576	Susd4
TC0100001754.mm.2	4.50346	4.1339	4.16236	4.29956	4.1462	4.05484	4.35146	4.03021	4.09717	4.01206	4.72038	4.253	ENSMUSG00000079164	Tlr5
TC0100001755.mm.2	10.2679	10.9121	10.9569	10.8912	10.9101	10.8742	10.6595	10.8253	10.8415	10.7947	10.7429	10.8138	ENSMUSG00000042901	Aida
TC0100001756.mm.2	9.49122	9.23322	9.44771	9.45286	9.3863	9.20932	9.10452	9.21351	9.075	9.45452	9.02042	9.44998	ENSMUSG00000072258	Taf1a
TC0100001757.mm.2	4.92294	4.68066	5.26761	4.95031	5.2877	5.06284	5.19183	4.9915	5.42106	5.22878	5.0497	4.96612	ENSMUSG00000053461	Hhipl2
TC0100001765.mm.2	10.64	10.6076	10.6932	10.6237	10.702	10.6681	10.8415	10.9506	10.9011	10.9132	10.8077	11.0744	ENSMUSG00000039384	Dusp10
TC0100001779.mm.2	9.16109	8.82728	8.9167	8.91308	8.6759	8.74904	9.05867	9.27924	9.25536	9.19869	9.16448	9.32172	ENSMUSG00000039318	Rab3gap2
TC0100001786.mm.2	9.49494	9.82289	9.68407	9.76866	9.64818	9.76584	9.87586	9.95792	9.85832	10.0019	9.71963	9.92678	ENSMUSG00000026617	Bpnt1
TC0100001787.mm.2	12.1976	12.4318	12.4256	12.4197	12.3822	12.3703	12.4111	12.4759	12.4941	12.3782	12.4907	12.4736	ENSMUSG00000026615	Eprs
TC0100001788.mm.2	5.57369	5.2496	5.14383	4.87515	5.04088	5.12295	5.35832	5.40278	5.27431	5.34784	4.70947	5.25224	ENSMUSG00000026614	Slc30a10
TC0100001801.mm.2	4.27271	4.61906	4.62849	5.31035	5.04987	4.94365	5.12404	4.93641	5.02114	4.61999	5.27562	5.00432	ENSMUSG00000039224	D1Pas1
TC0100001804.mm.2	9.40298	9.03755	9.16674	9.1051	8.99263	9.01038	9.17426	9.17807	9.33124	9.22594	9.13248	9.209	ENSMUSG00000039210	Gpatch2
TC0100001806.mm.2	7.12539	6.74976	6.88742	6.54913	6.83332	6.69098	6.8775	6.89831	7.13702	7.09747	7.02422	6.92281	ENSMUSG00000026610	Esrrg
TC0100001812.mm.2	4.1359	4.47932	4.38464	4.97637	4.5716	4.33139	4.50035	4.12616	4.46285	4.45851	4.67171	4.47828	ENSMUSG00000026609	Ush2a
TC0100001821.mm.2	10.4661	9.58775	9.64181	9.63788	9.58206	9.58266	9.63664	9.83622	9.90348	9.82878	9.6599	9.60537	ENSMUSG00000026604	Ptpn14
TC0100001831.mm.2	9.63575	9.87282	9.87021	9.73336	9.7941	9.8603	9.74164	10.0475	9.9809	9.79075	9.60703	9.86291	ENSMUSG00000026634	Angel2
TC0100001833.mm.2	5.76825	5.99597	5.88361	5.95977	5.87321	5.74601	5.90819	6.05112	6.10277	6.06908	5.65751	5.84958	ENSMUSG00000097845	A230020J21Rik
TC0100001834.mm.2	5.37282	5.54802	5.78509	5.59863	5.53077	5.78512	5.23247	5.29499	4.82563	5.46448	5.47162	5.54712	ENSMUSG00000057072	Spata45
TC0100001836.mm.2	8.79915	8.7185	8.68046	8.59251	8.77921	8.53495	8.10685	8.3964	8.19915	8.33017	8.31309	8.17795	ENSMUSG00000062510	Nsl1
TC0100001837.mm.2	6.74198	7.30535	7.28494	6.93945	6.89506	7.14663	7.0682	6.98664	6.97558	6.38659	7.08907	6.90296	ENSMUSG00000026630	Batf3
TC0100001844.mm.2	9.27165	9.16146	9.02307	9.22143	9.10121	9.05412	9.2796	9.36601	9.29871	9.18162	9.06104	9.20156	ENSMUSG00000026627	Tmem206
TC0100001853.mm.2	11.0808	11.1895	11.1166	11.1792	11.2683	11.1822	11.051	11.115	11.1001	11.1507	10.77	11.1485	ENSMUSG00000037461	Ints7
TC0100001855.mm.2	9.31761	9.37683	9.28537	9.41356	9.36332	9.38269	9.398	9.66059	9.55782	9.5836	9.24286	9.5242	ENSMUSG00000026623	Lpgat1
TC0100001858.mm.2	10.1715	10.2439	10.2561	10.2312	10.3834	10.1683	9.86529	9.97809	10.0221	9.76922	9.97189	10.0204	ENSMUSG00000026622	Nek2
TC0100001859.mm.2	9.31171	8.95923	9.05101	9.05373	9.0539	8.92622	9.52259	9.43233	9.41839	9.52688	9.61408	9.47085	ENSMUSG00000037434	Slc30a1
TC0100001860.mm.2	7.06218	6.93217	7.06069	7.28503	6.82443	7.16601	7.15492	7.19889	7.09131	7.02666	7.06386	7.04528	ENSMUSG00000049353	Rd3
TC0100001863.mm.2	3.88827	4.40701	4.5163	4.51167	4.32087	4.33441	4.51306	4.29878	4.40878	4.45058	4.31803	4.22589	ENSMUSG00000058248	Kcnh1
TC0100001871.mm.2	4.23471	3.72572	3.80447	3.7988	3.25881	3.78055	3.47814	3.63859	3.41652	3.65108	3.71128	3.88905	ENSMUSG00000026639	Lamb3
TC0100001877.mm.2	9.79237	9.54264	9.56135	9.53915	9.48396	9.32943	9.16513	9.21328	9.74405	9.33254	9.91746	9.6546	ENSMUSG00000026640	Plxna2
TC0100001882.mm.2	5.45296	5.78737	5.59208	5.66523	5.71696	5.97848	5.79833	5.77656	5.47621	6.17649	5.85188	5.48236	ENSMUSG00000016494	Cd34
TC0100001889.mm.2	4.08563	4.14357	3.94383	3.84514	3.75089	3.80888	4.02159	4.04785	3.80391	4.00802	3.73874	4.10292	ENSMUSG00000051951	Xkr4
TC0100001904.mm.2	4.42318	3.93089	4.2273	4.12233	4.20589	4.57075	4.11821	3.82455	3.85868	3.89774	4.56383	3.96105	ENSMUSG00000025900,ENSMUSG00000109048	Rp1
TC0100001905.mm.2	5.24901	5.58949	5.57286	5.47373	5.47857	5.66481	5.28296	5.40057	5.42306	5.58122	5.19156	5.301	ENSMUSG00000025902	Sox17
TC0100001909.mm.2	8.6194	9.28276	9.27355	9.38305	9.28457	9.2999	9.42648	9.38094	9.42597	9.24961	9.14904	9.45133	ENSMUSG00000033845	Mrpl15
TC0100001914.mm.2	9.38764	9.12501	9.05424	9.15235	9.16336	9.21658	9.39147	9.43265	9.28141	9.07277	9.22653	9.25346	ENSMUSG00000002459	Rgs20
TC0100001920.mm.2	5.50335	6.34672	6.07456	6.2174	5.83145	6.34542	5.70216	5.98305	6.12954	5.98507	5.93107	6.03643	ENSMUSG00000033774	Npbwr1
TC0100001932.mm.2	3.71876	4.23846	4.08157	3.91336	3.98807	3.98912	4.05531	3.51557	3.99946	4.12281	4.27432	3.92482	ENSMUSG00000025909	Sntg1
TC0100001942.mm.2	5.06442	5.02994	4.63582	5.03037	5.05486	5.13109	5.18712	4.93821	4.74398	5.04563	5.43951	4.69576	ENSMUSG00000079671	2610203C22Rik
TC0100001943.mm.2	10.1937	10.8881	10.9697	10.9215	10.856	10.8168	10.4728	10.4936	10.5592	10.2742	10.5882	10.3675	ENSMUSG00000025912	Mybl1
TC0100001944.mm.2	9.00489	9.77167	9.96539	9.74435	9.80116	9.71755	9.7259	9.96989	10.0199	9.79234	9.85298	9.98584	ENSMUSG00000045210	Vcpip1
TC0100001949.mm.2	5.32417	5.88091	5.96516	5.93444	5.6908	5.8965	6.05791	6.14879	6.83455	6.19855	6.58491	6.66664	ENSMUSG00000099032	Tcf24
TC0100001950.mm.2	3.38271	3.29957	3.67684	3.54465	3.38675	3.83871	3.40216	3.70702	3.44214	3.36134	3.69313	3.55386	ENSMUSG00000025916	Ppp1r42
TC0100001952.mm.2	10.7526	11.0594	10.9427	10.9333	10.9419	10.9534	11.1088	11.2983	11.2799	11.0586	11.0288	11.1955	ENSMUSG00000025917	Cops5
TC0100001955.mm.2	9.94226	10.8728	10.9006	10.7889	10.7489	10.7901	10.8416	10.898	10.9783	10.9454	11.0459	10.9302	ENSMUSG00000067851	Arfgef1
TC0100001957.mm.2	4.01134	4.50891	4.69622	4.32273	4.50598	4.56282	4.34504	4.78283	4.45945	4.44339	4.40814	4.24219	ENSMUSG00000042501	Cpa6
TC0100001967.mm.2	7.47152	7.84796	7.77191	7.87939	7.75924	7.72858	8.24341	8.43153	8.19424	8.26426	8.34795	8.23723	ENSMUSG00000025938	Slco5a1
TC0100001968.mm.2	4.20325	4.44248	4.30211	4.6345	4.1234	4.59783	4.28077	4.084	4.01493	4.35583	4.26825	4.23117	ENSMUSG00000042414	Prdm14
TC0100001969.mm.2	10.0247	9.71264	9.88517	9.62502	9.49581	9.67121	9.62869	9.60793	9.73313	9.5697	9.65515	9.44531	ENSMUSG00000005886	Ncoa2
TC0100001978.mm.2	11.5626	11.6687	11.712	11.6651	11.6882	11.6598	11.4154	11.516	11.4506	11.531	11.4286	11.4857	ENSMUSG00000025935	Tram1
TC0100001980.mm.2	8.95868	10.2231	9.99333	10.1387	10.1635	10.0805	10.244	10.4621	10.3879	10.002	10.3232	10.1425	ENSMUSG00000025937	Lactb2
TC0100001985.mm.2	10.5748	10.3298	10.4883	10.4675	10.6327	10.2659	8.47216	8.30453	8.71473	8.63173	8.34551	8.35083	ENSMUSG00000025932	Eya1
TC0100001987.mm.2	6.10211	6.56297	6.09189	6.27915	6.35399	6.26552	6.25105	6.02759	6.49559	6.25083	6.34129	6.08244	ENSMUSG00000025930	Msc
TC0100001989.mm.2	5.01082	4.08276	4.37148	3.81075	4.22933	4.39984	4.30555	4.51102	4.08028	4.21276	4.21364	4.40258	ENSMUSG00000032769	Trpa1
TC0100001994.mm.2	5.45866	5.31283	5.10317	5.25946	5.62816	5.19243	4.88802	5.19559	5.48257	5.2744	5.021	5.0571	ENSMUSG00000032719	Sbspon
TC0100001995.mm.2	4.88137	5.01866	5.16308	5.00058	5.35936	4.80541	4.81914	5.03328	5.22515	4.82703	4.87183	5.24905	ENSMUSG00000067795	4930444P10Rik
TC0100001996.mm.2	12.3266	12.7141	12.537	12.5868	12.6385	12.6353	12.6331	12.6725	12.6699	12.5249	12.6459	12.4953	ENSMUSG00000043716	Rpl7
TC0100001999.mm.2	10.155	10.1231	10.2251	10.1741	10.0947	9.98042	10.3141	10.3472	10.3494	10.383	10.2689	10.4991	ENSMUSG00000025920	Stau2
TC0100002002.mm.2	9.39839	9.33191	9.07957	9.3296	9.32152	9.20366	9.36362	9.54205	9.44746	9.4379	9.33513	9.49673	ENSMUSG00000025939	Ube2w
TC0100002008.mm.2	10.6833	11.221	11.0683	11.1286	11.1717	11.1155	11.1109	11.4245	11.3783	11.1563	11.1356	11.2821	ENSMUSG00000079658	Tceb1
TC0100002012.mm.2	5.44726	6.07705	5.92215	5.70474	5.89195	5.98996	5.66493	5.79641	5.70537	6.02727	5.99835	6.03785	ENSMUSG00000042686	Jph1
TC0100002019.mm.2	3.70157	4.1311	3.7977	4.16019	3.86187	4.0672	3.86271	3.9238	3.8983	4.34013	3.92349	4.23479	ENSMUSG00000025774	Crisp4
TC0100002021.mm.2	4.31756	4.54142	4.43091	4.52074	3.87763	4.78067	4.3228	3.89086	4.12706	4.28186	4.09497	4.29208	ENSMUSG00000073735	Defb18
TC0100002022.mm.2	3.57224	3.48078	3.42421	3.48186	3.31171	3.28273	4.37872	3.65313	3.93585	3.75047	3.8331	3.33685	ENSMUSG00000067773	Defb41
TC0100002025.mm.2	11.8364	11.9327	11.8866	11.8694	11.9333	11.9186	11.7666	11.7792	11.7486	11.6941	11.8623	11.8583	NA	NA
TC0100002028.mm.2	4.25754	3.43621	3.59076	3.5108	3.51363	3.34178	3.59905	3.8091	3.99683	3.69785	3.49169	3.54217	ENSMUSG00000043760	Pkhd1
TC0100002032.mm.2	6.35419	5.29271	5.49857	5.47641	5.62398	5.52626	5.46053	5.06599	5.30101	5.44142	5.7941	5.10961	ENSMUSG00000041872	Il17f
TC0100002033.mm.2	10.8278	10.7245	10.5815	10.6796	10.6541	10.5928	10.1592	10.1837	10.1549	10.3425	10.1681	10.3302	ENSMUSG00000041859	Mcm3
TC0100002038.mm.2	9.5547	9.6824	9.74349	9.49755	9.63289	9.68254	8.95569	9.07993	9.21332	8.81017	8.89007	8.9687	ENSMUSG00000041779	Tram2
TC0100002042.mm.2	9.77519	9.44824	9.56639	9.44874	9.37304	9.43982	9.26236	9.52164	9.62608	9.41327	9.51866	9.49508	ENSMUSG00000028033	Kcnq5
TC0100002054.mm.2	7.31342	7.34762	7.22872	7.54007	7.27635	7.4302	7.08071	7.23798	7.16328	7.18718	7.43031	7.1306	ENSMUSG00000041670	Rims1
TC0100002061.mm.2	4.19584	4.57138	4.07793	4.37951	4.60628	4.27266	4.01596	4.40121	4.16142	4.26024	4.46038	4.22546	ENSMUSG00000073730	4933415F23Rik
TC0100002062.mm.2	4.72228	4.62545	4.95555	4.81496	4.49903	5.011	4.78445	4.66932	4.60191	4.82426	4.63427	4.41408	NA	NA
TC0100002063.mm.2	9.323	8.66515	8.77086	8.518	8.63892	8.6187	8.41082	8.31037	8.47737	8.34392	8.25852	8.33804	ENSMUSG00000026158	Ogfrl1
TC0100002067.mm.2	11.2138	11.6113	11.6046	11.596	11.6327	11.5903	11.6169	11.7474	11.7426	11.6639	11.7157	11.6416	ENSMUSG00000026155	Smap1
TC0100002070.mm.2	4.89	4.42514	4.5389	4.28291	4.22898	4.33802	4.144	4.46904	4.51352	4.31595	4.22359	4.53649	ENSMUSG00000026154	Sdhaf4
TC0100002071.mm.2	9.45567	8.98081	9.03735	8.91823	9.01722	8.78823	8.8557	9.03926	9.10319	9.06789	9.15456	9.2142	ENSMUSG00000026153	Fam135a
TC0100002073.mm.2	7.24162	6.24587	6.67311	6.45468	6.60634	6.63829	6.86144	6.75102	6.59201	7.00231	6.81656	6.66752	ENSMUSG00000026141	Col19a1
TC0100002081.mm.2	9.9494	9.71256	9.76735	9.78007	9.65347	9.61907	10.5227	10.6232	10.7071	10.6437	10.5891	10.7784	ENSMUSG00000033569	Adgrb3
TC0100002082.mm.2	3.86159	3.66597	4.28888	3.78048	3.45275	4.03807	4.0838	4.0469	4.6546	4.20423	4.74425	3.9973	NA	Gm20172
TC0100002102.mm.2	4.05089	3.80465	4.1884	3.96006	3.62487	3.73119	3.81324	3.77734	3.65454	3.94513	3.97017	3.6948	ENSMUSG00000073722	4931408C20Rik
TC0100002106.mm.2	3.58161	3.71221	3.85302	3.71628	3.68489	3.8013	3.7252	3.7183	3.63841	4.15662	3.64998	3.59025	ENSMUSG00000048411	Gm597
TC0100002118.mm.2	11.5677	11.5118	11.5375	11.3905	11.3419	11.3383	11.2674	11.4369	11.4616	11.4966	11.3724	11.4536	ENSMUSG00000048874	Phf3
TC0100002121.mm.2	11.1225	11.8038	11.7275	11.8404	11.8657	11.7702	11.7815	11.8827	11.8286	11.6877	11.8244	11.9111	ENSMUSG00000026064,NA	Ptp4a1,Gm13363
TC0100002127.mm.2	5.19093	5.35393	5.65747	5.20974	5.45863	5.60249	5.51013	5.199	5.21468	5.55273	5.1543	5.31538	ENSMUSG00000086727	4931428L18Rik
TC0100002131.mm.2	4.46	3.7433	3.85899	3.54583	3.6928	3.65801	3.91839	3.80557	4.03469	3.66641	3.90796	3.79883	ENSMUSG00000091318	Gm9839
TC0100002132.mm.2	4.26586	4.72728	4.84018	4.45872	4.83901	5.03017	4.71187	4.47686	4.73269	5.01945	4.40961	4.66862	ENSMUSG00000091318	Gm5415
TC0100002136.mm.2	9.39427	9.51116	9.43887	9.37341	9.58347	9.45911	9.26629	9.39365	9.45495	9.22584	9.26173	9.38541	ENSMUSG00000026134	Prim2
TC0100002140.mm.2	9.29531	8.73477	8.56831	8.66279	8.60494	8.85071	8.40835	8.78054	8.56247	8.76619	8.58022	8.69233	ENSMUSG00000042215	Bag2
TC0100002141.mm.2	11.0209	11.2209	11.3007	11.2217	11.3483	11.197	11.0125	11.0841	11.1445	11.1154	11.1969	11.2663	ENSMUSG00000042197	Zfp451
TC0100002142.mm.2	8.1554	9.04149	8.99661	9.09931	8.97064	8.83116	8.67262	8.96397	8.75359	8.65109	8.61316	8.67767	ENSMUSG00000031060	Gm15455
TC0100002143.mm.2	5.83768	5.43043	5.22416	5.71456	5.64608	5.41301	5.84549	5.93143	5.96283	6.10202	6.00339	5.87192	ENSMUSG00000042182	Bend6
TC0100002151.mm.2	9.61067	8.98413	9.08448	8.86495	9.08544	9.05905	8.953	9.20151	9.06584	9.02366	8.98131	9.08317	ENSMUSG00000042111	Ccdc115
TC0100002154.mm.2	3.82306	4.0966	4.49064	4.64263	4.5279	4.59056	4.67858	4.4238	4.44783	4.37557	4.57613	4.59633	ENSMUSG00000037529	Prss40
TC0100002157.mm.2	4.93846	4.76611	4.8354	5.20572	4.66746	4.61555	4.65336	4.40279	4.59498	4.3859	4.5243	4.97583	NA	AA619741
TC0100002163.mm.2	11.1345	11.5507	11.5315	11.5281	11.6139	11.6275	11.4238	11.6152	11.6395	11.5934	11.4045	11.4455	ENSMUSG00000037503	Fam168b
TC0100002175.mm.2	10.0375	10.2232	10.3204	10.2228	10.2076	10.1001	10.2507	10.3125	10.36	10.3098	10.4478	10.4428	ENSMUSG00000037470	Uggt1
TC0100002177.mm.2	6.07055	5.76833	5.85634	5.57035	5.86912	6.25858	6.06565	5.7813	5.71439	6.08989	6.24813	6.04335	ENSMUSG00000047180	Neurl3
TC0100002179.mm.2	10.0933	9.65401	9.63942	9.59669	9.53786	9.5944	9.4955	9.62182	9.63353	9.58357	9.44649	9.6408	ENSMUSG00000010453	Kansl3
TC0100002184.mm.2	9.3466	8.76907	8.79898	8.85695	8.75172	8.74082	8.6454	8.82573	8.61797	8.56899	8.55435	8.71133	ENSMUSG00000001143	Lman2l
TC0100002187.mm.2	8.98107	9.48328	9.53598	9.55441	9.49994	9.60898	9.15106	9.18025	9.20861	9.23342	9.11368	9.21186	ENSMUSG00000026121	Sema4c
TC0100002188.mm.2	5.48632	5.21385	5.71793	5.32436	5.09369	5.5852	5.71705	5.47141	5.25328	5.73161	5.69859	5.43943	ENSMUSG00000046337	Fam178b
TC0100002189.mm.2	11.7002	11.7232	11.603	11.6405	11.7168	11.5422	11.6948	11.7715	11.7468	11.6458	11.5484	11.6382	ENSMUSG00000037351	Actr1b
TC0100002193.mm.2	11.3632	10.9924	11.0025	10.8739	11.0029	10.9272	10.7815	10.8596	10.9514	10.958	11.0103	11.0661	ENSMUSG00000026116	Tmem131
TC0100002203.mm.2	10.9264	11.2887	11.1687	11.204	11.1899	11.1903	11.3436	11.5616	11.4207	11.3911	11.3059	11.3672	ENSMUSG00000026112	Coa5
TC0100002204.mm.2	9.22891	9.11366	9.05838	8.87011	9.16063	8.97903	9.31089	9.44382	9.48033	9.47951	9.41002	9.46062	ENSMUSG00000026110	Mgat4a
TC0100002207.mm.2	6.42065	6.34392	6.32885	6.23303	6.33577	5.99728	6.24956	6.26378	6.2528	6.42233	6.34264	6.45203	ENSMUSG00000026090	2010300C02Rik
TC0100002209.mm.2	8.27519	7.94907	7.87608	7.82484	7.98958	7.66437	7.43136	7.68963	7.48936	7.61772	7.66867	7.76618	ENSMUSG00000060771	Tsga10
TC0100002210.mm.2	8.56673	8.32351	8.19091	8.28856	8.22322	7.9721	8.19072	8.304	8.17684	7.85542	7.97118	8.16844	ENSMUSG00000026088	Mitd1
TC0100002211.mm.2	5.18962	4.66997	4.90814	4.77712	4.78342	5.10678	4.78366	4.72838	4.52992	4.78906	4.88191	4.63389	ENSMUSG00000061584	Lyg2
TC0100002212.mm.2	3.79593	3.85806	3.67678	3.90337	3.64136	3.87694	3.77283	3.64473	3.68446	3.91665	3.95671	3.79895	ENSMUSG00000026085	Lyg1
TC0100002213.mm.2	10.148	10.3255	10.2141	10.3197	10.2841	10.2557	10.3349	10.4657	10.3638	10.4361	10.3474	10.4169	ENSMUSG00000058407	Txndc9
TC0100002214.mm.2	9.28836	9.18692	9.17929	9.20089	9.1782	9.28017	9.3997	9.43518	9.30461	9.40415	9.50961	9.54424	ENSMUSG00000026082	Rev1
TC0100002215.mm.2	6.10208	6.41806	6.68499	6.3222	6.3796	6.40313	6.45299	6.03803	6.29987	5.96693	6.5123	6.33562	ENSMUSG00000037138	Aff3
TC0100002228.mm.2	9.03971	8.74219	8.78134	8.79025	8.76458	8.63792	8.98324	9.05225	8.94701	9.01928	8.90362	9.02141	ENSMUSG00000048814	Lonrf2
TC0100002229.mm.2	9.48417	8.8924	8.86041	9.04337	8.95933	8.98029	9.04482	9.27801	9.11682	8.95114	9.1408	9.09022	ENSMUSG00000026080	Chst10
TC0100002236.mm.2	7.02732	6.73639	6.51575	6.63574	6.66907	6.53093	6.42707	6.67819	6.65112	6.51115	6.3546	6.35658	ENSMUSG00000003134	Tbc1d8
TC0100002237.mm.2	9.32602	9.52415	9.65793	9.60576	9.78446	9.60713	9.9794	9.78232	9.94572	9.87447	9.77652	10.0264	ENSMUSG00000048234	Rnf149
TC0100002241.mm.2	6.08768	5.95939	6.11744	6.44422	6.04048	5.99423	5.74861	5.90346	5.84662	5.76193	5.98657	5.97309	ENSMUSG00000050967	Creg2
TC0100002242.mm.2	4.23632	3.96935	4.29497	3.88665	4.1499	4.10591	3.98541	4.6159	4.19526	4.1176	3.84635	4.16809	ENSMUSG00000057173	Rfx8
TC0100002243.mm.2	5.222	6.48647	6.32083	6.28577	6.25134	6.32456	6.09527	6.23817	6.20935	6.15179	6.2454	6.25008	ENSMUSG00000091937	Gm3646
TC0100002251.mm.2	6.19993	6.0806	6.25269	6.31413	6.07617	6.52122	6.67002	6.30217	6.51245	6.43494	6.61522	6.48671	ENSMUSG00000041945	Mfsd9
TC0100002260.mm.2	10.0633	9.79889	10.0828	9.98234	9.92529	9.93623	10.0014	9.94967	10.089	10.0163	9.93475	9.95481	ENSMUSG00000070939	Tgfbrap1
TC0100002261.mm.2	7.7984	7.64123	7.59805	7.39663	7.62496	7.44532	7.16929	7.25721	7.05409	7.496	7.19586	7.53668	ENSMUSG00000008136	Fhl2
TC0100002266.mm.2	7.33659	8.83191	8.66721	8.84028	8.7428	8.73375	8.5495	8.65482	8.69339	8.62155	8.3786	8.65716	ENSMUSG00000057363	Uxs1
TC0100002269.mm.2	3.98596	4.1586	4.13576	4.4087	4.08463	4.1903	4.25909	3.95265	4.52503	4.07141	4.04753	4.16889	ENSMUSG00000047343	Mettl21c
TC0100002271.mm.2	5.78283	4.84535	5.52555	5.00561	5.15359	4.86475	4.99853	5.51155	4.88689	5.1044	5.40655	5.51334	NA	NA
TC0100002274.mm.2	4.81397	4.91846	4.52958	4.41814	4.48296	4.73652	4.84218	4.9392	4.52737	4.5021	4.63082	4.79017	ENSMUSG00000046828	Mettl21e
TC0100002278.mm.2	8.7097	8.21112	8.1189	8.42029	8.35065	8.36874	8.33956	8.36648	8.32226	8.28618	8.3402	8.18156	ENSMUSG00000026042	Col5a2
TC0100002285.mm.2	4.82261	5.22607	5.26815	4.74122	5.44108	5.37445	5.34466	5.54983	5.40131	5.62889	5.23536	5.13497	ENSMUSG00000025993	Slc40a1
TC0100002287.mm.2	4.19205	4.0839	4.24708	3.74511	3.84611	3.99211	3.75694	3.82415	3.83305	3.93584	4.29338	3.5728	ENSMUSG00000044457	Stk-ps2
TC0100002288.mm.2	11.5524	11.3462	11.3973	11.3744	11.2907	11.39	11.2878	11.3521	11.3556	11.2112	11.3358	11.289	ENSMUSG00000025986	Slc39a10
TC0100002305.mm.2	8.62942	8.8908	8.76067	8.9834	8.93997	8.88598	8.91465	8.70566	8.83469	8.84579	8.86454	8.86006	ENSMUSG00000026107	Nabp1
TC0100002308.mm.2	10.7362	11.3153	11.3372	11.2937	11.2681	11.3064	10.8553	10.9298	10.9219	10.8956	10.882	10.9678	ENSMUSG00000018417	Myo1b
TC0100002314.mm.2	11.0818	11.4105	11.4782	11.4895	11.5246	11.4762	11.4112	11.434	11.5882	11.3593	11.4814	11.415	ENSMUSG00000026103	Gls
TC0100002319.mm.2	9.8693	9.86338	9.83577	9.86928	9.91092	9.77157	9.8286	9.99943	9.87843	10.0148	9.92628	9.84771	ENSMUSG00000002881	Nab1
TC0100002324.mm.2	6.58834	6.90344	6.92847	7.2378	7.24892	7.09961	7.5484	7.87664	7.84012	7.29629	7.42212	7.59343	ENSMUSG00000041439	Mfsd6
TC0100002327.mm.2	9.06436	8.29528	8.41793	8.37623	8.28083	8.52396	8.61756	8.48479	8.48256	8.49812	8.62652	8.42	ENSMUSG00000026102	Inpp1
TC0100002330.mm.2	5.72496	5.71482	5.84324	5.8256	6.11008	6.0965	5.86548	6.0175	5.65673	5.78522	5.95158	5.98658	ENSMUSG00000043629	1700019D03Rik
TC0100002331.mm.2	4.03911	3.73624	4.06491	4.04943	3.86803	3.99332	4.14787	4.18864	4.03804	4.10398	4.05291	3.8992	ENSMUSG00000060715	1700019A02Rik
TC0100002332.mm.2	8.73909	8.28129	8.27322	8.09542	8.17574	8.15194	7.80565	7.85086	7.79813	7.94928	7.87335	8.1997	ENSMUSG00000026098	Pms1
TC0100002333.mm.2	8.64357	9.57994	9.53244	9.57667	9.4543	9.51913	9.55492	9.53859	9.60935	9.46645	9.57145	9.46299	ENSMUSG00000026095	Asnsd1
TC0100002335.mm.2	5.8142	5.52067	5.62631	5.41165	5.47083	5.41117	5.1276	5.2848	5.2378	5.50294	5.53756	5.47058	ENSMUSG00000096141	Dnah7a
TC0100002337.mm.2	8.30227	8.92803	8.90589	8.83834	8.99153	8.8388	8.46685	8.82084	8.82367	8.66213	8.94626	8.99427	ENSMUSG00000026094	Stk17b
TC0100002338.mm.2	6.28849	6.11235	6.24194	6.15716	5.98261	6.12906	6.24078	6.35751	6.55799	6.70783	6.21898	6.43666	ENSMUSG00000042807	Hecw2
TC0100002348.mm.2	9.91832	9.72643	9.66067	9.74381	9.77566	9.57821	9.58378	9.68311	9.69107	9.52118	9.58886	9.70196	ENSMUSG00000041303	Gtf3c3
TC0100002349.mm.2	10.7399	10.6989	10.6927	10.5322	10.5438	10.5191	9.91286	10.0618	10.1503	10.063	10.1161	10.0657	ENSMUSG00000073678	Pgap1
TC0100002350.mm.2	7.6088	6.85589	6.80476	7.1269	6.82164	6.59972	6.81121	6.99969	6.94107	7.05835	6.74472	6.90499	ENSMUSG00000052331	Ankrd44
TC0100002353.mm.2	11.3947	11.1198	11.0431	11.0293	11.236	11.0307	11.0388	11.2781	11.1922	11.1574	11.1711	11.1873	ENSMUSG00000025982	Sf3b1
TC0100002354.mm.2	12.6264	12.6397	12.683	12.7081	12.7109	12.6474	12.7235	12.7963	12.7232	12.7169	12.7772	12.8244	ENSMUSG00000025980	Hspd1
TC0100002356.mm.2	10.8568	10.4616	10.5773	10.476	10.5456	10.601	9.97863	9.91146	9.88917	10.1065	9.97763	10.0093	ENSMUSG00000025978	Rftn2
TC0100002357.mm.2	4.01344	3.90313	3.98537	3.80103	3.62565	3.92234	3.71667	4.26416	3.76564	3.88114	3.6818	3.54649	ENSMUSG00000025977	Boll
TC0100002364.mm.2	5.22846	4.94849	5.08501	4.93967	5.18622	4.81833	4.68082	4.78217	5.39533	5.22165	5.07202	4.9324	ENSMUSG00000045336	Hsfy2
TC0100002365.mm.2	9.74906	9.90586	10.0736	10.0584	9.83083	10.0102	9.98632	9.8521	9.91654	10.0913	10.2578	9.89874	ENSMUSG00000038331	Satb2
TC0100002371.mm.2	8.43577	8.31257	8.44168	8.35531	8.46808	8.2496	8.45749	9.06921	8.95479	8.59614	8.35392	8.85877	ENSMUSG00000048495	Tyw5
TC0100002376.mm.2	8.23971	7.6427	7.85591	7.74808	7.82969	7.77679	7.98269	8.10912	8.13711	7.92241	7.87288	8.12632	ENSMUSG00000054770	Kctd18
TC0100002381.mm.2	9.69623	9.2218	9.25991	9.31181	9.18617	9.33937	9.04477	9.29503	9.21824	9.31092	9.13567	9.31252	ENSMUSG00000026034	Clk1
TC0100002382.mm.2	9.85189	10.3641	10.3259	10.36	10.2393	10.3417	10.3186	10.36	10.3075	10.3157	10.4106	10.3578	ENSMUSG00000026035	Ppil3
TC0100002383.mm.2	8.39545	9.13953	8.73883	9.01093	9.0573	8.8617	8.76858	9.20888	9.01584	9.06364	8.83554	9.10451	ENSMUSG00000026037	Orc2
TC0100002385.mm.2	9.22623	8.97839	9.23422	9.18961	9.03531	8.98439	9.11053	9.24419	9.37566	9.2109	9.28628	9.21216	ENSMUSG00000038174	Fam126b
TC0100002388.mm.2	4.68916	4.34423	4.60444	4.62158	4.78836	4.35837	4.72512	4.82298	4.0617	4.7471	4.9234	4.52203	ENSMUSG00000047528	Als2cr12
TC0100002392.mm.2	10.1735	10.2888	10.3216	10.2411	10.237	10.206	10.238	10.3761	10.3164	10.2424	10.216	10.2799	ENSMUSG00000026028	Trak2
TC0100002393.mm.2	4.68782	5.04928	5.17209	5.14719	5.13006	5.14663	5.47964	4.7607	4.99732	4.86318	5.40767	4.74507	NA	NA
TC0100002394.mm.2	4.40096	3.88396	4.33177	3.90344	4.19691	3.62084	4.07297	4.41604	4.11719	4.1744	3.9694	4.06827	ENSMUSG00000072295	Als2cr11
TC0100002395.mm.2	8.87767	8.39541	8.38758	8.29535	8.24543	8.33846	8.13622	8.28898	8.26498	8.32735	8.33043	8.31826	ENSMUSG00000038079	Tmem237
TC0100002405.mm.2	9.64066	10.5523	10.4179	10.5656	10.4699	10.5172	10.4923	10.5615	10.4292	10.412	10.3862	10.4927	ENSMUSG00000026021	Sumo1
TC0100002409.mm.2	4.6913	4.31962	4.69283	4.50509	4.5775	5.07327	4.72213	4.42866	4.66296	4.50765	4.27413	4.4956	ENSMUSG00000026018	Ica1l
TC0100002411.mm.2	10.8136	10.9481	11.0799	11.101	10.9445	10.9034	11.0465	10.9817	11.024	11.1291	10.9307	11.2191	ENSMUSG00000026019	Wdr12
TC0100002413.mm.2	9.0029	8.71425	8.88225	8.56072	8.57713	8.55338	7.78562	7.91037	8.17533	7.76706	7.9749	8.1195	ENSMUSG00000026014	Raph1
TC0100002442.mm.2	10.0019	9.72187	9.81948	9.68813	9.72206	9.68021	9.43822	9.60152	9.99163	9.56734	9.86617	9.67779	ENSMUSG00000040865	Ino80d
TC0100002445.mm.2	10.6842	10.5942	10.5692	10.6169	10.5607	10.5042	10.8375	11.0679	10.9718	10.9882	11.0387	11.0856	ENSMUSG00000025968	Ndufs1
TC0100002446.mm.2	6.00889	5.77779	5.9726	5.3052	5.54859	5.51043	5.19364	5.24857	5.44506	5.61849	5.5234	5.44705	ENSMUSG00000046856	Gpr1
TC0100002456.mm.2	4.86242	4.84412	5.36227	5.2984	4.90276	5.2713	5.00967	5.02615	5.03211	5.23958	5.28053	4.97571	ENSMUSG00000069085	Dytn
TC0100002457.mm.2	3.89565	3.96274	4.02386	3.79511	4.21872	4.18648	3.67364	4.28832	3.87914	4.14455	4.17199	4.09946	ENSMUSG00000025963	Mdh1b
TC0100002458.mm.2	5.13012	4.39225	4.82454	4.4432	4.6895	4.64023	4.79042	4.83734	5.2069	4.7091	4.45763	4.84852	ENSMUSG00000025961	4933402D24Rik
TC0100002461.mm.2	11.6108	11.1213	11.2051	11.1482	11.0899	11.1159	11.2283	11.2127	11.4337	11.0067	11.1617	10.9842	ENSMUSG00000025959	Klf7
TC0100002468.mm.2	9.22657	9.39238	9.07929	9.5449	9.29924	9.26289	9.63151	9.61133	9.64001	9.64957	9.63637	9.64509	ENSMUSG00000025956	Mettl21a
TC0100002470.mm.2	10.0707	9.86196	9.93502	9.85382	9.76127	9.9189	9.12672	9.32481	9.41017	9.52437	9.31205	9.49044	ENSMUSG00000045005	Fzd5
TC0100002471.mm.2	7.27012	7.5082	7.49582	7.37024	7.20393	7.35122	7.17148	7.65241	7.61744	7.40491	7.55655	7.37907	ENSMUSG00000051344	Plekhm3
TC0100002475.mm.2	3.74131	3.6367	3.55688	3.49236	3.34018	3.3769	3.37169	3.92982	3.88903	3.42285	3.29676	3.39962	ENSMUSG00000025955	Akr1cl
TC0100002476.mm.2	6.32162	6.2961	6.36543	6.28469	6.38515	6.37503	6.1393	6.29269	6.45921	6.52905	6.78084	6.5061	ENSMUSG00000070870	Cryge
TC0100002477.mm.2	6.39142	6.62891	6.78569	6.66215	6.66072	6.7787	6.85191	6.70364	6.74931	6.73733	6.65202	6.70672	ENSMUSG00000067299	Crygd
TC0100002478.mm.2	4.41466	4.96547	4.88841	4.66528	4.50056	4.70702	4.7178	4.63793	4.53048	4.80666	4.76233	5.08783	ENSMUSG00000025952	Crygc
TC0100002479.mm.2	5.02005	5.32231	5.31323	5.27097	5.24961	5.51567	5.17117	4.92686	5.4119	5.25595	5.49378	5.38085	ENSMUSG00000073658	Crygb
TC0100002481.mm.2	11.618	11.8621	11.7995	11.841	11.8719	11.8262	11.7963	11.844	11.8397	11.7272	11.7765	11.7937	ENSMUSG00000025950	Idh1
TC0100002488.mm.2	10.8995	10.34	10.3442	10.2335	10.1391	10.1306	9.88905	9.92658	10.0685	9.87193	10.0622	10.006	ENSMUSG00000026004	Kansl1l
TC0100002495.mm.2	11.3563	11.1579	11.0267	11.0256	11.0788	11.0835	11.5	11.6498	11.5912	11.4217	11.4484	11.5082	ENSMUSG00000026003	Acadl
TC0100002497.mm.2	4.77227	4.69206	4.70034	4.81541	4.73646	4.90894	4.64843	4.88383	5.1525	4.6997	4.92263	4.81464	ENSMUSG00000061816	Myl1
TC0100002499.mm.2	9.35278	8.83528	8.97325	8.88067	9.05114	8.75966	9.03047	9.22663	9.12145	9.15899	9.09348	9.32694	ENSMUSG00000026000	Lancl1
TC0100002503.mm.2	7.65984	7.90834	8.15421	7.99319	7.94043	7.87751	8.59846	8.7208	8.88206	8.61801	9.16793	8.71408	ENSMUSG00000062209	Erbb4
TC0100002534.mm.2	10.0291	9.42032	9.5308	9.4903	9.44354	9.33517	9.63965	9.55013	9.74914	9.82278	9.76082	9.89632	ENSMUSG00000025997	Ikzf2
TC0100002541.mm.2	8.08393	7.85543	7.89433	7.92905	8.02595	7.82592	7.64677	7.5509	7.57928	7.87095	7.60234	7.54313	ENSMUSG00000026196	Bard1
TC0100002543.mm.2	6.94526	6.71804	6.67484	6.30088	6.75321	6.88052	6.48193	6.44083	6.50802	6.43934	6.62506	6.52128	ENSMUSG00000050296	Abca12
TC0100002544.mm.2	10.0468	10.1727	10.3133	10.3592	10.1522	10.1589	10.2433	10.3893	10.662	10.2812	10.3666	10.3967	ENSMUSG00000026193	Fn1
TC0100002552.mm.2	7.42163	6.8485	6.9546	6.92608	6.97977	6.96145	6.43968	6.64817	6.44182	6.93023	6.9191	6.8048	ENSMUSG00000039395	Mreg
TC0100002554.mm.2	8.51636	8.11664	8.17261	8.21484	8.12962	8.14335	8.01224	8.15041	7.97762	8.33268	7.81632	7.90366	ENSMUSG00000026189	Pecr
TC0100002556.mm.2	8.35903	7.58971	7.60811	7.75212	7.68149	7.61401	8.23921	8.52077	8.44488	8.04778	8.20018	8.52651	ENSMUSG00000039372	March4
TC0100002558.mm.2	4.09776	4.42604	4.58866	4.65055	4.39425	4.60054	4.73176	4.19991	4.50191	4.96085	4.81979	4.62949	ENSMUSG00000039342	Ankar
TC0100002562.mm.2	8.37418	8.08637	8.1386	8.112	8.08492	8.0506	8.53527	8.56996	8.69655	8.49915	8.13988	8.51145	ENSMUSG00000026185	Igfbp5
TC0100002563.mm.2	5.18348	4.65223	4.7212	4.8147	4.44117	4.405	4.48355	4.69285	4.65741	4.78317	4.73801	4.87557	ENSMUSG00000026182	Tnp1
TC0100002576.mm.2	8.47419	8.04397	8.27927	7.78123	7.77902	8.00172	8.70199	8.75727	8.9959	8.66002	8.73814	8.61244	ENSMUSG00000055322	Tns1
TC0100002580.mm.2	5.24233	5.27393	5.21476	5.10934	5.08072	5.15277	5.13237	4.86922	5.32051	5.35929	5.06023	4.97711	ENSMUSG00000048480	Cxcr1
TC0100002582.mm.2	10.0383	9.60554	9.40804	9.52121	9.57994	9.48765	9.71266	9.85102	9.63639	9.69526	9.49524	9.65153	ENSMUSG00000006299	Aamp
TC0100002583.mm.2	10.4112	10.1564	10.1181	10.0267	10.0281	10.0669	10.1213	10.2637	10.3156	10.0683	10.1073	10.1713	ENSMUSG00000006301	Tmbim1
TC0100002584.mm.2	8.03323	8.09517	8.21818	8.17952	8.20574	7.99442	7.92465	8.08305	8.02538	8.01447	8.00643	8.18638	ENSMUSG00000033364	Usp37
TC0100002586.mm.2	10.1483	10.1047	10.1563	10.0784	9.89099	10.0407	10.2032	10.2983	10.4663	10.3097	10.2724	10.2921	ENSMUSG00000026135	Zfp142
TC0100002588.mm.2	9.83256	9.92451	9.75685	9.73418	9.80127	9.83813	9.47471	9.6477	9.60723	9.6749	9.34542	9.56703	ENSMUSG00000026171	Rnf25
TC0100002589.mm.2	7.45071	8.49752	8.16663	8.1999	8.11944	8.12187	8.14442	8.08413	8.17319	8.37341	8.73874	8.15169	ENSMUSG00000006542	Prkag3
TC0100002593.mm.2	5.56677	5.31408	5.2613	5.49853	5.47195	5.39578	5.50641	5.19685	5.49302	5.61624	5.65708	5.30609	ENSMUSG00000055197	Fev
TC0100002594.mm.2	5.51049	5.69536	5.99804	5.77369	5.35329	5.78379	5.29418	5.67499	5.68956	5.50616	5.74471	5.77998	ENSMUSG00000006546	Cryba2
TC0100002596.mm.2	5.85013	5.86246	6.4303	6.0268	6.12054	5.99846	6.02126	5.81335	5.68076	6.13378	6.35162	5.94653	ENSMUSG00000047021	Ccdc108
TC0100002597.mm.2	5.4495	5.60267	5.6534	5.22303	5.14417	5.56905	5.60237	5.26097	5.62071	5.55014	5.7811	5.6023	ENSMUSG00000006538	Ihh
TC0100002598.mm.2	8.3063	8.12063	7.97025	8.09155	8.16579	8.00536	7.85289	7.98575	7.78931	7.9893	7.78844	7.6776	ENSMUSG00000026162	Nhej1
TC0100002599.mm.2	6.05639	5.33504	5.13387	4.85198	5.06928	4.94895	4.86993	4.9189	4.70123	4.99692	4.90618	4.99476	ENSMUSG00000026205	Slc23a3
TC0100002600.mm.2	9.17671	8.98257	8.97241	9.07782	9.09431	9.15955	8.96702	9.17642	9.03077	8.9893	8.57214	9.03278	ENSMUSG00000033159	Cnppd1
TC0100002601.mm.2	10.3611	9.17635	9.25551	9.35003	9.21762	9.15236	9.12669	9.18687	9.17072	9.15803	8.9834	9.17089	ENSMUSG00000026198	Abcb6
TC0100002602.mm.2	9.49248	10.2459	10.1802	10.2096	10.28	10.2175	10.175	10.3851	10.1889	10.1722	9.85462	10.273	ENSMUSG00000033124	Atg9a
TC0100002603.mm.2	5.68218	5.56974	5.67325	5.85841	6.0125	5.39085	6.25375	6.58279	6.15311	5.44905	6.31611	6.32103	ENSMUSG00000026200	Glb1l
TC0100002604.mm.2	6.07588	6.36894	6.45668	6.38791	6.32928	6.29995	6.52375	6.90308	6.38347	6.66025	6.50429	7.06082	ENSMUSG00000026202	Tuba4a
TC0100002605.mm.2	3.74198	4.19907	4.63149	4.78173	4.45226	4.64101	4.2152	4.22182	4.52675	4.49897	4.36911	4.4144	ENSMUSG00000096094	A630095N17Rik
TC0100002606.mm.2	10.2525	10.2562	10.1802	10.2437	10.2542	10.2833	10.3018	10.3685	10.5078	10.4419	10.2019	10.4163	ENSMUSG00000026204	Ptprn
TC0100002607.mm.2	5.17928	4.37205	4.37862	4.71376	4.66282	4.53285	4.30119	4.45933	4.55649	4.74603	4.49647	4.31068	ENSMUSG00000033061	Resp18
TC0100002608.mm.2	10.3938	9.85748	9.81323	9.85725	9.87571	9.96137	9.7805	9.78703	9.6232	9.71188	9.34763	9.65282	ENSMUSG00000026209	Dnpep
TC0100002618.mm.2	8.04659	7.53401	7.86993	7.62547	7.49523	7.70163	7.41338	7.68728	7.67294	7.57323	7.72532	7.50964	ENSMUSG00000026235	Epha4
TC0100002624.mm.2	6.83793	7.71673	7.56677	7.62323	7.54632	7.52093	7.55327	7.58309	7.48815	7.56882	7.61921	7.60465	ENSMUSG00000004872	Pax3
TC0100002628.mm.2	5.22732	4.68053	4.55223	4.90599	4.97162	5.17659	5.20523	5.08677	5.06495	5.11851	4.63167	4.57227	NA	Gm2102
TC0100002631.mm.2	8.58985	9.25229	8.69129	9.15326	9.12512	9.08241	8.90908	9.44158	9.24877	8.98376	9.16957	9.3106	ENSMUSG00000026245	Farsb
TC0100002633.mm.2	4.39204	4.14802	4.42911	4.35491	4.43063	4.65657	4.33261	4.3708	4.46211	4.53835	4.45829	4.18358	NA	BC035947
TC0100002640.mm.2	9.54949	9.51726	9.49412	9.45374	9.61986	9.53445	9.65516	9.7851	9.76231	9.84989	9.75452	9.90147	ENSMUSG00000050711	Scg2
TC0100002642.mm.2	5.14945	5.40653	5.20787	5.2964	4.81264	5.3883	5.63361	5.5476	5.80745	5.43342	5.43646	5.6828	ENSMUSG00000054702	Ap1s3
TC0100002644.mm.2	7.96241	7.38102	7.34819	7.54911	7.29148	7.52073	7.33473	7.53872	7.77519	7.72549	7.49058	7.67005	ENSMUSG00000073643	Wdfy1
TC0100002645.mm.2	12.0589	12.4647	12.3382	12.4371	12.3507	12.417	12.1336	12.1696	12.3085	12.0907	12.1898	12.1234	ENSMUSG00000026249	Serpine2
TC0100002649.mm.2	6.89315	6.45745	6.69661	6.65716	6.78471	7.06826	6.54592	6.50122	6.36977	6.86601	6.4053	6.52789	ENSMUSG00000043230	Fam124b
TC0100002651.mm.2	10.4881	10.9106	10.8772	10.8942	10.8133	10.8408	10.8513	10.9711	10.8183	10.7845	10.9728	10.924	ENSMUSG00000004364	Cul3
TC0100002656.mm.2	8.56708	8.59412	8.64812	8.66694	8.72088	8.70447	8.48974	8.52918	8.43024	8.47311	8.43787	8.30227	ENSMUSG00000038608	Dock10
TC0100002667.mm.2	10.5285	10.2308	10.3428	10.3024	10.3054	10.1948	9.27275	9.47505	9.48783	9.93694	9.62628	10.0946	ENSMUSG00000055980	Irs1
TC0100002673.mm.2	5.69256	6.36813	6.19132	6.57259	6.42153	6.47141	6.4947	6.53043	6.50641	6.48904	6.5354	6.63829	ENSMUSG00000067158	Col4a4
TC0100002677.mm.2	5.96308	5.5951	5.20426	5.40863	5.44195	5.28543	5.32143	5.56954	5.5004	5.18065	5.5312	5.32505	ENSMUSG00000026149	Tm4sf20
TC0100002681.mm.2	3.94354	3.7477	4.02287	4.12558	4.04301	4.24998	3.91699	4.4964	4.26671	4.76936	4.48794	3.99803	ENSMUSG00000038496	Slc19a3
TC0100002685.mm.2	6.12861	6.04988	5.98025	5.59544	5.9663	5.91603	5.95163	5.84056	5.91175	5.8828	6.32675	6.02405	ENSMUSG00000026163	Sphkap
TC0100002690.mm.2	8.31218	8.79571	8.83001	8.90947	8.9346	8.83923	9.76259	9.72256	9.7299	9.76796	9.58059	9.86451	ENSMUSG00000045658	Pid1
TC0100002696.mm.2	9.43527	9.44964	9.2863	9.41148	9.37598	9.34138	10.1505	10.2769	10.3004	10.1165	10.031	10.2327	ENSMUSG00000036766	Dner
TC0100002698.mm.2	11.6532	11.3026	11.4004	11.3629	11.3068	11.3159	11.392	11.4776	11.5902	11.4751	11.5235	11.4453	ENSMUSG00000026219	Trip12
TC0100002702.mm.2	5.84116	5.35863	5.61972	5.73813	5.78597	6.17986	6.65048	6.5771	7.05861	6.56889	6.56761	6.80268	ENSMUSG00000026220	Slc16a14
TC0100002707.mm.2	7.05365	7.49746	7.74165	7.67486	7.55125	7.41749	7.48028	7.48679	7.69226	7.7723	7.71727	7.41066	ENSMUSG00000052477,ENSMUSG00000089844	C130026I21Rik,A530032D15Rik
TC0100002711.mm.2	6.56291	6.48701	6.48255	6.36203	6.58521	6.57054	6.18765	6.14587	6.3224	6.51149	6.69525	6.22009	NA	NA
TC0100002721.mm.2	3.95217	3.99552	4.05526	4.03873	3.82671	3.75883	3.88103	3.91092	3.75936	4.08501	3.78346	3.90667	ENSMUSG00000062783	Csprs,Gm2666
TC0100002725.mm.2	6.54254	6.94321	7.23843	7.07977	7.23407	7.47772	7.30555	7.08509	7.41426	7.4354	7.19035	7.03332	ENSMUSG00000070034	Sp110
TC0100002729.mm.2	5.45224	5.33202	5.42011	5.04785	5.34589	5.27189	5.05348	5.39582	5.44216	5.45786	5.48575	5.36177	ENSMUSG00000052760	A630001G21Rik
TC0100002734.mm.2	4.54136	4.36655	4.44773	4.57079	4.4536	4.505	4.65888	4.5807	4.41435	4.55954	4.24852	4.50255	ENSMUSG00000049608	Gpr55
TC0100002736.mm.2	3.76804	3.354	3.65271	3.32701	3.68217	3.43649	3.99029	3.62858	3.59428	3.69169	3.68279	3.76442	ENSMUSG00000026228	Htr2b
TC0100002739.mm.2	11.7291	12.0123	11.9298	11.949	11.9061	11.8677	11.985	12.0697	12.0516	11.8794	12.0347	12.0028	ENSMUSG00000026234	Ncl
TC0100002743.mm.2	4.73205	3.97842	4.39895	4.50496	3.90201	4.13834	4.23488	4.40827	3.94341	4.38919	4.38849	4.09931	ENSMUSG00000026237	Nmur1
TC0100002748.mm.2	8.80232	8.61261	8.6636	8.65367	8.67339	8.67766	8.64105	8.90074	8.71602	8.83089	8.66665	8.68817	ENSMUSG00000026239	Pde6d
TC0100002751.mm.2	7.37051	7.24635	7.25146	7.1031	7.18933	7.45593	7.38017	6.81075	7.21341	7.47099	7.28665	7.49456	ENSMUSG00000026241	Nppc
TC0100002756.mm.2	3.627	3.97466	3.4981	3.71971	3.89187	3.7816	3.75507	3.90413	3.68825	3.70699	4.04465	3.53077	ENSMUSG00000026246	Alppl2
TC0100002757.mm.2	5.07045	5.67116	5.15155	5.40259	5.15103	5.58825	4.98901	5.06395	4.90971	5.41561	5.25234	4.96542	ENSMUSG00000079440	Alpi
TC0100002758.mm.2	8.5937	8.00731	8.18962	7.99084	7.85106	7.9726	7.84254	7.79952	7.63989	8.02923	7.46051	7.97256	ENSMUSG00000026247	Ecel1
TC0100002762.mm.2	5.47412	5.50984	5.59233	4.91244	4.94367	5.72541	5.63063	4.87007	4.84006	5.15335	5.35686	4.9227	ENSMUSG00000079436	Kcnj13
TC0100002764.mm.2	7.92685	7.70651	7.70076	7.83419	7.78638	7.7419	7.67513	7.81587	7.97906	7.95921	7.72589	7.92281	ENSMUSG00000026259	Ngef
TC0100002769.mm.2	9.64195	9.64095	9.68833	9.76718	9.61436	9.71859	9.48989	9.6802	9.78965	9.6894	9.62723	9.72043	ENSMUSG00000005501	Usp40
TC0100002771.mm.2	4.68043	4.69651	4.57389	4.95554	4.82159	4.42839	4.39157	4.54372	3.93238	4.57497	4.46713	4.31471	ENSMUSG00000081984	Dnajb3
TC0100002772.mm.2	11.071	11.185	11.1919	11.0977	11.0537	11.1112	10.6429	10.7756	10.7864	10.6134	10.6504	10.6469	ENSMUSG00000044783,NA	A730008H23Rik,Hjurp,6430706D22Rik
TC0100002775.mm.2	9.54184	9.38033	9.39579	9.4491	9.38779	9.5125	9.5215	9.31253	9.26031	9.47695	9.45116	9.29133	ENSMUSG00000062310	Glrp1
TC0100002776.mm.2	11.4388	11.1359	11.1928	11.1775	11.1751	11.1769	11.1804	11.2372	11.1584	11.4104	11.225	11.42	ENSMUSG00000049866	Arl4c
TC0100002781.mm.2	8.06176	7.57899	7.34877	7.71585	7.49319	7.36985	7.01772	6.69726	6.65135	7.23524	7.37886	6.75812	ENSMUSG00000034486	Gbx2
TC0100002783.mm.2	6.21827	6.31565	6.42432	6.32031	5.89913	6.25124	6.4624	6.16614	6.17245	6.26517	6.23331	6.13861	ENSMUSG00000067081	Asb18
TC0100002784.mm.2	5.11256	4.753	5.01013	4.72202	4.82377	4.99583	5.03557	4.73842	4.91874	4.92513	4.77391	4.7601	ENSMUSG00000026301	Iqca
TC0100002789.mm.2	7.12986	7.41523	7.28463	7.44227	7.10904	7.34155	7.44238	7.3014	7.38764	7.4422	7.56125	7.39532	ENSMUSG00000048126	Col6a3
TC0100002793.mm.2	7.02166	6.84155	6.74653	6.75702	6.72663	6.88089	6.58123	6.7418	6.89561	6.8677	6.87446	6.78241	ENSMUSG00000026304	Rab17
TC0100002798.mm.2	9.76036	9.81956	9.90321	9.90471	9.83973	9.6217	9.8065	9.87894	9.85893	9.95447	9.66127	9.96251	ENSMUSG00000026309	Ilkap
TC0100002800.mm.2	10.1611	9.59299	9.50844	9.63477	9.67538	9.71365	10.0319	10.0034	9.8746	9.70264	9.70429	9.69835	ENSMUSG00000067071	Hes6
TC0100002801.mm.2	8.31469	8.01139	7.77603	8.04365	7.95503	7.78499	8.02324	8.06272	8.32437	7.93147	7.8994	8.03515	ENSMUSG00000055866	Per2
TC0100002805.mm.2	9.52814	8.7246	8.65382	8.63088	8.48222	8.52084	8.27966	8.37486	8.4267	8.47681	8.54797	8.49529	NA	NA
TC0100002806.mm.2	9.41443	9.12195	9.28698	9.1251	9.0621	9.1702	8.96637	9.0103	9.1842	9.09143	9.21157	9.04329	ENSMUSG00000026313	Hdac4
TC0100002810.mm.2	11.0465	10.8121	10.6879	10.8693	10.9361	10.8932	11.0654	11.2406	11.0367	11.2434	10.8389	11.1673	ENSMUSG00000026260	Ndufa10
TC0100002812.mm.2	5.86633	6.15401	6.02225	6.10604	6.03395	6.0831	5.65454	5.71687	6.15118	6.07014	6.09089	6.18835	ENSMUSG00000067064	Olfr1416
TC0100002813.mm.2	5.0227	5.22999	4.99075	4.90767	5.09651	5.27545	4.96493	5.23995	4.50675	5.29756	4.95191	4.79655	ENSMUSG00000057464	Olfr1415
TC0100002814.mm.2	5.06802	5.03018	5.45409	5.60034	5.47194	5.50947	5.63966	5.58254	5.97869	5.64982	5.45109	5.45558	ENSMUSG00000042849	Olfr1414
TC0100002816.mm.2	12.4281	12.2283	12.1764	12.2204	12.2498	12.231	12.3699	12.3561	12.4083	12.2689	12.3071	12.3223	ENSMUSG00000073616	Myeov2
TC0100002817.mm.2	4.52603	4.53446	4.50539	4.43733	4.32365	4.66022	4.46385	4.42257	4.39471	4.36627	4.82848	4.81609	ENSMUSG00000044055	Otos
TC0100002823.mm.2	6.25545	6.56964	6.5715	6.36729	6.21705	6.29803	6.40575	6.54023	6.39341	6.40827	6.32454	6.34326	ENSMUSG00000034212	Ankmy1
TC0100002827.mm.2	10.4798	9.86443	9.94884	9.77132	9.62835	9.71306	10.4373	10.5478	10.6394	10.4646	10.7069	10.583	ENSMUSG00000014602	Kif1a
TC0100002830.mm.2	4.83463	4.69515	4.65587	4.45044	5.17812	5.02136	4.75901	4.87533	4.68395	4.73728	4.76626	4.58013	ENSMUSG00000034159	2310007B03Rik
TC0100002831.mm.2	9.42354	8.85991	9.11595	8.95699	9.00863	9.14167	8.94887	9.03429	9.00752	9.05862	9.11842	9.09012	ENSMUSG00000026273	Mterf4
TC0100002832.mm.2	6.52354	7.19794	7.23931	7.33679	7.13934	7.01784	6.89987	6.89639	7.03648	7.07847	7.09351	7.20114	ENSMUSG00000026274	Pask
TC0100002833.mm.2	12.4315	12.4279	12.4926	12.513	12.3701	12.4073	12.3849	12.5022	12.527	12.3982	12.4008	12.3708	ENSMUSG00000034088	Hdlbp
TC0100002836.mm.2	9.78342	9.62709	9.70992	9.66769	9.59106	9.63177	9.69738	9.74067	9.63875	9.63829	9.6674	9.75212	ENSMUSG00000026277	Stk25
TC0100002837.mm.2	9.77493	9.02685	9.14018	9.08102	9.21365	9.11174	9.23477	9.30188	9.13428	9.20021	8.96906	9.14502	ENSMUSG00000026279	Thap4
TC0100002838.mm.2	10.3	10.0365	9.96906	10.1453	10.1889	10.0502	9.7719	10.1445	10.0157	10.0648	9.87285	10.0162	ENSMUSG00000026281	Dtymk
TC0100002840.mm.2	4.73886	4.84759	4.92527	4.84441	4.71586	4.86417	4.90355	4.88418	4.96918	4.92401	5.20247	4.62189	ENSMUSG00000026285	Pdcd1
TC0100002844.mm.2	7.43089	7.02904	7.13859	6.60415	6.95244	7.02537	5.87985	5.8014	5.67077	5.93946	6.20933	6.1435	ENSMUSG00000040710	St8sia4
TC0100002856.mm.2	5.16148	4.74683	4.83587	4.80686	4.7105	4.68257	4.81023	4.77781	4.86597	4.60522	5.14764	4.54182	ENSMUSG00000040693	Slco4c1
TC0100002857.mm.2	3.55907	3.3125	3.28117	3.52522	3.2847	3.48684	3.48062	3.5281	3.45584	3.4767	3.38725	3.39876	ENSMUSG00000045463	Slco6b1
TC0100002859.mm.2	3.9968	4.08378	4.35679	4.3659	4.03646	4.2529	3.9433	4.21849	4.48591	4.33683	4.24834	4.37502	ENSMUSG00000026331	Slco6c1
TC0100002863.mm.2	8.35815	8.27636	8.19459	8.19965	8.24537	8.29382	7.44205	7.46768	7.77546	7.74846	7.58926	7.92135	ENSMUSG00000044768	D1Ertd622e
TC0100002864.mm.2	9.12184	9.01723	9.0154	9.02886	9.08083	9.02801	8.96215	9.2103	9.14202	9.08715	9.10457	9.26401	ENSMUSG00000040648	Ppip5k2
TC0100002866.mm.2	10.9405	10.752	10.7028	10.7188	10.6794	10.6753	10.701	10.8669	10.8598	10.6751	10.8309	10.6668	ENSMUSG00000026335	Pam
TC0100002887.mm.2	4.83082	4.27911	4.69949	4.86532	4.58205	4.71363	4.67887	4.70988	4.89884	4.73956	4.52868	4.77196	ENSMUSG00000047496	Rnf152
TC0100002888.mm.2	9.02758	8.64812	8.59799	8.6112	8.48331	8.5318	8.61901	8.78766	8.87372	8.69765	8.74943	8.86411	ENSMUSG00000056536	Pign
TC0100002894.mm.2	10.4917	10.5262	10.4994	10.4737	10.4206	10.4035	10.3758	10.5765	10.6886	10.5138	10.4293	10.4869	ENSMUSG00000057329	Bcl2
TC0100002899.mm.2	9.56058	9.5471	9.52979	9.64972	9.62837	9.60794	9.54203	9.67385	9.58643	9.74498	9.48427	9.71785	ENSMUSG00000009905	Kdsr
TC0100002900.mm.2	10.27	10.5705	10.5209	10.5402	10.5602	10.5075	10.4134	10.5383	10.491	10.4659	10.462	10.5795	ENSMUSG00000009907	Vps4b
TC0100002903.mm.2	4.59671	4.45725	3.81429	3.98448	4.03276	3.8416	4.05619	4.26689	3.87259	4.14306	3.97007	4.10076	ENSMUSG00000044594	Serpinb3a
TC0100002904.mm.2	3.07099	3.27753	3.33755	3.3024	3.22221	3.42832	3.37334	3.07298	3.35284	3.41348	3.50101	3.32941	ENSMUSG00000058017	Serpinb3d
TC0100002916.mm.2	7.72547	8.0399	8.01416	7.90628	7.70563	7.50048	7.96177	8.37246	8.2982	8.13309	8.37148	8.34837	ENSMUSG00000047216	Cdh19
TC0100002921.mm.2	8.79047	8.49882	8.73178	8.50827	8.69997	8.61629	8.70939	8.93255	8.84783	8.59937	8.88904	8.79662	ENSMUSG00000038702	Dsel
TC0100002936.mm.2	10.9549	10.925	11.0042	10.949	10.9514	10.9251	10.8283	10.977	11.0209	10.7615	10.9463	10.9079	ENSMUSG00000026374	Tsn
TC0100002938.mm.2	10.6789	11.0736	10.2675	10.9789	11.0322	11.0751	11.0241	11.1968	10.9991	10.8729	10.7045	10.7921	ENSMUSG00000107722	2900060B14Rik
TC0100002942.mm.2	5.89914	6.37706	6.14705	6.10114	6.14267	5.72719	7.26884	7.31179	7.73872	6.86155	7.11637	7.19012	ENSMUSG00000048402	Gli2
TC0100002945.mm.2	7.75489	7.56353	7.8618	7.91517	7.35975	7.61133	8.57185	8.41102	8.38032	8.27246	8.55714	8.04867	ENSMUSG00000037035	Inhbb
TC0100002947.mm.2	10.3027	10.189	10.2778	10.2788	10.2959	10.2738	10.4677	10.155	10.3061	10.3574	10.5606	10.3267	ENSMUSG00000004451	Ralb
TC0100002950.mm.2	9.6153	9.68382	9.68699	9.6978	9.76071	9.50606	8.86313	9.00875	9.17687	8.79459	8.78272	8.82766	ENSMUSG00000026383	Epb41l5
TC0100002954.mm.2	8.55266	7.85512	7.76616	7.73868	7.64842	7.71583	8.49412	8.43403	8.56129	8.43579	8.64977	8.61384	ENSMUSG00000026384	Ptpn4
TC0100002960.mm.2	7.76704	7.88461	7.83884	7.73201	7.71664	7.65337	7.76483	8.1341	7.89331	7.78337	7.80978	7.81028	ENSMUSG00000036975	Tmem177
TC0100002961.mm.2	3.90933	4.27282	3.81189	4.34405	3.9333	4.32308	4.25385	3.88631	4.00296	4.16904	4.10921	3.90181	ENSMUSG00000036962	Cfap221
TC0100002963.mm.2	5.5868	5.70592	6.34955	5.6387	6.05032	6.02901	6.5488	6.51037	6.42783	6.90832	6.43164	6.81183	ENSMUSG00000050777	Tmem37
TC0100002964.mm.2	11.9607	12.2293	12.1654	12.2395	12.2171	12.2271	12.5113	12.6479	12.5381	12.379	12.4157	12.4533	ENSMUSG00000026385	Dbi
TC0100002965.mm.2	6.47882	6.86322	6.51758	6.25167	6.83463	6.45281	6.52799	6.72268	6.6798	6.64457	6.46089	6.82341	ENSMUSG00000026389	Steap3
TC0100002967.mm.2	6.07045	6.30363	6.67205	6.42302	6.1426	6.31104	6.17598	6.5429	6.0466	6.4201	6.36896	6.30559	ENSMUSG00000026390	Marco
TC0100002969.mm.2	7.56483	7.56849	7.56742	7.57459	7.69148	7.85022	7.28993	7.56058	7.5221	7.38034	7.10555	7.75897	ENSMUSG00000003721	Insig2
TC0100002973.mm.2	5.65927	5.5854	5.71057	5.92494	5.61339	5.91023	5.32892	5.16662	5.3166	5.60601	5.15774	5.51341	ENSMUSG00000050534	Htr5b
TC0100002974.mm.2	10.8092	11.4681	11.4468	11.4516	11.44	11.4043	11.2544	11.3462	11.2939	11.5616	11.1466	11.5813	ENSMUSG00000001674	Ddx18
TC0100002977.mm.2	4.08945	3.92618	4.03277	3.99027	4.08179	4.14366	4.12012	4.10836	3.9345	3.87417	4.55425	4.14135	ENSMUSG00000036815	Dpp10
TC0100002993.mm.2	12.2712	12.2231	12.2475	12.1528	12.1502	12.1424	12.242	12.3093	12.3402	12.3124	12.2847	12.3789	ENSMUSG00000026341	Actr3
TC0100002997.mm.2	9.52366	8.98217	9.08198	9.08003	9.07313	9.06842	8.66202	8.65	8.67358	8.58571	8.50516	8.55049	ENSMUSG00000026344	Lypd1
TC0100002998.mm.2	9.61855	8.73001	8.81947	8.93092	8.65681	8.62535	8.78034	8.76815	8.88596	8.80425	8.82053	8.85432	ENSMUSG00000049690	Nckap5
TC0100003010.mm.2	6.8997	7.5462	7.3734	6.97989	7.17978	7.1886	7.23411	7.0197	7.1429	7.21506	7.09931	7.33882	ENSMUSG00000026347	Tmem163
TC0100003015.mm.2	4.39491	4.40631	4.49933	4.69362	3.88717	4.22117	4.52411	3.92414	4.26245	4.17796	4.33499	3.69079	ENSMUSG00000051590	Map3k19
TC0100003021.mm.2	7.95109	7.5317	7.84543	7.44822	7.82415	7.56835	7.05365	7.2062	7.1679	7.1652	6.90728	7.21901	ENSMUSG00000036086	Zranb3
TC0100003025.mm.2	6.15982	6.13811	5.87482	5.70963	5.77096	5.80487	5.92518	5.65998	5.56751	5.75026	5.62629	5.62457	ENSMUSG00000026354	Lct
TC0100003026.mm.2	11.2938	10.7585	10.9117	10.7125	10.8562	10.7569	10.2941	10.3364	10.3549	10.3003	10.4523	10.3904	ENSMUSG00000026355	Mcm6
TC0100003027.mm.2	9.71619	9.93571	9.81802	9.82673	9.81951	9.91452	9.93649	10.0299	9.9395	9.96751	9.95246	9.94123	ENSMUSG00000026356	Dars
TC0100003029.mm.2	8.30883	7.75859	7.98418	7.79554	7.62244	7.72424	7.00386	6.90352	6.89019	7.48947	7.01543	7.27515	ENSMUSG00000045382	Cxcr4
TC0100003035.mm.2	4.10659	4.12511	4.46385	4.15062	4.13796	4.29794	4.42595	5.02081	4.28068	4.75716	4.63404	5.1014	ENSMUSG00000026401	Cd55b
TC0100003037.mm.2	3.82636	3.34687	3.7063	3.69169	4.03784	3.72898	4.38838	4.17209	3.83312	4.13068	3.78878	4.09765	ENSMUSG00000026399	Cd55
TC0100003039.mm.2	4.66414	4.6792	4.5145	4.01337	4.2275	4.58125	4.63071	4.42878	4.45948	4.4274	4.31774	4.55798	ENSMUSG00000042554	Zp3r
TC0100003041.mm.2	4.62257	4.22267	4.52348	4.30441	4.41864	4.41407	4.30598	4.24399	4.50769	3.93947	4.87884	4.15724	ENSMUSG00000026405	C4bp
TC0100003042.mm.2	8.86889	8.68006	8.8236	8.80955	8.73677	8.64042	9.22768	9.4019	9.41217	9.22835	9.37875	9.46598	ENSMUSG00000026409,NA	Pfkfb2,C4bp-ps1
TC0100003048.mm.2	5.36893	4.92284	4.88074	4.71753	4.71746	4.85736	4.89587	4.47471	4.44599	5.23763	4.6284	4.85366	ENSMUSG00000026420	Il24
TC0100003049.mm.2	3.81857	4.11783	3.80687	3.99655	3.90249	4.30676	4.02499	4.1313	4.18967	4.04351	4.12059	3.87543	ENSMUSG00000026416	Il20
TC0100003050.mm.2	4.25094	4.42695	4.61506	3.97896	4.28396	4.57625	4.22489	4.39617	4.25741	4.06298	4.42005	4.14274	ENSMUSG00000016524	Il19
TC0100003051.mm.2	5.37556	5.7181	5.74281	5.88474	5.93043	5.85181	6.10613	6.01313	5.8175	6.19818	5.72417	5.71648	ENSMUSG00000016528	Mapkapk2
TC0100003055.mm.2	8.86776	8.86877	8.86712	9.05867	8.81126	8.94078	8.98023	8.85854	8.93915	9.09114	8.91772	8.84842	ENSMUSG00000016526	Dyrk3
TC0100003056.mm.2	5.3964	4.96728	5.27787	4.71695	4.75044	5.07745	4.97774	5.21192	5.29361	5.32947	4.96786	5.11798	ENSMUSG00000026430	Rassf5
TC0100003057.mm.2	6.54523	6.15595	6.09703	6.3517	6.35614	6.21236	6.34476	6.48869	6.19415	6.60892	6.15805	6.117	ENSMUSG00000042349	Ikbke
TC0100003058.mm.2	11.5716	11.471	11.4075	11.5267	11.4882	11.4275	11.2013	11.4018	11.4067	11.3836	11.234	11.3489	ENSMUSG00000026425	Srgap2
TC0100003068.mm.2	7.01342	7.33518	7.11998	7.00013	6.96463	7.09536	7.08342	7.15752	7.11078	7.00376	7.01364	7.06935	ENSMUSG00000059149	Mfsd4a
TC0100003069.mm.2	6.12161	6.53374	6.84569	6.76624	6.7932	6.90016	6.89059	6.87427	6.75973	7.07178	6.82648	6.57874	ENSMUSG00000026437	Cdk18
TC0100003071.mm.2	4.35105	4.43511	4.37875	4.58661	4.46006	4.45399	4.38807	4.5781	4.27075	4.1219	4.51334	4.47086	NA	NA
TC0100003074.mm.2	9.13168	8.70565	8.76702	8.69362	8.79976	8.82592	8.84382	8.51962	8.5868	8.68361	8.81475	8.59102	ENSMUSG00000042066	Tmcc2
TC0100003079.mm.2	5.56977	5.3833	5.67242	5.19923	5.35164	5.4066	5.39921	5.28234	5.17454	5.42078	5.3775	5.32101	ENSMUSG00000053024	Cntn2
TC0100003080.mm.2	6.67635	6.36856	6.52121	6.56294	6.47817	6.41882	7.24606	7.32632	7.41724	7.14123	7.16393	7.22455	ENSMUSG00000026442	Nfasc
TC0100003087.mm.2	9.82361	10.3946	10.3802	10.345	10.4353	10.3618	9.99887	10.2139	10.3946	10.3138	10.2422	10.2935	ENSMUSG00000054387	Mdm4
TC0100003088.mm.2	7.1856	7.75621	7.74444	7.83492	7.42333	7.58689	7.70471	7.66608	7.4524	7.73349	7.74927	7.78894	NA	NA
TC0100003090.mm.2	8.42646	8.02685	8.30651	8.2876	8.28432	8.49805	8.77693	7.94448	7.8682	8.35615	8.39722	8.21786	ENSMUSG00000070643	Sox13
TC0100003092.mm.2	8.01983	9.50303	9.33941	9.40729	9.39898	9.15033	9.39867	9.53196	9.48057	9.39769	9.36475	9.56682	ENSMUSG00000090553	Snrpe
TC0100003093.mm.2	11.1164	11.2532	11.2285	11.1663	11.1748	11.0626	10.9831	11.1221	11.1187	11.1841	11.1544	11.2106	ENSMUSG00000094410,ENSMUSG00000102049,ENSMUSG00000102976	Zbed6,Zc3h11a
TC0100003094.mm.2	5.6708	5.67874	5.14855	5.86584	5.19558	6.02849	5.28636	5.52251	6.11176	5.43391	5.70324	5.86357	ENSMUSG00000051998	Lax1
TC0100003095.mm.2	7.74425	7.06634	7.18181	7.0015	7.14592	7.13697	7.45047	7.07994	7.23596	7.49462	7.63028	7.10818	NA	NA
TC0100003096.mm.2	7.93263	7.20359	7.61748	7.07586	7.10689	7.26473	8.02212	8.06739	8.36388	8.07058	8.33826	7.96698	ENSMUSG00000026463,ENSMUSG00000098606	Atp2b4,Mir6903
TC0100003098.mm.2	6.73483	6.38114	6.1721	6.07488	5.80104	6.08545	6.39984	6.84352	6.47816	6.39916	6.55194	6.43881	ENSMUSG00000010311	Optc
TC0100003099.mm.2	6.3475	6.41561	6.23558	6.14731	6.44505	6.37619	6.03542	6.13065	6.16889	5.95931	6.26239	5.59794	ENSMUSG00000041577	Prelp
TC0100003102.mm.2	9.51413	9.7315	9.76989	9.64711	9.69749	9.73795	10.6024	10.8206	10.7507	10.6228	10.6215	10.5886	ENSMUSG00000020423	Btg2
TC0100003104.mm.2	8.82111	8.43434	8.56687	8.55689	8.60232	8.47382	9.02745	8.90973	8.96061	8.32051	8.54059	8.31524	ENSMUSG00000042429	Adora1
TC0100003107.mm.2	5.62767	5.49755	5.66772	5.39558	5.20991	5.46895	5.92349	5.67995	5.37185	5.7857	5.70971	5.74284	ENSMUSG00000026458	Ppfia4
TC0100003108.mm.2	11.5584	10.967	11.0447	10.9829	11.1074	10.9858	10.7531	10.8796	10.9148	10.9498	11.0035	10.9524	ENSMUSG00000042305	Tmem183a
TC0100003111.mm.2	3.53658	3.75458	3.57188	3.70179	3.32636	3.49175	3.53252	3.38609	3.62593	3.52772	3.88681	3.33306	ENSMUSG00000046367	Mgat4e
TC0100003113.mm.2	7.38459	7.08357	6.96554	7.03528	6.91346	6.9499	7.24519	7.79476	7.48293	7.26346	7.3973	7.29153	ENSMUSG00000073557	Ppp1r12b
TC0100003119.mm.2	5.60553	5.89032	5.79728	5.89523	5.7252	5.87856	5.70057	5.45162	5.43404	5.56461	5.80129	5.54033	ENSMUSG00000042793	Lgr6
TC0100003120.mm.2	5.39119	4.87574	4.95889	5.05117	4.64014	4.72644	5.08354	5.09025	4.96287	5.20696	4.98891	4.79398	NA	Ptprv
TC0100003122.mm.2	7.77598	7.70697	7.63296	7.97971	7.85027	7.81777	9.57425	9.87034	9.85313	9.73359	9.35852	9.74073	ENSMUSG00000026424	Gpr37l1
TC0100003123.mm.2	6.27755	5.42183	5.72672	5.53021	5.58095	5.64979	6.05121	5.80211	5.45671	5.55835	5.88022	5.51981	ENSMUSG00000003051	Elf3
TC0100003124.mm.2	8.90944	9.29432	9.3384	9.48218	9.37194	9.36252	9.37973	9.27432	9.44665	9.11484	9.25559	9.16981	ENSMUSG00000041926	Rnpep
TC0100003125.mm.2	11.3734	11.4261	11.311	11.4289	11.444	11.4231	11.6501	11.7538	11.7461	11.6768	11.6079	11.7429	ENSMUSG00000062580	Timm17a
TC0100003127.mm.2	9.6369	9.21994	9.27184	9.33148	9.32544	9.40062	9.50011	9.45091	9.49106	9.54192	9.27074	9.44151	ENSMUSG00000041889	Shisa4
TC0100003128.mm.2	11.1763	10.9951	10.9721	10.9327	11.0117	10.94	10.9773	11.0411	11.0411	11.0475	11.0847	11.1245	ENSMUSG00000041879	Ipo9
TC0100003129.mm.2	10.3594	9.7037	9.88605	9.7038	9.43072	9.62981	9.42594	9.49923	9.75557	9.42533	9.74193	9.31974	ENSMUSG00000009418	Nav1
TC0100003138.mm.2	6.72721	6.39229	5.88526	5.65894	5.82973	6.29004	5.88249	5.9091	6.26083	5.89549	6.29718	6.13323	ENSMUSG00000026413	Pkp1
TC0100003139.mm.2	5.28461	5.7056	5.69446	5.22431	5.34446	5.64477	5.69701	5.40815	5.23194	5.26016	5.4735	5.39812	ENSMUSG00000051985	Igfn1
TC0100003140.mm.2	3.98861	4.3814	4.8412	4.51464	4.29182	4.78709	4.79249	4.39614	4.27092	4.8218	4.66896	4.80912	ENSMUSG00000086264	Gm15850
TC0100003141.mm.2	4.61226	4.51137	4.77595	4.75476	4.84929	4.59774	4.86879	4.60504	4.49591	4.5919	5.24555	4.63851	NA	Mroh3
TC0100003142.mm.2	6.93811	6.57982	6.80268	6.657	6.65266	6.95223	6.89913	6.93147	6.92388	7.06162	6.92097	6.8106	ENSMUSG00000041605	5730559C18Rik
TC0100003145.mm.2	5.62414	6.86666	6.88611	6.93318	6.65859	6.73145	6.35756	6.82571	6.98175	6.73468	6.913	6.65817	ENSMUSG00000052759	Gpr25
TC0100003146.mm.2	11.133	10.7852	10.8925	10.7705	10.6664	10.6333	10.8238	10.8305	10.8045	10.8984	10.9943	10.996	ENSMUSG00000041570	Camsap2
TC0100003155.mm.2	7.59414	7.31651	7.3036	7.14692	7.15384	7.28405	6.65353	6.47524	6.90912	7.11305	6.46871	7.01301	ENSMUSG00000026398	Nr5a2
TC0100003167.mm.2	5.66749	5.60572	5.43366	5.83833	5.09074	5.44446	5.54872	5.89407	5.81868	5.23494	5.61688	5.60683	ENSMUSG00000026395	Ptprc
TC0100003170.mm.2	10.746	10.749	10.8229	10.7323	10.8378	10.7042	10.7947	10.9297	10.8459	10.8658	10.8223	11.0301	ENSMUSG00000026393	Nek7
TC0100003175.mm.2	5.48291	5.72721	5.7506	5.60243	5.44572	5.82003	5.95884	5.76837	5.75292	5.63424	5.74595	5.66368	ENSMUSG00000019230	Lhx9
TC0100003176.mm.2	6.61032	7.19716	6.68009	6.8423	6.97934	6.99932	6.89871	6.89013	6.90194	6.8785	6.30595	7.18767	ENSMUSG00000079283	2310009B15Rik
TC0100003183.mm.2	4.39494	3.92948	4.57071	3.8287	4.13198	4.03605	3.81477	3.83478	4.01594	3.20349	3.5529	3.74888	ENSMUSG00000063681	Crb1
TC0100003186.mm.2	3.33512	3.17835	3.20248	3.15159	3.35219	3.20766	3.21333	3.31212	3.26395	3.38932	3.29751	3.38284	ENSMUSG00000057037	Cfhr1
TC0100003190.mm.2	3.69287	3.52932	3.30721	3.47382	3.69807	3.50959	3.59044	3.52071	3.38916	3.40715	3.37474	3.44727	ENSMUSG00000070594	Gm4788
TC0100003191.mm.2	3.79755	3.79136	3.8986	4.0265	3.81344	3.90258	3.78677	3.90875	3.71934	4.20233	3.88617	3.83845	ENSMUSG00000033898	Cfhr2
TC0100003193.mm.2	3.8446	4.03042	4.06891	3.90252	3.5722	4.21897	3.83146	3.71225	3.80159	3.86544	4.26359	3.93418	ENSMUSG00000026365	Cfh
TC0100003202.mm.2	9.62917	9.99619	9.96528	10.014	9.94681	9.81367	9.86215	10.105	10.1493	10.2121	10.1755	10.0979	ENSMUSG00000026361	Cdc73
TC0100003203.mm.2	9.69501	9.37072	9.3915	9.26328	9.29145	9.28574	9.44583	9.53952	9.74775	9.6006	9.56663	9.72068	ENSMUSG00000018199	Trove2
TC0100003204.mm.2	10.6558	9.67841	9.64656	9.65301	9.70198	9.70762	8.621	8.87662	8.54191	9.11358	8.28459	9.01575	ENSMUSG00000026360	Rgs2
TC0100003205.mm.2	4.71479	3.9847	3.91917	3.96228	4.29457	4.27609	4.20107	4.12828	4.06367	3.85188	4.14928	3.70168	ENSMUSG00000051079	Rgs13
TC0100003207.mm.2	3.81854	4.59504	4.39666	4.21986	4.42782	4.02748	4.22744	4.45268	4.26559	4.41427	4.57405	4.04771	ENSMUSG00000026358	Rgs1
TC0100003208.mm.2	3.72296	3.5424	3.17341	3.61302	3.30603	3.49148	3.2437	3.37787	3.41794	3.73738	3.08802	3.56106	ENSMUSG00000098509	Rgs21
TC0100003210.mm.2	4.36457	3.44107	3.46268	3.43707	3.63738	3.5431	3.66364	3.59127	3.51705	3.36371	3.70312	3.37228	ENSMUSG00000026357	Rgs18
TC0100003233.mm.2	5.84373	5.94962	6.18833	6.08088	6.32895	6.51867	7.26618	7.35586	7.25848	7.20068	7.34569	7.6852	ENSMUSG00000056220	Pla2g4a
TC0100003239.mm.2	8.43907	8.49597	8.57139	8.50644	8.63568	8.46469	8.56958	8.68978	8.70163	8.48431	8.68177	8.75765	ENSMUSG00000006010	BC003331
TC0100003240.mm.2	4.52846	4.46116	4.69804	4.53611	4.68101	4.58635	4.36924	4.62782	4.12786	4.65857	4.18836	4.50974	ENSMUSG00000006014	Prg4
TC0100003241.mm.2	6.17399	5.79203	5.97038	5.71102	5.87837	5.84624	5.99562	4.66381	5.43856	5.79333	5.4048	5.52731	ENSMUSG00000066842	Hmcn1
TC0100003253.mm.2	5.76136	6.16874	5.89075	6.29511	6.28431	5.96492	5.66674	6.03667	6.05429	5.93532	6.03634	6.17336	ENSMUSG00000052748	Swt1
TC0100003254.mm.2	11.0605	11.1005	11.2215	11.0936	11.0157	11.0366	10.9792	10.945	10.9683	10.9916	10.9826	11.0422	ENSMUSG00000026484	Rnf2
TC0100003258.mm.2	11.6544	11.8049	11.759	11.8479	11.9412	11.8416	11.2476	11.3673	11.3767	11.0132	10.7113	11.1713	ENSMUSG00000032666	1700025G04Rik
TC0100003262.mm.2	5.15579	7.86475	7.36026	7.8329	7.93965	7.64847	7.63456	7.4477	7.49992	7.08575	7.54591	7.64517	ENSMUSG00000014980	Tsen15
TC0100003264.mm.2	11.0562	10.7304	10.8077	10.7301	10.8154	10.6867	10.2936	10.3481	10.2575	10.3782	9.94397	10.4202	ENSMUSG00000026482	Rgl1
TC0100003271.mm.2	10.5719	10.8082	10.87	10.7523	10.8456	10.8359	10.7843	10.9304	10.9155	10.9281	10.8802	10.9679	ENSMUSG00000042772	Smg7
TC0100003272.mm.2	9.03138	8.60044	8.73781	8.75953	8.65535	8.78847	8.78945	8.47483	8.72181	8.66519	8.98215	8.81217	ENSMUSG00000026479	Lamc2
TC0100003273.mm.2	11.3973	10.941	10.9293	10.972	10.9628	10.8408	10.935	11.0731	11.1871	11.0765	11.1882	11.1768	ENSMUSG00000026478	Lamc1
TC0100003276.mm.2	3.98706	4.52965	3.84995	3.86273	4.03079	3.93623	3.98441	3.78836	3.91914	3.8694	3.99776	4.06011	NA	E330020D12Rik
TC0100003279.mm.2	11.4809	11.6541	11.5502	11.522	11.5604	11.579	11.4136	11.6188	11.523	11.5434	11.4771	11.5759	ENSMUSG00000042699	Dhx9
TC0100003280.mm.2	9.36297	9.39502	9.13878	9.23523	9.41105	9.18947	9.62972	9.83823	9.78308	9.72768	9.59596	9.87311	ENSMUSG00000042684	Npl
TC0100003282.mm.2	4.76731	4.45209	4.70822	4.56594	4.3	4.44699	4.28297	4.29111	4.36851	4.73358	4.62126	4.28319	ENSMUSG00000042641	Rgsl1
TC0100003283.mm.2	5.23885	5.07724	4.68098	4.69489	4.80689	5.04094	4.84773	4.92038	4.87435	4.85358	5.03818	4.79287	ENSMUSG00000045968	Teddm2
TC0100003294.mm.2	4.91068	4.95036	4.57872	5.19114	4.8881	4.89999	4.78575	4.85274	5.57397	4.92109	4.95159	4.84751	ENSMUSG00000004110	Cacna1e
TC0100003300.mm.2	9.02074	8.54113	8.80784	8.72404	8.68827	8.81561	9.18403	9.13998	9.16449	9.03135	9.20048	9.0072	ENSMUSG00000056708	Ier5
TC0100003301.mm.2	7.37303	6.78355	6.68787	6.92121	6.86403	6.80118	8.12344	8.3579	8.01632	8.16219	7.89362	7.86981	ENSMUSG00000026471	Mr1
TC0100003302.mm.2	6.74852	6.70712	6.5299	6.7788	6.79503	6.58354	7.64479	7.98398	7.81137	7.70995	7.59036	7.63187	ENSMUSG00000033722	BC034090
TC0100003304.mm.2	9.83296	9.95391	10.0724	9.96573	9.97652	10.0419	10.4572	10.512	10.63	10.3301	10.5651	10.3655	ENSMUSG00000026469	Xpr1
TC0100003308.mm.2	7.71329	7.74766	7.68861	7.5588	7.51157	7.94079	7.72932	7.81634	7.61466	7.66961	7.77235	7.5021	ENSMUSG00000026468	Lhx4
TC0100003309.mm.2	10.5451	9.81707	9.76688	9.79121	9.92418	9.8952	9.88656	10.1318	10.0722	9.98577	9.91059	10.0996	ENSMUSG00000033684	Qsox1
TC0100003310.mm.2	9.48574	8.89581	9.18013	8.97808	8.90094	8.68683	8.91434	9.01056	9.45213	9.01661	9.57573	9.25859	ENSMUSG00000033671	Cep350
TC0100003313.mm.2	8.15015	8.39942	8.4539	8.54864	8.43618	8.5472	8.57408	8.71478	8.74657	8.33872	8.50257	8.54861	ENSMUSG00000026466	Tor1aip1
TC0100003315.mm.2	3.56478	3.70927	3.58171	3.81204	3.38304	3.72483	3.82063	3.41344	3.6109	3.74504	3.40899	3.42171	ENSMUSG00000015484	Fam163a
TC0100003316.mm.2	4.2549	3.876	4.1168	4.09121	3.8048	3.85523	4.1768	3.86089	4.25503	4.10859	4.4799	4.04464	ENSMUSG00000060985	Tdrd5
TC0100003318.mm.2	3.82928	4.16045	3.80501	3.91671	3.8157	3.69608	3.99955	3.5845	3.97443	3.77096	3.82759	3.57674	ENSMUSG00000026601	Axdnd1
TC0100003319.mm.2	11.3518	11.4258	11.294	11.3333	11.4701	11.3104	11.6047	11.6225	11.6624	11.7345	11.6179	11.7739	ENSMUSG00000026600	Soat1
TC0100003320.mm.2	8.70275	8.81158	8.70577	8.92832	8.9406	8.98537	9.1984	9.12252	9.18253	9.03996	9.09917	9.05603	ENSMUSG00000060519	Tor3a
TC0100003321.mm.2	10.9381	10.4792	10.4728	10.457	10.4645	10.4083	10.4009	10.6006	10.5819	10.4136	10.3934	10.32	ENSMUSG00000033557	Fam20b
TC0100003323.mm.2	10.2964	10.6267	10.5683	10.6605	10.6505	10.5778	10.5251	10.6295	10.7349	10.6011	10.6368	10.5718	ENSMUSG00000026594	Ralgps2
TC0100003327.mm.2	5.10339	4.76101	5.01644	5.1391	5.07501	5.81045	5.16684	5.30396	5.3512	5.2392	5.23087	5.32999	ENSMUSG00000026592	Tex35
TC0100003328.mm.2	10.5796	10.2156	10.2893	10.2849	10.1968	10.2809	10.4079	10.6269	10.7405	10.6301	10.585	10.7345	ENSMUSG00000070565	Rasal2
TC0100003338.mm.2	8.99256	8.62015	8.79034	8.70173	8.72371	8.74161	8.54917	8.67087	8.63021	8.65127	8.24738	8.64709	ENSMUSG00000004031	Brinp2
TC0100003341.mm.2	5.62813	5.16103	4.78635	4.71805	5.14879	4.9393	5.02266	4.91696	4.91302	5.30735	5.01771	5.27926	ENSMUSG00000073530	Pappa2
TC0100003349.mm.2	5.05905	4.75807	4.97611	4.97543	4.99401	4.68868	4.87417	4.64999	4.53384	5.23252	4.76143	4.79759	ENSMUSG00000026729	4930562F07Rik
TC0100003350.mm.2	5.78664	4.77948	4.99502	4.76515	5.03948	5.16122	5.10312	4.42527	4.82746	4.65124	5.27457	4.84352	ENSMUSG00000026725	Tnn
TC0100003351.mm.2	11.9954	12.1037	11.9455	12.0245	12.0211	12.0246	11.8462	12.0699	11.9775	11.849	11.9337	11.9863	ENSMUSG00000014226	Cacybp
TC0100003352.mm.2	10.4661	9.85682	9.93422	9.75927	9.6841	9.79485	9.95621	10.0459	10.0776	10.0565	10.072	10.121	ENSMUSG00000026721	Rabgap1l
TC0100003361.mm.2	5.44115	4.72008	4.93369	4.40378	4.72611	5.10232	4.55924	4.83732	4.89432	4.61438	5.17481	5.12608	NA	Gpr52
TC0100003370.mm.2	9.341	8.80817	9.01187	8.81993	8.58499	8.50403	8.59456	8.95175	9.12478	8.82566	8.96883	8.94327	ENSMUSG00000043467	Zbtb37
TC0100003371.mm.2	9.34713	8.96167	9.14963	9.11011	9.07987	9.16074	8.95721	8.98172	8.9057	8.82276	8.92665	8.91266	ENSMUSG00000026709	Dars2
TC0100003372.mm.2	9.39504	9.30014	9.27663	9.3712	9.34721	9.27979	9.18361	9.3069	9.22145	9.03197	9.02947	9.16694	ENSMUSG00000026705	Klhl20
TC0100003373.mm.2	5.32153	4.70662	4.81675	4.69749	5.13373	4.63155	4.8521	4.73566	4.76482	4.87798	4.79104	4.82018	NA	4930469G21Rik
TC0100003374.mm.2	9.84469	9.36128	9.30361	9.19219	9.1246	9.17171	9.81906	10.0984	9.98701	9.87802	9.73879	10.0194	ENSMUSG00000026701	Prdx6
TC0100003378.mm.2	4.964	5.87422	4.89534	5.09547	4.87901	5.40589	5.49405	5.28602	5.03254	5.07089	5.49932	5.08174	ENSMUSG00000000817	Fasl
TC0100003380.mm.2	9.87812	10.0713	10.0251	10.1205	10.135	10.0189	9.98871	10.1472	10.0826	10.0191	10.1077	10.257	ENSMUSG00000040297	Suco
TC0100003381.mm.2	3.78665	3.52118	3.93909	3.54395	3.92929	3.68692	4.23933	3.51707	3.94205	3.82952	3.99914	3.80816	ENSMUSG00000086277	4930558K02Rik
TC0100003382.mm.2	6.56774	6.61342	6.23775	6.18397	6.56056	6.29826	7.06005	7.30131	7.35078	6.84965	7.04897	7.3717	ENSMUSG00000040265	Dnm3
TC0100003393.mm.2	9.28884	9.30257	9.19517	9.30151	9.30576	9.25295	9.34617	9.47863	9.29094	9.43268	9.29778	9.30404	ENSMUSG00000026694	Mettl13
TC0100003395.mm.2	5.19717	5.44788	5.47316	5.44864	5.33633	5.61073	5.8764	5.34197	5.46783	5.99689	5.71562	5.24445	ENSMUSG00000091060	7420461P10Rik
TC0100003397.mm.2	12.385	12.2322	12.381	12.2257	12.0439	12.1552	12.2511	12.3675	12.4659	12.2648	12.4876	12.2952	ENSMUSG00000040225	Prrc2c
TC0100003399.mm.2	5.92163	5.64299	6.0459	6.14012	5.85247	5.98817	6.12835	6.06602	5.82274	5.86104	6.01623	5.7883	ENSMUSG00000026692	Fmo4
TC0100003401.mm.2	6.25539	6.75357	7.1867	7.27145	7.02672	6.7707	6.89303	6.77171	6.70701	7.0433	6.83144	6.71876	ENSMUSG00000040181	Fmo1
TC0100003402.mm.2	7.86179	8.27775	8.45766	8.47746	8.35166	8.55499	8.23095	8.38894	8.36106	8.73027	8.64774	8.32059	ENSMUSG00000040170	Fmo2
TC0100003404.mm.2	3.93815	4.36441	4.25484	4.33509	4.10831	4.25763	4.33369	4.43176	4.20767	4.37229	4.51838	4.31812	ENSMUSG00000095576	Fmo6
TC0100003406.mm.2	6.14333	6.47676	6.42439	6.56995	6.17061	6.3753	6.51029	6.24607	6.12145	6.58475	6.64436	6.33047	ENSMUSG00000026691	Fmo3
TC0100003407.mm.2	4.20538	3.82903	3.91328	3.76269	3.70107	3.60708	3.84765	3.82672	3.71879	3.78898	3.57354	3.67828	ENSMUSG00000071890	Mroh9
TC0100003409.mm.2	11.4622	10.8814	10.9004	10.9397	10.9757	10.9979	10.5967	10.7474	10.6739	10.7966	10.5867	10.8458	ENSMUSG00000026586	Prrx1
TC0100003412.mm.2	8.81079	8.57892	8.57628	8.5533	8.65213	8.59473	8.2347	8.31748	8.27902	8.50495	8.11091	8.54733	ENSMUSG00000040124	Gorab
TC0100003414.mm.2	3.56886	4.24134	4.04834	3.9793	3.78597	4.10289	4.29304	4.02153	3.91342	3.91868	4.20687	3.61035	ENSMUSG00000040113	Mettl11b
TC0100003416.mm.2	8.76625	8.49681	8.333	8.29955	8.40226	8.41093	7.89778	8.02959	8.0744	8.05142	7.82157	7.99445	ENSMUSG00000041406	BC055324
TC0100003421.mm.2	10.6707	10.8515	10.9006	10.9077	10.9083	10.8338	10.9524	10.9625	10.9023	11.0072	11.0102	10.9473	ENSMUSG00000026577	Blzf1
TC0100003422.mm.2	10.595	10.655	10.7709	10.617	10.6915	10.7182	11.5775	11.5956	11.5611	11.5269	11.6358	11.5361	ENSMUSG00000026576	Atp1b1
TC0100003432.mm.2	5.93324	6.14985	6.11306	6.01226	6.16534	6.02592	6.00737	6.13852	6.24632	6.22455	5.93553	6.00868	ENSMUSG00000026573	Xcl1
TC0100003437.mm.2	4.43615	5.05066	5.19057	5.16071	5.13113	5.22093	4.86171	4.98293	5.23115	5.2636	4.91335	5.0396	ENSMUSG00000026572	Tbx19
TC0100003439.mm.2	9.72162	9.5918	9.58923	9.55686	9.57769	9.61486	9.74592	9.95662	9.85924	9.75519	9.72404	9.76461	ENSMUSG00000040848	Sft2d2
TC0100003440.mm.2	9.85104	10.0894	10.1585	10.1656	10.1328	9.99374	10.1685	10.1613	9.97272	10.0774	10.2911	10.3165	ENSMUSG00000040843	Tiprl
TC0100003443.mm.2	8.47359	8.30097	8.41397	8.37364	8.36704	8.01985	8.33365	8.57423	8.3935	8.39357	8.31009	8.4921	ENSMUSG00000026571	Dcaf6
TC0100003449.mm.2	11.0747	10.7615	10.857	10.7248	10.8409	10.6934	10.2689	10.275	10.1983	10.2786	10.3507	10.3635	ENSMUSG00000026566	Mpzl1
TC0100003451.mm.2	8.01862	8.02976	8.22403	8.64367	8.08692	8.10129	8.47158	8.11164	8.25914	8.21119	8.61456	8.0981	ENSMUSG00000040723	Rcsd1
TC0100003457.mm.2	6.62978	7.20002	7.46433	7.08988	7.11758	7.10507	6.93026	7.28324	7.48381	7.11462	6.87793	7.28803	ENSMUSG00000026565	Pou2f1
TC0100003463.mm.2	6.25907	5.64652	5.76523	5.75905	5.81941	5.8685	5.70389	5.31824	5.52999	5.34213	5.60619	5.74495	ENSMUSG00000026564	Dusp27
TC0100003464.mm.2	4.64055	4.927	5.09099	5.18467	4.88668	4.93643	5.18272	4.68471	4.7023	4.71345	5.21143	4.87959	ENSMUSG00000040629	Mael
TC0100003468.mm.2	10.4072	10.3861	10.3936	10.4487	10.5121	10.4889	10.3482	10.5056	10.5105	10.4229	10.1926	10.3156	ENSMUSG00000040596	Pogk
TC0100003471.mm.2	4.74807	5.34026	4.81428	5.06461	5.04985	5.10017	5.39665	5.15604	5.02394	5.47998	5.30808	5.22676	ENSMUSG00000086056	Gm4846
TC0100003472.mm.2	4.69349	4.53164	4.48432	4.17177	4.74977	4.25611	4.44942	4.39629	4.36357	4.25209	4.82348	4.60967	ENSMUSG00000051081	Gm4847
TC0100003473.mm.2	4.55344	4.58863	4.56511	4.49957	4.71032	4.78039	4.31464	4.70549	4.25532	4.41005	4.67478	4.6979	ENSMUSG00000026560	Fmo9
TC0100003477.mm.2	8.60297	8.39087	8.33137	8.23465	8.29883	7.95796	7.94285	8.41725	8.24139	8.24232	7.9931	8.44517	NA	NA
TC0100003478.mm.2	11.8681	11.7931	11.7709	11.7799	11.8551	11.8518	11.6837	11.7503	11.7932	11.6729	11.5955	11.7225	ENSMUSG00000026558	Uck2
TC0100003483.mm.2	7.74278	7.67576	7.59388	7.71426	7.68982	7.76019	7.91568	8.08057	7.82732	7.6751	7.48911	7.90467	ENSMUSG00000026688	Mgst3
TC0100003485.mm.2	4.12763	4.8274	4.41969	4.73468	4.41593	4.32027	4.49166	4.36526	4.38588	4.77892	4.41793	4.44844	ENSMUSG00000040485	Lrrc52
TC0100003487.mm.2	9.12719	9.39929	9.46667	9.36202	9.39421	9.49991	9.46736	9.63262	9.44377	9.36734	9.4091	9.33005	ENSMUSG00000052534	Pbx1
TC0100003500.mm.2	10.8428	11.0678	11.0038	11.0528	11.0859	10.9303	10.6789	10.7903	10.8314	10.6697	10.6347	10.6873	ENSMUSG00000026683	Nuf2
TC0100003502.mm.2	8.01895	7.63794	7.34593	7.74869	7.63406	7.47466	8.01398	8.43597	8.16422	8.08223	8.01009	8.00684	ENSMUSG00000038530	Rgs4
TC0100003505.mm.2	11.2849	11.0985	11.0949	10.9734	11.097	10.9805	10.3585	10.6231	10.6563	10.7232	10.4741	10.6025	ENSMUSG00000026675	Hsd17b7
TC0100003506.mm.2	10.2517	9.88004	10.0062	9.86609	9.89049	9.90832	10.2655	10.3813	10.5972	10.2453	10.3311	10.2309	ENSMUSG00000026674	Ddr2
TC0100003507.mm.2	8.43242	8.83429	8.73107	8.81687	8.91694	8.83917	8.61612	8.81684	8.8849	8.74193	8.71996	8.82603	ENSMUSG00000026670	Uap1
TC0100003508.mm.2	11.4225	11.2815	11.1545	11.1701	11.1874	11.1526	11.3074	11.3868	11.4554	11.436	11.3812	11.4624	ENSMUSG00000026667	Uhmk1
TC0100003513.mm.2	9.75069	9.80632	9.85411	9.67811	9.72827	9.61994	9.82762	9.91174	9.90984	9.66058	9.96791	9.83873	ENSMUSG00000026663	Atf6
TC0100003518.mm.2	9.14233	8.90787	8.94214	8.81591	8.93881	8.89969	8.72796	8.85444	8.64598	8.97226	8.83197	9.06857	ENSMUSG00000026659	Dusp12
TC0100003519.mm.2	6.20424	6.52751	6.11688	6.48059	6.21063	6.3547	6.04355	6.45045	6.3516	6.51011	6.33375	6.36747	ENSMUSG00000070524	Fcrlb
TC0100003520.mm.2	4.6732	4.49716	4.3669	4.57454	4.52498	4.30181	4.42274	4.28637	4.13699	4.2576	4.17005	3.97012	ENSMUSG00000038421	Fcrla
TC0100003522.mm.2	5.02809	5.15988	5.49011	5.09451	5.20624	5.24786	5.08747	4.89228	5.1934	5.40653	5.18957	5.28101	ENSMUSG00000026656	Fcgr2b
TC0100003524.mm.2	6.07738	6.82332	6.54517	6.5625	6.37276	6.70253	6.70514	6.98239	6.71546	7.11274	7.13294	6.84923	ENSMUSG00000059498	Fcgr3
TC0100003528.mm.2	10.5025	10.6348	10.463	10.702	10.5572	10.5889	10.5523	10.7081	10.6616	11.0617	10.5606	11.0578	ENSMUSG00000058076	Sdhc
TC0100003531.mm.2	10.7509	9.87069	9.8283	9.85246	9.96196	10.0873	10.0857	10.2041	10.3123	10.1449	10.1113	10.0556	ENSMUSG00000038370	Pcp4l1
TC0100003532.mm.2	8.13696	8.01017	7.99845	8.07118	7.76104	7.97546	8.05641	8.07244	8.22799	7.94948	8.02984	8.27146	ENSMUSG00000005674	Tomm40l
TC0100003533.mm.2	4.66778	4.92703	4.5916	4.38492	4.46965	4.83291	4.45917	4.74384	4.48326	4.4376	4.80819	4.83272	ENSMUSG00000058715	Fcer1g
TC0100003534.mm.2	11.0119	10.4572	10.4049	10.3374	10.3213	10.2631	10.8248	10.9913	10.8733	10.7395	10.7496	10.7128	ENSMUSG00000013593	Ndufs2
TC0100003536.mm.2	10.189	9.89418	9.86166	9.94651	9.81721	9.93706	9.52353	9.77853	9.66676	9.62507	9.4505	9.66368	ENSMUSG00000062729	Ppox
TC0100003537.mm.2	8.71036	8.95394	8.679	9.02072	9.0719	8.95405	8.55183	8.80547	8.57921	8.64246	8.34228	8.7247	ENSMUSG00000053483	Usp21
TC0100003538.mm.2	9.99908	9.52528	9.58624	9.43493	9.44969	9.35062	9.5843	9.71981	9.7746	9.75836	9.72668	9.87215	ENSMUSG00000062963	Ufc1
TC0100003541.mm.2	9.74019	9.892	9.87585	9.92196	10.0323	9.89847	9.99462	10.0151	9.9381	9.89485	9.77949	9.98144	ENSMUSG00000013997	Nit1
TC0100003542.mm.2	5.09938	5.32558	5.24951	5.23434	4.95939	5.35897	5.29556	5.48521	5.3002	5.42568	5.34328	5.21566	ENSMUSG00000045259	Klhdc9
TC0100003546.mm.2	7.43494	7.24588	7.43853	7.17477	7.35204	7.47712	7.60931	7.00981	7.05529	7.6701	7.86728	7.31154	ENSMUSG00000038209	Itln1
TC0100003549.mm.2	4.56735	4.64249	4.59583	4.51338	4.62849	4.67921	4.68211	4.63246	4.55077	4.65573	4.90612	4.69712	ENSMUSG00000004707	Ly9
TC0100003550.mm.2	3.4905	3.79567	3.78528	3.69229	3.71183	3.86159	3.51586	4.12251	3.90647	3.71963	3.39462	3.48452	ENSMUSG00000038179	Slamf7
TC0100003558.mm.2	10.9319	10.687	10.717	10.7048	10.6809	10.6628	10.2318	10.2607	10.2646	10.2069	9.95342	10.0742	ENSMUSG00000026556	Vangl2
TC0100003559.mm.2	5.29521	5.24084	5.43503	5.40943	5.58483	5.17453	5.63913	5.43595	5.46929	5.49055	5.49032	5.33447	ENSMUSG00000051251	Nhlh1
TC0100003560.mm.2	10.8669	10.9489	10.8435	10.8745	10.9689	10.8356	10.7393	10.8459	10.8404	10.8594	10.4322	10.8364	ENSMUSG00000003458	Ncstn
TC0100003563.mm.2	11.8344	11.8327	11.7466	11.8768	11.8815	11.9002	12.0424	11.9721	11.9357	11.935	11.8983	11.8862	ENSMUSG00000013698	Pea15a
TC0100003564.mm.2	8.14637	7.92754	7.92892	8.14294	8.14728	7.99964	7.72448	7.86868	7.8532	7.88014	7.69693	8.04698	ENSMUSG00000007122	Casq1
TC0100003565.mm.2	4.60403	5.02884	5.22299	4.94837	4.7588	5.10873	5.12719	5.34532	4.96971	5.28731	5.06125	4.86941	ENSMUSG00000007107	Atp1a4
TC0100003566.mm.2	10.4981	10.317	10.3944	10.4318	10.4427	10.3721	12.2016	12.4405	12.3305	12.1717	12.1546	12.1033	ENSMUSG00000007097	Atp1a2
TC0100003568.mm.2	5.31642	5.19801	5.35674	5.17828	5.56074	5.51271	5.97938	5.97023	5.86019	5.62997	6.29939	5.61343	ENSMUSG00000038026	Kcnj9
TC0100003575.mm.2	4.0142	3.51126	3.60141	3.97193	3.50176	3.81822	4.12656	3.71148	3.44458	3.82747	3.88173	3.90692	ENSMUSG00000053318	Slamf8
TC0100003576.mm.2	3.50953	3.9436	4.04698	4.05381	4.20661	3.9785	4.00898	4.20019	4.11491	4.03073	4.1882	3.9456	ENSMUSG00000070504	Fcrl6
TC0100003577.mm.2	6.94248	6.71716	6.7934	6.84485	6.7556	6.86042	6.60502	7.04541	6.78737	6.6409	6.52032	6.51453	ENSMUSG00000026544	Dusp23
TC0100003580.mm.2	4.06931	4.71559	4.46538	4.4034	4.42173	4.65517	4.47764	4.46642	4.51339	4.07375	4.40118	4.64812	ENSMUSG00000026542	Apcs
TC0100003582.mm.2	3.84546	4.24804	3.8927	4.09426	4.26952	4.00505	4.10758	4.18043	4.13734	4.14957	3.8435	3.87086	ENSMUSG00000062527	Olfr1408
TC0100003583.mm.2	3.44388	3.48344	3.62614	3.52851	3.36461	3.58058	3.6565	3.57702	3.25346	3.59889	3.39737	3.45376	ENSMUSG00000058981	Olfr1406
TC0100003584.mm.2	3.73243	4.41608	4.08595	4.30492	3.98799	4.14712	4.10513	4.5828	4.21012	4.38434	4.20365	3.81538	ENSMUSG00000005339	Fcer1a
TC0100003585.mm.2	4.78488	4.67837	5.02421	5.15372	5.0617	4.80815	4.99043	4.50492	4.71026	4.98259	5.11545	4.91713	ENSMUSG00000079180	Mptx2
TC0100003586.mm.2	4.85792	3.99872	4.15898	4.25389	4.05891	4.17762	4.31198	4.13277	4.32843	4.37111	4.61189	4.45483	ENSMUSG00000037872	Ackr1
TC0100003587.mm.2	6.37721	6.39523	5.80871	6.14668	6.04972	6.15298	6.34411	6.10849	6.20764	6.43873	6.35139	6.38122	ENSMUSG00000005338	Cadm3
TC0100003589.mm.2	3.80252	4.06001	4.39874	4.19871	4.23675	4.47359	4.40463	4.3368	4.38865	4.35178	4.22026	4.13346	NA	NA
TC0100003590.mm.2	4.95881	4.20079	4.12556	4.08521	4.13158	3.86811	4.432	4.57431	4.09713	4.5109	4.22436	4.53056	ENSMUSG00000070501	Ifi214
TC0100003591.mm.2	4.24824	4.2243	4.67129	4.32048	4.48171	4.492	4.39057	4.74568	4.57554	4.5065	4.09954	4.54669	ENSMUSG00000073491	Ifi213
TC0100003593.mm.2	4.46661	4.16074	4.22717	4.27989	4.22953	4.2551	4.20495	4.16885	4.16221	4.09161	4.30814	4.06361	ENSMUSG00000073490	Ifi207
TC0100003597.mm.2	4.14092	3.36501	3.89074	3.54085	3.4506	3.55295	3.68062	3.61998	3.32227	3.30753	3.7345	3.43824	NA	Gm7897
TC0100003599.mm.2	3.82862	3.37691	3.7245	3.26537	3.62289	3.47195	3.73502	3.70904	3.57799	3.71025	3.61999	3.82584	ENSMUSG00000026535,ENSMUSG00000054203	Ifi202b,Ifi205
TC0100003600.mm.2	4.66043	3.99654	4.88281	4.66694	3.81543	4.27703	4.54172	4.29641	4.41943	4.30103	4.38711	4.76332	ENSMUSG00000046486	Olfr231
TC0100003601.mm.2	4.49231	4.40538	4.7892	4.75767	4.81905	4.81588	5.22782	4.50132	4.52054	4.58088	4.94206	4.62882	ENSMUSG00000050788	Olfr419
TC0100003603.mm.2	5.46114	5.40011	5.25172	5.30507	5.51868	5.70864	5.45146	5.23486	5.51972	5.51982	5.34	5.34951	ENSMUSG00000050069	Grem2
TC0100003604.mm.2	9.23572	9.52777	9.65932	9.63147	9.61187	9.44783	9.59859	9.69246	9.68292	9.59522	9.64351	9.66441	ENSMUSG00000026527	Rgs7
TC0100003610.mm.2	10.8735	10.6248	10.5965	10.5329	10.5809	10.5644	10.8079	10.7466	10.7576	10.7231	10.8234	10.8599	ENSMUSG00000026526	Fh1
TC0100003611.mm.2	10.2785	10.0877	10.2334	10.1589	10.2941	10.2593	10.121	10.2261	10.2043	10.4549	10.0859	10.5358	ENSMUSG00000026525	Opn3
TC0100003612.mm.2	10.8148	10.5	10.6215	10.5065	10.5259	10.4775	10.3079	10.4508	10.4404	10.6098	10.5178	10.7386	ENSMUSG00000078185	Chml
TC0100003614.mm.2	4.83532	5.27582	5.63109	5.33193	5.0594	5.33712	5.67248	5.97723	5.46568	5.72169	6.03465	5.57925	ENSMUSG00000055214	Pld5
TC0100003615.mm.2	6.66148	7.42022	7.52754	7.83571	7.82345	7.62496	7.78229	7.84521	7.78035	7.62986	7.53862	7.72567	NA	Rbm8a2
TC0100003620.mm.2	10.1022	10.0942	10.0384	9.99911	10.0188	9.90056	9.80669	10.0138	10.1041	10.072	9.98418	10.1353	ENSMUSG00000057335	Cep170
TC0100003627.mm.2	9.2523	9.79977	9.74473	9.68157	9.73987	9.66363	9.80494	10.0346	10.0852	9.78648	9.95568	9.90982	ENSMUSG00000019699	Akt3
TC0100003639.mm.2	10.8235	10.9068	10.8594	10.8463	10.8288	10.851	10.7334	10.8811	10.8597	10.9609	10.867	11.0396	ENSMUSG00000015961	Adss
TC0100003645.mm.2	11.8621	12.3487	12.2388	12.275	12.2584	12.2697	12.2478	12.2978	12.3012	12.2	12.3187	12.2291	ENSMUSG00000039630	Hnrnpu
TC0100003649.mm.2	8.65713	8.14689	7.88729	8.02835	7.93714	7.81498	8.09693	7.98157	8.14114	8.1688	7.98666	8.23071	ENSMUSG00000055067	Smyd3
TC0100003657.mm.2	8.67009	10.0424	9.89682	9.98576	10.0582	9.77806	9.89705	10.3312	10.2031	9.98114	10.1295	10.2187	ENSMUSG00000026492	Tfb2m
TC0100003662.mm.2	5.22351	5.78454	5.47072	5.67952	5.6793	5.703	6.006	6.03126	5.60939	5.82097	5.75026	6.0434	ENSMUSG00000026489	Coq8a
TC0100003664.mm.2	6.7492	6.68251	6.68231	6.67174	6.84778	6.77642	6.83472	6.57244	6.51619	6.74291	7.04655	6.73756	ENSMUSG00000010609	Psen2
TC0100003665.mm.2	6.6753	7.25626	7.31321	7.32528	7.42452	7.33771	7.34226	7.30148	7.17478	7.26687	7.12097	7.33993	NA	Gm5069
TC0100003666.mm.2	5.02074	5.58847	5.14261	5.39151	5.15441	5.35295	5.50206	5.23418	5.26473	5.63895	5.53953	5.24394	ENSMUSG00000053963	Stum
TC0100003670.mm.2	5.71002	6.47224	6.4473	6.39104	6.23228	6.395	6.37768	6.12496	6.20919	6.23637	6.05659	6.06415	ENSMUSG00000026497	Mixl1
TC0100003671.mm.2	11.13	11.3742	11.1751	11.311	11.2764	11.354	11.1764	11.3267	11.1979	11.3188	11.236	11.3585	ENSMUSG00000060743	H3f3a
TC0100003679.mm.2	11.3504	11.6693	11.5001	11.6872	11.7541	11.6343	11.6508	11.8578	11.7516	11.661	11.6037	11.6124	ENSMUSG00000038776	Ephx1
TC0100003682.mm.2	10.9604	11.0569	11.0564	11.0143	10.9496	10.9597	10.9082	11.0947	11.0725	10.9439	10.9032	11.1163	ENSMUSG00000026516	Nvl
TC0100003683.mm.2	9.22384	10.4938	10.3188	10.433	10.3645	10.2537	10.3528	10.7614	10.6987	10.3483	10.5317	10.6279	ENSMUSG00000038733	Wdr26
TC0100003689.mm.2	4.99132	5.36555	5.36697	5.30687	5.19294	5.26473	4.89799	5.48421	5.25973	5.32569	5.36268	5.08381	ENSMUSG00000050625	Ccdc121
TC0100003697.mm.2	11.2549	10.9845	11.1404	10.9822	11.0411	10.9979	10.2823	10.2255	10.3687	10.2152	10.43	10.2877	ENSMUSG00000004880	Lbr
TC0100003700.mm.2	10.0549	9.96128	10.0285	9.97341	10.0468	10.0142	10.0782	10.0366	10.0373	10.0864	9.97674	10.1284	ENSMUSG00000022995	Enah
TC0100003708.mm.2	4.70572	4.94886	4.92069	4.95915	4.96008	4.96687	5.18218	4.83429	4.8922	4.95914	5.05743	5.12521	ENSMUSG00000091013	Vmn1r1
TC0100003709.mm.2	11.1869	11.7333	11.6831	11.7154	11.7774	11.7932	11.7929	12.0171	11.9411	11.9035	11.7781	11.9118	ENSMUSG00000038633	Degs1
TC0100003710.mm.2	9.77085	9.45087	9.56149	9.30154	9.60253	9.29481	9.38446	9.48513	9.43742	9.47719	9.45962	9.65757	ENSMUSG00000047539	Fbxo28
TC0100003714.mm.2	5.41466	5.19687	5.42128	5.50674	5.33782	5.63503	5.31252	5.12986	5.21642	5.36082	5.27895	5.33074	NA	NA
TC0100003715.mm.2	11.526	11.7737	11.719	11.7543	11.7121	11.7648	11.8057	11.7815	11.7578	11.8138	11.84	11.7747	ENSMUSG00000026509	Capn2
TC0100003719.mm.2	6.49857	6.81259	6.82435	6.47456	6.68058	6.7164	6.94139	6.76267	6.39815	6.9489	7.0805	6.59096	ENSMUSG00000043429	Ccdc185
TC0100003721.mm.2	8.65277	8.22742	8.31965	8.36105	8.24943	8.02824	8.56331	8.95784	8.85945	8.41482	8.64943	8.66517	ENSMUSG00000030768	Disp1
TC0100003723.mm.2	10.0286	9.67557	9.667	9.66963	9.85706	9.69822	9.72212	9.89442	9.8458	9.81416	9.82267	9.94248	ENSMUSG00000046836	Brox
TC0100003725.mm.2	10.7499	10.4747	10.4886	10.4946	10.4068	10.3676	10.49	10.5902	10.629	10.5987	10.5673	10.7159	NA	Mia3
TC0100003727.mm.2	4.61757	4.46757	4.65755	4.48957	4.53666	4.52985	4.25446	4.53947	4.31546	4.79828	4.63131	4.11921	NA	NA
TC0100003731.mm.2	6.64893	7.33607	7.36014	7.26265	7.2184	7.40643	7.31652	7.34699	7.30668	7.35514	7.19384	7.28174	ENSMUSG00000044854	1700056E22Rik
TC0100003736.mm.2	10.5592	9.82054	9.91469	9.56944	9.78299	9.82445	8.84468	9.03869	9.02258	9.20909	9.10398	9.27619	ENSMUSG00000039377	Hlx
TC0100003738.mm.2	4.02146	4.41079	4.1378	4.28464	4.1355	3.87437	4.19474	4.14848	4.05734	4.28261	4.243	3.98866	ENSMUSG00000026621	Marc1
TC0100003739.mm.2	9.11094	9.0023	8.97824	8.88637	8.81155	8.75933	8.88416	9.03646	8.93308	9.04586	9.13585	9.04564	ENSMUSG00000073481	Marc2
TC0100003742.mm.2	6.48528	7.39304	7.27519	7.27837	7.08677	7.21618	7.06427	7.09047	7.42541	7.37951	7.26507	7.24081	ENSMUSG00000039349	C130074G19Rik
TC0100003743.mm.2	9.28107	9.44697	9.51519	9.45124	9.53036	9.60828	9.44948	9.45303	9.53853	9.5169	9.379	9.51234	ENSMUSG00000026620	Mark1
TC0100003747.mm.2	10.7177	10.8576	10.7816	10.8387	10.8661	10.8254	11.0814	11.1417	11.153	10.9314	11.0647	11.1254	ENSMUSG00000026618	Iars2
TC0100003749.mm.2	4.10254	4.25675	4.27042	4.31225	4.37524	4.65382	4.94491	3.94771	3.93769	5.11786	4.72112	4.35771	ENSMUSG00000051295	9630028B13Rik
TC0100003751.mm.2	6.39146	6.40325	6.14269	6.20931	6.18403	6.1104	6.47175	6.75913	6.48343	6.54517	6.19555	6.61443	ENSMUSG00000039246	Lyplal1
TC0100003754.mm.2	9.07885	10.259	10.2713	10.1563	10.2094	10.2535	10.119	10.2986	10.3742	10.3239	10.171	10.4366	ENSMUSG00000039239	Tgfb2
TC0100003757.mm.2	9.84541	9.22264	9.37711	9.23769	9.22384	9.1448	9.30408	9.21327	9.20303	9.52763	9.42057	9.4621	ENSMUSG00000001305	Rrp15
TC0100003761.mm.2	5.88729	6.17621	5.90936	5.67514	5.65715	5.72182	5.67083	6.21762	5.82334	5.87737	5.7568	5.68022	ENSMUSG00000026611	Spata17
TC0100003776.mm.2	10.6931	10.2217	10.3495	10.2406	10.2391	10.1934	9.9811	10.1981	10.0845	10.1246	9.89395	10.1836	ENSMUSG00000026608	Kctd3
TC0100003778.mm.2	9.35746	8.83658	8.91681	8.97207	8.79437	9.01122	9.26033	9.47963	9.34316	9.26167	9.21122	9.31126	ENSMUSG00000037624	Kcnk2
TC0100003780.mm.2	10.4327	10.7272	10.6567	10.7729	10.6521	10.6456	10.7422	10.8352	10.8015	10.6952	10.6772	10.7129	ENSMUSG00000030417	Gm3837
TC0100003783.mm.2	9.4825	9.06166	9.1354	9.22401	9.05905	8.93831	8.5149	8.90954	9.10528	8.62889	9.00671	8.74698	ENSMUSG00000026605	Cenpf
TC0100003786.mm.2	11.2046	10.9059	10.8351	10.8339	10.9541	10.8686	10.905	11.0269	10.8965	11.0854	10.8608	11.077	ENSMUSG00000026603	Smyd2
TC0100003791.mm.2	10.1232	9.32369	9.56214	9.53739	9.45234	9.43725	9.79184	9.7647	9.898	9.95214	9.83219	9.96854	ENSMUSG00000010175	Prox1
TC0100003795.mm.2	9.0797	8.15017	8.30001	8.0567	8.1517	8.00869	8.51356	8.74506	8.60725	8.34683	8.62135	8.55222	ENSMUSG00000089872	Rps6kc1
TC0100003796.mm.2	8.84765	8.2714	8.51024	8.37144	8.17692	8.31035	7.74949	8.03567	7.93127	7.75003	7.92763	7.89764	ENSMUSG00000037568	Vash2
TC0100003797.mm.2	8.90556	9.37321	9.2872	9.172	9.20252	9.10088	9.23816	9.30487	9.3825	9.38121	9.34343	9.42099	ENSMUSG00000066595	Mfsd7b
TC0100003799.mm.2	7.43622	7.24523	7.63603	7.16808	7.3365	7.38749	7.62569	7.72918	7.72822	7.99298	7.56712	7.68812	ENSMUSG00000026632	Tatdn3
TC0100003803.mm.2	5.84223	5.88935	5.72249	5.24744	5.29512	5.5286	5.35209	5.01522	5.30613	5.601	5.45693	5.20308	ENSMUSG00000091017	Fam71a
TC0100003804.mm.2	7.95096	8.09338	8.11218	7.95151	8.17108	8.06289	7.90604	7.99399	7.78121	8.03904	7.68464	7.81948	ENSMUSG00000026628	Atf3
TC0100003805.mm.2	8.77363	8.01067	7.94203	7.90146	7.94071	8.07641	8.1273	7.92549	8.02962	7.90408	7.99985	7.73336	ENSMUSG00000037499	Nenf
TC0100003806.mm.2	11.3385	11.2964	11.2589	11.3608	11.3867	11.2425	11.198	11.2539	11.2634	11.2136	11.2135	11.3141	ENSMUSG00000026626	Ppp2r5a
TC0100003814.mm.2	8.72879	8.80105	8.66862	8.67687	8.68199	8.71959	8.44672	8.75163	8.5727	8.70397	8.3122	8.6446	ENSMUSG00000037474	Dtl
TC0100003820.mm.2	4.40881	4.98634	4.72538	4.64031	4.53602	5.02396	4.51596	4.41564	4.87071	4.81483	4.59376	4.7292	ENSMUSG00000055833	1700034H15Rik
TC0100003823.mm.2	6.86809	6.41936	6.33701	6.18317	6.47305	6.31848	6.16119	6.62239	6.53611	6.6859	6.48076	6.63659	NA	Traf5
TC0100003825.mm.2	8.59271	9.45863	9.32654	9.44447	9.5448	9.54472	9.45282	9.54204	9.45647	9.64856	9.4584	9.5366	NA	NA
TC0100003826.mm.2	8.73864	9.05433	8.79759	8.911	9.03553	8.91498	8.9593	9.23416	9.20578	9.01777	8.90338	9.06507	ENSMUSG00000037395	Rcor3
TC0100003827.mm.2	7.69341	7.14008	7.25621	7.11839	7.47341	7.1324	7.13745	7.3855	7.27753	7.2285	7.24812	7.49758	ENSMUSG00000037375	Hhat
TC0100003830.mm.2	7.01442	6.16116	6.46394	6.52976	6.42777	6.61557	6.67355	6.58039	6.53379	6.79845	6.57702	6.86671	ENSMUSG00000016262	Sertad4
TC0100003832.mm.2	3.64318	3.4243	3.72753	3.77691	3.76956	3.75205	3.85526	3.75368	3.81881	3.73437	3.88211	3.75982	ENSMUSG00000016200	Syt14
TC0100003834.mm.2	8.71459	8.1002	8.12681	8.04585	7.93076	7.96517	7.85292	8.07717	8.08671	8.11968	7.74544	8.3981	ENSMUSG00000016181	Diexf
TC0100003835.mm.2	3.95565	4.22651	4.10058	4.07424	4.34015	3.99402	4.07306	4.39896	4.43988	4.13042	4.30226	4.16477	ENSMUSG00000037318	Traf3ip3
TC0100003836.mm.2	5.81252	6.01649	6.50445	6.31482	6.39539	6.48141	6.80634	6.47741	6.35521	6.62591	6.87177	6.52379	ENSMUSG00000016194	Hsd11b1
TC0100003838.mm.2	8.13124	8.15641	8.17891	8.04835	7.97721	8.11038	8.16923	8.23663	8.34135	8.0895	8.28551	8.13252	ENSMUSG00000009633	G0s2
TC0100003840.mm.2	8.89327	9.02094	9.01587	9.07491	9.07611	9.05637	9.07207	9.41657	9.2505	9.04684	8.78289	8.95157	ENSMUSG00000016179	Camk1g
TC0100003853.mm.2	4.72076	4.1638	4.15981	4.24014	4.16254	4.35032	4.09447	5.03755	4.4238	4.32966	4.44527	4.46718	ENSMUSG00000016493	Cd46
TC0100003855.mm.2	10.3078	10.6067	10.7122	10.7139	10.7034	10.537	10.6047	10.6599	10.7055	10.7804	10.6087	10.7601	ENSMUSG00000016481	Cr1l
TC0100003856.mm.2	5.03679	4.66415	5.27201	5.15294	5.15713	4.73953	4.34292	4.57868	5.13094	4.93221	5.12994	4.86247	ENSMUSG00000026616	Cr2
TC0100003857.mm.2	4.22079	4.31444	4.22784	4.10787	3.92486	4.21423	4.18831	4.34511	4.05952	4.02543	4.379	4.49354	NA	NA
TC0100003860.mm.2	9.80273	10.2644	10.3514	10.3602	10.433	10.3968	10.294	10.5043	10.1708	10.2806	10.1645	10.1658	ENSMUSG00000025903	Lypla1
TC0100003861.mm.2	11.1313	11.3591	11.3106	11.2837	11.3754	11.3157	11.3085	11.4292	11.4077	11.4109	11.4205	11.4514	ENSMUSG00000033813	Tcea1
TC0100003864.mm.2	11.957	11.982	12.0019	11.9706	11.9385	11.8634	11.9953	12.1649	12.0822	12.1498	12.1182	12.194	ENSMUSG00000026229	Psmd1
TC0100003865.mm.2	8.81856	8.18088	8.04326	8.10333	7.90339	7.88813	7.63191	7.75373	7.82994	7.65528	7.77321	7.85583	ENSMUSG00000062590	Armc9
TC0100003866.mm.2	5.85482	4.95372	5.4119	5.14264	5.38881	5.46396	5.35706	5.28488	5.28541	5.28789	5.26402	5.17317	ENSMUSG00000062345	Serpinb2
TC0100003867.mm.2	4.50749	4.67401	4.13932	4.50057	4.50777	4.73765	4.84077	4.14022	4.05921	4.88844	4.37142	4.51016	ENSMUSG00000092572,ENSMUSG00000102843	Serpinb10
TC0100003869.mm.2	3.74149	4.27305	4.29015	4.3552	4.36769	4.57317	4.15066	4.32402	4.6836	4.37223	4.54627	4.15995	ENSMUSG00000026418	Tnni1
TC0100003870.mm.2	9.58783	9.07308	8.92651	8.93212	9.09585	8.99552	9.01789	8.7699	8.91768	8.75376	8.85247	8.68284	ENSMUSG00000026641	Usf1
TC0100003871.mm.2	5.61022	5.70914	6.44682	5.90553	5.89455	5.95133	5.81246	5.8461	5.80667	5.93423	5.98238	5.61227	ENSMUSG00000103711	Tstd1
TC0100003872.mm.2	6.11284	6.07197	6.03504	5.55844	6.01476	5.8729	5.91618	5.92738	5.92097	5.94367	6.35257	5.93887	ENSMUSG00000026638	Irf6
TC0100003873.mm.2	7.93498	8.06245	7.78505	7.82675	7.8701	7.95587	7.78014	7.8392	7.86465	7.5902	7.62741	7.94811	ENSMUSG00000079144	A130010J15Rik
TC0100003874.mm.2	6.83741	6.86171	6.80914	6.82662	6.58785	6.6752	6.81114	7.0771	6.8016	7.06172	6.82368	6.91774	ENSMUSG00000067653	Ankrd23
TC0100003875.mm.2	7.49942	6.425	6.88328	6.75375	6.86408	6.57823	6.7673	6.55912	6.569	6.45068	6.71077	6.54174	ENSMUSG00000079610	Ankrd39
TC0100003876.mm.2	8.61023	9.13987	9.03783	9.0894	9.05708	9.0691	8.33629	8.6383	8.80419	8.62383	8.84284	8.81511	ENSMUSG00000026049	Tex30
TC0100003877.mm.2	10.1262	10.2566	10.1427	10.295	10.3561	10.1584	9.63282	9.83195	9.87333	9.92945	9.85544	9.99609	ENSMUSG00000026047	Kdelc1
TC0100003878.mm.2	6.39362	5.67454	5.61632	5.43489	5.54	5.28019	5.21809	5.58548	5.53791	5.54323	5.22094	5.67398	ENSMUSG00000079550	Mpp4
TC0100003879.mm.2	10.4262	10.1253	10.2802	10.1994	10.1627	10.136	10.0866	10.1063	10.1408	10.1355	10.1745	10.1901	ENSMUSG00000026024	Als2
TC0100003880.mm.2	5.42363	6.70356	6.8522	6.71302	6.78503	6.78959	6.65855	6.67538	6.85015	6.74017	6.98163	6.86513	ENSMUSG00000044429	Cryga
TC0100003881.mm.2	6.46087	6.3991	6.4394	6.3421	6.41067	6.65256	6.63118	6.59967	6.57324	6.67979	6.77631	6.47219	ENSMUSG00000044816	D630023F18Rik
TC0100003882.mm.2	10.7788	10.7068	10.7108	10.6875	10.8842	10.7596	10.6227	10.8127	10.665	10.9079	10.5086	10.745	ENSMUSG00000032997	Chpf
TC0100003883.mm.2	8.31431	7.98715	7.89157	8.1023	8.17177	8.03229	7.69188	7.82591	7.89241	7.65637	7.89825	7.68559	ENSMUSG00000026211	Obsl1
TC0100003884.mm.2	5.10311	4.486	4.68513	5.08175	4.26841	4.70208	4.33359	4.25472	4.43171	4.27345	4.28281	4.52526	ENSMUSG00000073602	Serpinb3b
TC0100003885.mm.2	4.71153	4.66158	4.96523	4.59315	4.46753	4.76506	4.81008	4.04072	4.50449	4.50717	4.70567	4.59257	ENSMUSG00000073601	Serpinb3c
TC0100003886.mm.2	6.5977	5.66213	6.07261	6.16213	5.65804	5.86325	5.97125	6.7136	6.48894	6.50088	6.32798	6.0552	ENSMUSG00000102752	Gm7694
TC0100003887.mm.2	9.23837	8.89394	8.96024	8.85165	8.78287	8.72712	9.12116	9.40612	9.51229	9.27295	9.19954	9.26842	ENSMUSG00000038473	Nos1ap
TC0100003888.mm.2	6.00832	5.91691	5.9737	5.98038	5.94074	5.83005	6.18011	5.99394	6.26036	5.99557	6.35938	6.54363	ENSMUSG00000073489	Ifi204
TC0100003889.mm.2	4.00093	3.86391	3.66047	3.98407	3.6591	4.16062	4.65301	4.18584	4.62716	4.8094	4.30343	5.28304	ENSMUSG00000026536	Ifi211
TC0100003890.mm.2	4.22613	3.7925	4.06763	4.02269	3.79541	4.2597	4.16131	4.08817	4.08071	4.06435	4.1029	4.39311	ENSMUSG00000090272	Mndal
TC0100003891.mm.2	3.86523	3.74247	3.97198	3.79431	3.91406	4.03436	4.22091	4.33974	4.21224	4.30411	3.98383	4.01512	ENSMUSG00000039997	Ifi203
TC0100003892.mm.2	5.34658	5.96721	5.92935	5.85994	5.77304	6.10903	5.88587	5.76819	5.95643	5.89727	5.99591	5.89431	NA	NA
TC0100003893.mm.2	8.04333	8.06302	8.17612	8.1542	8.23157	8.30261	8.1671	8.16233	8.11446	8.29587	8.31436	8.49769	ENSMUSG00000026491	Ahctf1
TC0200000002.mm.2	11.3818	11.0506	11.0699	11.1553	11.0606	11.1699	11.0363	11.1901	11.1336	11.0452	11.102	11.1702	ENSMUSG00000050530	Fam171a1
TC0200000004.mm.2	11.7651	11.2273	11.3348	11.2023	11.2938	11.3566	11.3295	11.3145	11.3862	11.4459	11.3292	11.4176	ENSMUSG00000026643	Nmt2
TC0200000005.mm.2	4.92342	4.36463	4.58439	4.59236	4.29589	4.71846	4.24695	4.14468	4.63329	4.58352	4.84003	4.90483	ENSMUSG00000026644	Acbd7
TC0200000006.mm.2	6.4543	6.72312	6.60354	6.77404	6.79643	6.61195	6.27648	6.35527	6.66527	6.46696	6.27085	6.54058	ENSMUSG00000026648	Dclre1c
TC0200000007.mm.2	5.2218	5.02309	5.24385	4.84735	4.85468	5.08692	4.84737	5.037	5.26897	5.28404	5.24851	5.29721	NA	Phxr1
TC0200000009.mm.2	4.9556	4.8212	5.2851	4.60224	5.38334	4.99862	5.03934	5.09227	4.87109	5.44914	5.44818	5.37707	ENSMUSG00000039496	Cdnf
TC0200000013.mm.2	10.7435	11.043	11.0241	10.9948	11.1677	11.065	9.70723	9.87869	9.75353	10.3103	9.61741	10.395	ENSMUSG00000026655	Fam107b
TC0200000019.mm.2	7.38874	7.12744	7.11322	7.25725	7.17897	7.11224	6.96034	7.33576	7.18857	6.91833	7.15977	7.12849	ENSMUSG00000026657	Frmd4a
TC0200000033.mm.2	8.51669	8.16615	8.20387	8.18196	8.02539	8.0663	7.92107	8.07532	8.13108	7.82121	8.04725	8.12013	ENSMUSG00000048186	Bend7
TC0200000036.mm.2	10.4418	10.241	10.29	10.2244	10.2925	10.2729	9.96598	10.081	10.016	10.0673	10.0172	10.136	ENSMUSG00000026662	Sephs1
TC0200000037.mm.2	6.60105	7.22187	6.82334	7.00237	7.08067	6.92774	7.68431	7.80286	7.70973	7.68891	7.81443	7.76434	ENSMUSG00000026664	Phyh
TC0200000040.mm.2	4.88013	4.99879	5.09141	5.43296	5.22834	4.85611	5.457	5.01703	5.26571	5.7717	5.18337	5.20663	ENSMUSG00000026668	Ucma
TC0200000048.mm.2	5.92336	5.43724	5.82519	6.1577	5.92433	5.78887	5.94188	5.52306	5.72778	5.69512	5.60673	5.83544	ENSMUSG00000026676	Ccdc3
TC0200000055.mm.2	9.46767	9.36217	9.40602	9.5659	9.60964	9.50876	9.23746	9.27603	9.22841	9.49648	9.34359	9.53663	ENSMUSG00000025817	Nudt5
TC0200000057.mm.2	9.48753	9.27302	9.48338	9.32131	9.21476	9.11292	9.23906	9.59122	9.46074	9.4317	9.49245	9.60356	ENSMUSG00000043241	Upf2
TC0200000060.mm.2	10.8401	10.4725	10.3975	10.551	10.4742	10.4854	10.0807	10.203	10.2442	10.2896	10.1319	10.2424	ENSMUSG00000039046	Usp6nl
TC0200000079.mm.2	3.98921	4.25244	4.43885	4.32304	4.24099	4.1317	4.59617	4.20777	4.52238	4.27017	4.55286	4.40398	NA	4930412O13Rik
TC0200000082.mm.2	9.66535	9.47567	9.25311	9.51979	9.28659	9.1975	8.87119	9.23347	9.06192	9.27673	8.99298	9.31586	ENSMUSG00000037262	Kin
TC0200000083.mm.2	5.16641	5.20578	5.33747	5.13401	5.17353	5.4967	5.18303	4.86898	5.29588	5.22738	5.5629	5.60931	ENSMUSG00000025780	Itih5
TC0200000087.mm.2	5.20939	4.59677	4.6101	4.40786	4.46338	4.7028	4.55416	4.19876	4.38778	4.36164	4.70717	4.54702	ENSMUSG00000061186	Sfmbt2
TC0200000211.mm.2	7.90123	7.64814	7.94766	7.93057	7.85225	7.82239	8.09112	8.02208	8.28592	8.03377	7.9646	7.98671	ENSMUSG00000026778	Prkcq
TC0200000220.mm.2	4.72752	4.50073	4.54216	4.71826	4.52405	4.45751	4.40203	4.42216	4.30676	4.57981	4.54151	4.74754	ENSMUSG00000026770	Il2ra
TC0200000222.mm.2	7.30024	7.06323	7.06872	6.94273	6.96723	6.98697	7.07215	7.46598	6.85104	7.09701	7.25145	7.35908	ENSMUSG00000023206	Il15ra
TC0200000223.mm.2	6.5194	6.36151	6.19278	6.26792	6.0258	6.06288	5.811	6.05411	6.26155	6.12189	5.86706	6.26987	ENSMUSG00000047909	Ankrd16
TC0200000228.mm.2	8.14768	7.74892	7.51058	7.75214	7.55703	7.70008	7.72056	7.76512	7.5725	7.68402	7.86807	7.68021	ENSMUSG00000026730	Pter
TC0200000240.mm.2	13.3997	13.5878	13.5874	13.6209	13.5177	13.6343	13.5199	13.5274	13.5641	13.5409	13.5071	13.5488	ENSMUSG00000026728	Vim
TC0200000242.mm.2	9.74301	9.41401	9.40873	9.47974	9.43783	9.29843	9.43856	9.39939	9.32182	9.44899	9.36903	9.6272	ENSMUSG00000026718	Stam
TC0200000244.mm.2	4.57362	4.75834	4.84106	4.7628	4.67766	4.52414	4.63076	4.80949	4.69708	4.9558	4.66357	4.56915	ENSMUSG00000061531	Tmem236
TC0200000245.mm.2	5.76212	5.44503	5.3918	5.28976	5.62126	5.23729	5.24113	5.21794	5.50849	5.38994	4.96832	5.82291	ENSMUSG00000026712	Mrc1
TC0200000247.mm.2	6.05245	5.64569	5.64775	6.01242	5.57258	6.12307	7.54692	7.63946	7.60093	7.7827	7.69666	7.65654	ENSMUSG00000036949	Slc39a12
TC0200000250.mm.2	10.6564	10.2981	10.5377	10.3225	10.3768	10.3459	9.92021	9.95199	9.99908	10.0993	9.89521	10.0042	ENSMUSG00000057914	Cacnb2
TC0200000261.mm.2	8.6919	8.54104	8.49722	8.51496	8.53669	8.38679	8.01564	8.4221	8.53171	8.23983	8.13115	8.46065	ENSMUSG00000017418	Arl5b
TC0200000272.mm.2	4.51374	4.5292	4.46463	4.91741	4.31159	4.02592	4.24275	4.17281	4.4412	4.18024	4.40881	4.53731	NA	NA
TC0200000274.mm.2	5.14024	5.56538	4.96296	5.6645	5.61204	5.22132	6.78748	6.55966	6.74607	6.89025	6.69952	7.12022	ENSMUSG00000026748	Plxdc2
TC0200000293.mm.2	10.7796	11.0261	10.9682	10.9679	10.9067	10.838	10.6488	10.7318	10.7465	10.5723	10.5813	10.6417	ENSMUSG00000026743	Mllt10
TC0200000301.mm.2	9.06764	10.2088	10.0231	10.1085	10.2153	10.1163	10.3466	10.3905	10.4275	10.1984	10.2859	10.3334	ENSMUSG00000051154	Commd3
TC0200000302.mm.2	9.26503	11.1802	10.9813	11.1607	10.9802	10.951	10.5701	10.8167	10.6661	10.5829	10.825	10.8324	ENSMUSG00000026739	Bmi1
TC0200000303.mm.2	7.49015	8.24384	8.08006	8.3764	8.06986	8.12441	8.23051	8.08702	8.10487	8.31483	8.24538	8.07881	ENSMUSG00000037708	Spag6
TC0200000306.mm.2	5.73487	5.8781	5.90323	6.01814	5.95088	5.87917	6.03166	5.71518	6.21789	5.73262	5.56218	5.69594	ENSMUSG00000026736	4930426L09Rik
TC0200000309.mm.2	4.09425	4.41554	4.54396	4.24926	4.18782	4.55394	4.68784	4.92689	4.45141	4.58284	4.75811	4.73914	ENSMUSG00000037683	Armc3
TC0200000312.mm.2	5.4498	5.72168	5.46708	5.95903	5.70022	5.82246	5.81394	5.74992	5.98266	5.81157	5.63445	6.05343	ENSMUSG00000023094	Msrb2
TC0200000314.mm.2	4.08467	4.3198	4.37084	4.15618	4.12662	4.42151	4.19795	4.36884	4.38626	4.29959	4.17767	4.48552	ENSMUSG00000026735	Ptf1a
TC0200000316.mm.2	8.60484	8.59446	8.55545	8.63812	8.45666	8.62901	8.48852	8.56041	8.6839	8.8969	8.54205	8.90274	ENSMUSG00000043415	Otud1
TC0200000319.mm.2	6.62409	6.0251	5.90076	5.83117	6.4025	5.63536	5.60381	6.33579	6.07462	6.13152	6.11602	6.12578	ENSMUSG00000036617	Etl4
TC0200000339.mm.2	7.68612	8.21173	8.06656	8.08338	8.09305	8.12844	8.16674	8.14342	7.83675	8.03921	8.1493	8.22848	ENSMUSG00000048550	Thnsl1
TC0200000342.mm.2	4.67498	5.45945	5.12747	5.18966	5.18777	5.08497	5.26774	5.71807	5.38186	5.2208	5.52905	5.40343	ENSMUSG00000045967	Gpr158
TC0200000346.mm.2	3.84122	3.65255	3.85445	4.16087	4.07341	3.79783	3.71022	3.62688	3.83302	4.06497	4.16102	3.93958	ENSMUSG00000025716	Myo3a
TC0200000347.mm.2	4.73195	5.03753	5.25937	5.18601	5.10639	5.20841	5.28972	5.4315	5.47305	5.24157	5.34089	5.3056	ENSMUSG00000026787	Gad2
TC0200000352.mm.2	4.30171	3.48676	3.87757	3.33626	3.73985	3.81252	3.54283	3.83847	3.94564	3.9594	4.01706	4.29725	ENSMUSG00000026786	Apbb1ip
TC0200000354.mm.2	8.21753	7.98104	8.27333	8.09067	8.07439	7.95008	7.87337	8.14752	8.02068	7.89916	7.95688	8.21374	ENSMUSG00000026784	Pdss1
TC0200000361.mm.2	10.2027	9.97556	10.0515	10.0177	9.99203	9.84598	10.2896	10.501	10.4266	10.3649	10.4422	10.4225	ENSMUSG00000026781	Acbd5
TC0200000363.mm.2	9.72976	10.4005	10.2005	10.2049	10.347	10.4513	10.0928	10.3471	10.2713	10.1607	10.1566	10.2346	ENSMUSG00000026775	Yme1l1
TC0200000365.mm.2	4.15702	3.83157	3.67361	4.01645	3.78062	3.65954	3.76572	3.86054	4.03221	3.42847	3.95863	3.8677	ENSMUSG00000026774	4931423N10Rik
TC0200000368.mm.2	3.99267	4.40124	4.79948	4.41459	4.1692	4.312	4.2447	4.25515	4.37589	4.4374	4.4708	4.25087	ENSMUSG00000069132	Nxph2
TC0200000373.mm.2	3.62777	3.63202	3.67346	3.95301	3.4498	3.54614	3.61935	3.58047	3.51371	3.39387	3.38117	3.6597	ENSMUSG00000026985	Il1f8
TC0200000376.mm.2	4.50969	4.06853	4.58651	4.02232	4.08549	4.19523	4.15206	3.96875	4.16615	4.2174	4.25882	3.98497	ENSMUSG00000044103	Il1f9
TC0200000377.mm.2	3.2006	3.69096	3.31753	3.63313	3.74606	3.57804	3.67568	3.94821	3.51504	3.63058	4.02925	3.52785	ENSMUSG00000026984	Il1f6
TC0200000379.mm.2	3.80157	4.68743	4.5533	4.34337	4.45062	4.4972	4.62831	4.09815	4.10379	4.358	4.4338	4.80226	ENSMUSG00000026983	Il1f5
TC0200000380.mm.2	5.28128	5.52611	5.5015	5.70719	5.46437	5.62313	5.50133	5.63361	5.41265	5.74112	5.49051	5.22444	ENSMUSG00000046845	Il1f10
TC0200000382.mm.2	4.23111	3.63028	3.73014	3.36062	3.57238	3.84545	3.5888	3.29619	3.85169	3.8266	3.73812	3.77107	ENSMUSG00000026981	Il1rn
TC0200000383.mm.2	4.66145	4.7358	5.00437	4.74811	4.41288	4.96604	4.39696	4.33835	4.3485	4.5611	4.67087	4.47623	ENSMUSG00000026979	Psd4
TC0200000391.mm.2	10.6811	10.0273	10.1828	10.0872	10.1444	10.1566	9.84379	9.82174	9.78043	9.97217	9.75775	9.95097	ENSMUSG00000026974	Zmynd19
TC0200000392.mm.2	8.82246	7.72196	7.84392	7.76435	7.99203	7.77744	8.31596	8.53092	8.32652	8.03959	8.19691	8.17395	ENSMUSG00000026975	Dph7
TC0200000393.mm.2	7.22851	6.50338	6.99791	7.0949	6.63116	6.68075	6.83531	7.06819	7.00208	7.11075	7.16481	7.25506	ENSMUSG00000036833	Pnpla7
TC0200000395.mm.2	9.92603	9.39514	9.48765	9.55447	9.50959	9.51811	9.42065	9.73289	9.56036	9.58661	9.31769	9.47426	ENSMUSG00000006476	Nsmf
TC0200000397.mm.2	4.9232	5.04242	5.10661	4.61453	4.59607	5.22079	4.53029	4.94132	4.59177	5.09989	4.72651	4.73404	ENSMUSG00000036813	Entpd8
TC0200000398.mm.2	7.38679	7.05092	7.0668	7.14659	6.79354	7.07453	6.59274	6.6683	6.54276	6.44213	6.36746	6.13164	ENSMUSG00000078202	Nrarp
TC0200000401.mm.2	4.37671	4.27422	4.36375	3.9534	4.37193	4.26066	4.49527	4.00118	3.9235	4.13926	4.1546	3.81843	ENSMUSG00000026969	Fam166a
TC0200000403.mm.2	6.8084	7.1598	7.01026	6.92841	7.16156	7.13516	7.08458	7.36098	7.22019	7.2441	7.31799	7.1195	ENSMUSG00000044628	Rnf208
TC0200000404.mm.2	9.38911	8.51769	8.46371	8.51569	8.55621	8.47645	8.40159	8.52087	8.3033	8.53943	8.16345	8.43375	ENSMUSG00000078201	Tmem203
TC0200000405.mm.2	6.52194	6.11369	5.8647	5.94118	6.11338	6.53273	6.43287	6.48381	6.49594	6.38498	5.93836	6.17232	ENSMUSG00000048707	Tprn
TC0200000406.mm.2	11.1213	11.0138	11.0348	11.0826	11.0397	10.9797	10.9366	10.9257	10.8297	10.9386	10.9131	10.9176	ENSMUSG00000026965	Anapc2
TC0200000407.mm.2	5.91347	5.72734	5.87445	5.5501	5.67463	5.59367	5.93311	5.48195	5.79803	5.6587	5.97399	5.63416	ENSMUSG00000026963	Tmem210
TC0200000408.mm.2	4.59698	5.19	5.25763	5.26897	5.08105	5.23084	5.87372	5.24358	5.13711	5.42418	5.44894	5.20066	ENSMUSG00000026961	Lrrc26
TC0200000409.mm.2	6.60232	6.4858	6.82754	6.38649	6.50866	6.5621	6.6715	6.23157	6.53541	6.53945	6.86005	6.36913	NA	Grin1os
TC0200000410.mm.2	10.4349	10.0531	10.0993	10.0168	10.008	10.1252	9.97063	9.94893	9.93084	10.0333	9.80077	9.9748	ENSMUSG00000036646	Man1b1
TC0200000413.mm.2	7.74423	7.62305	7.36097	7.19212	7.35711	7.38995	7.18777	6.90777	7.13483	7.2705	7.22058	7.13026	ENSMUSG00000026955	Sapcd2
TC0200000416.mm.2	6.5262	6.61206	6.85871	6.205	6.60936	6.58921	6.59492	6.8264	6.73361	6.83655	6.56637	6.61667	ENSMUSG00000036587	Fut7
TC0200000417.mm.2	7.91931	7.21584	7.25526	7.30946	7.05494	6.86635	7.40056	7.60216	7.50254	7.43702	7.56138	7.64026	ENSMUSG00000026944	Abca2
TC0200000419.mm.2	4.93882	4.89877	5.48302	5.27713	4.97146	5.42223	5.01981	5.20509	5.11331	5.25112	5.3889	4.94598	ENSMUSG00000015093	Clic3
TC0200000420.mm.2	11.5283	11.657	11.5594	11.7125	11.6935	11.678	11.7315	11.9901	11.9839	11.5881	11.5159	11.5939	ENSMUSG00000015095	Fbxw5
TC0200000422.mm.2	11.0577	10.6311	10.443	10.5992	10.5208	10.6247	10.4502	10.5416	10.4746	10.584	10.2974	10.3497	ENSMUSG00000015092	Edf1
TC0200000427.mm.2	3.52497	4.58273	4.14115	4.36671	4.16798	4.14207	3.99456	3.88543	4.32029	4.12168	4.37556	4.09969	ENSMUSG00000036449	Lcn8
TC0200000428.mm.2	4.14402	4.21777	4.0218	4.13972	4.02999	4.23901	4.39265	4.13069	4.09512	4.11255	4.17195	4.61368	ENSMUSG00000026937	Lcn5
TC0200000429.mm.2	4.95321	4.82471	4.96061	5.09909	4.76271	5.11987	4.88359	4.58303	4.74146	4.80033	4.8711	4.91419	ENSMUSG00000045684	Lcn6
TC0200000430.mm.2	4.65577	5.02113	4.93298	4.98172	4.92601	4.98453	5.23563	4.84646	4.94835	4.99282	5.21763	5.17652	ENSMUSG00000047356	Lcn10
TC0200000431.mm.2	4.04903	3.97209	4.08077	3.96611	4.06229	3.80915	4.14488	3.96704	3.94701	3.97065	3.83773	4.16109	ENSMUSG00000062061	Obp2a
TC0200000432.mm.2	9.60315	9.12533	9.0233	9.19846	9.27521	9.12102	8.93767	9.1031	8.91603	8.97566	8.50379	8.94691	ENSMUSG00000049086	Bmyc
TC0200000433.mm.2	5.98751	5.22802	5.32346	5.1428	4.85597	5.14872	5.16866	5.15518	5.32916	4.93139	5.25467	5.14266	ENSMUSG00000079539	Obp2b
TC0200000434.mm.2	4.67981	4.66802	4.67593	4.64967	4.66593	4.42125	4.55232	4.54696	4.46135	4.7491	4.95093	4.51675	ENSMUSG00000026936	Lcn3
TC0200000435.mm.2	5.77153	6.23624	6.61179	6.09095	6.37289	6.33594	6.13533	5.97305	5.75276	6.62576	6.55465	6.05692	ENSMUSG00000069080	Lcn11
TC0200000437.mm.2	4.72932	4.50968	4.59737	4.58009	4.90249	4.62653	4.78415	4.89311	4.357	4.77934	4.84899	5.04145	ENSMUSG00000023210	Lcn9
TC0200000438.mm.2	7.28598	6.44159	6.40761	5.93586	6.31316	6.30169	5.72355	5.74919	5.91582	5.05252	5.79853	5.71553	ENSMUSG00000058740	Kcnt1
TC0200000445.mm.2	8.96776	8.25304	8.32715	8.25124	8.36538	8.43416	8.40764	8.2443	8.23581	8.18046	8.38254	8.48286	ENSMUSG00000026930	Gpsm1
TC0200000450.mm.2	12.1601	12.2218	12.2296	12.258	12.1506	12.1957	12.2906	12.2983	12.237	12.3009	12.247	12.311	ENSMUSG00000026926	Pmpca
TC0200000456.mm.2	5.31992	4.53103	4.56907	4.35078	4.80173	4.53459	4.6287	4.55267	4.62693	4.66489	4.6206	4.59276	NA	Gm2240
TC0200000457.mm.2	12.0747	12.2615	12.215	12.2099	12.2621	12.1854	12.2349	12.272	12.2182	12.2354	12.1307	12.2438	ENSMUSG00000062647	Rpl7a
TC0200000459.mm.2	11.1535	10.9986	10.8867	10.9746	11.0323	11.0661	10.9855	11.0088	10.9935	11.0829	10.8619	11.1022	ENSMUSG00000014873	Surf2
TC0200000460.mm.2	4.68017	4.2603	4.24755	4.61805	4.18083	4.26326	4.59991	4.29886	4.46645	4.51767	4.73721	4.46687	ENSMUSG00000049897	Stkld1
TC0200000461.mm.2	5.78019	4.86454	5.10709	4.94531	5.10528	5.14245	4.85394	5.17956	4.92256	5.37883	5.22149	5.20082	ENSMUSG00000014852	Adamts13
TC0200000462.mm.2	10.2032	9.10836	9.18788	9.17225	9.31466	9.08994	9.05676	9.0915	9.10257	9.07743	8.91029	9.01327	ENSMUSG00000015488	Cacfd1
TC0200000465.mm.2	6.19163	7.17021	7.11296	6.89275	7.1701	7.2061	6.93938	6.94219	7.12277	7.0585	7.60626	7.12499	ENSMUSG00000036040	Adamtsl2
TC0200000467.mm.2	5.69263	5.30609	5.64546	5.39036	5.66509	5.72144	5.21663	5.15668	4.83768	5.55203	5.57311	4.91643	ENSMUSG00000000889	Dbh
TC0200000473.mm.2	9.36761	10.1612	10.0093	10.0668	10.2021	9.94398	9.85356	9.99911	9.95318	9.95383	9.79719	10.0198	ENSMUSG00000026917	Wdr5
TC0200000477.mm.2	8.91646	8.43261	8.40209	8.55337	8.41533	8.43934	8.67366	8.73686	8.81268	8.51489	8.38617	8.49694	ENSMUSG00000015846	Rxra
TC0200000478.mm.2	6.75433	6.67649	6.30359	6.26664	6.63951	6.65929	6.10757	6.35413	6.25547	6.40603	6.30233	6.52881	ENSMUSG00000026837	Col5a1
TC0200000480.mm.2	10.9435	10.7704	10.7296	10.7706	10.7941	10.7927	10.8463	10.9103	10.8699	10.8404	10.6768	10.8145	ENSMUSG00000026833	Olfm1
TC0200000481.mm.2	8.06875	7.74862	7.64461	7.42272	7.70546	7.75991	7.81933	7.92405	8.0941	7.66125	7.41729	7.50102	ENSMUSG00000035829	Ppp1r26
TC0200000482.mm.2	9.56093	10.3727	10.3192	10.241	10.4295	10.3268	10.3998	10.4654	10.3165	10.5692	10.3142	10.6074	ENSMUSG00000035772	Mrps2
TC0200000484.mm.2	5.35903	5.59718	5.83249	5.67199	5.49387	5.98517	5.90062	5.78735	5.61558	5.87626	5.50529	5.85451	ENSMUSG00000026829	Gbgt1
TC0200000485.mm.2	4.72651	4.41575	4.30777	4.39438	4.23784	4.33239	4.42392	4.49168	4.64084	4.73081	4.59846	4.03771	NA	NA
TC0200000486.mm.2	10.1194	10.5027	10.506	10.4857	10.5382	10.5688	10.6175	10.7158	10.761	10.3133	10.4567	10.3727	ENSMUSG00000026821	Ralgds
TC0200000490.mm.2	9.76674	9.4731	9.49961	9.50928	9.40096	9.46366	9.23441	9.47068	9.58687	9.46132	9.39171	9.51132	ENSMUSG00000026812	Tsc1
TC0200000492.mm.2	6.31237	6.05585	5.8518	5.86209	5.87797	6.17904	5.87759	5.90537	6.11987	6.00529	6.02491	6.03847	ENSMUSG00000026807	Ak8
TC0200000495.mm.2	8.03208	7.78168	7.60529	7.70731	7.83793	7.66221	7.63596	7.71554	7.60224	7.47805	7.82193	7.759	ENSMUSG00000026806	Ddx31
TC0200000499.mm.2	8.29309	8.61648	8.60502	8.4973	8.56409	8.4793	8.44608	8.67084	8.55687	8.57669	8.44427	8.68133	ENSMUSG00000026803	Ttf1
TC0200000501.mm.2	9.40019	9.2489	9.24336	9.16893	9.30932	9.18446	9.00312	9.32226	9.4202	9.15134	9.23651	9.39784	ENSMUSG00000043535	Setx
TC0200000503.mm.2	10.5576	10.5077	10.3707	10.4989	10.575	10.5412	10.4289	10.596	10.4095	10.4804	10.0637	10.3393	ENSMUSG00000026799	Med27
TC0200000507.mm.2	10.1067	9.89708	9.92405	9.91403	9.96255	9.88781	10.2854	10.3632	10.276	10.252	10.3137	10.3531	ENSMUSG00000039844	Rapgef1
TC0200000509.mm.2	8.89081	9.83996	9.98201	9.8034	9.95053	9.97806	10.0126	9.94545	9.89732	10.1009	10.2719	9.96096	ENSMUSG00000075425	Gm13547
TC0200000510.mm.2	8.9585	8.78448	8.61672	8.86905	8.86506	8.89492	8.65354	8.97647	8.84139	9.04394	8.65574	8.85089	ENSMUSG00000026798	Coq4
TC0200000511.mm.2	10.6192	9.65902	9.68519	9.70258	9.67477	9.60323	9.59378	9.59181	9.72982	9.62881	9.62819	9.61369	ENSMUSG00000059316	Slc27a4
TC0200000512.mm.2	10.2474	9.90886	10.0683	9.86409	9.98019	9.95829	9.80891	9.80529	9.81216	10.1047	9.76885	9.82362	ENSMUSG00000069020	Urm1
TC0200000514.mm.2	6.44164	6.05171	5.69768	6.02626	5.91428	6.18153	5.96083	6.00154	6.00546	5.72321	6.05982	6.04448	ENSMUSG00000039787	Cercam
TC0200000515.mm.2	10.5593	10.3125	10.3114	10.2705	10.3067	10.2689	9.67848	9.91093	9.97687	9.71914	9.60057	9.71487	ENSMUSG00000026790	Odf2
TC0200000517.mm.2	11.5525	10.9775	10.9645	10.9306	10.9641	10.9262	10.4464	10.4388	10.3495	10.4599	10.4962	10.5935	ENSMUSG00000019715	Gle1
TC0200000518.mm.2	11.1729	11.1856	11.1745	11.1648	11.0351	11.0824	11.0432	11.0581	11.1023	11.1525	11.3093	11.2471	ENSMUSG00000057738	Sptan1
TC0200000522.mm.2	10.8154	11.6128	11.606	11.6933	11.6256	11.5853	11.6529	11.7223	11.6163	11.5822	11.6128	11.5335	ENSMUSG00000054766	Set
TC0200000523.mm.2	8.87286	8.35035	8.46926	8.16527	8.33909	8.32971	7.91977	8.08397	8.21688	8.34992	8.25672	8.05087	ENSMUSG00000026785	Pkn3
TC0200000525.mm.2	8.79442	8.34788	8.31663	8.26169	8.56466	8.50516	8.06152	8.32124	8.33128	8.17999	7.7082	8.19191	ENSMUSG00000039678	Tbc1d13
TC0200000528.mm.2	7.26517	6.65027	6.66538	6.756	6.84993	6.56522	6.68618	6.76359	6.44078	6.88757	6.44599	6.64792	ENSMUSG00000015337	Endog
TC0200000532.mm.2	9.77672	9.26686	9.30414	9.46982	9.26468	9.45672	9.73388	9.87027	9.87571	9.75869	9.48054	9.67624	ENSMUSG00000026858	Miga2
TC0200000533.mm.2	10.0708	9.55902	9.64353	9.4726	9.54993	9.60026	9.37101	9.42618	9.41759	9.42415	9.32887	9.28604	ENSMUSG00000026856	Dolpp1
TC0200000535.mm.2	11.0869	10.8897	10.8672	10.8403	10.7606	10.718	10.764	10.8028	10.8474	10.8876	10.7269	10.883	ENSMUSG00000039515	Ptpa
TC0200000538.mm.2	6.93977	7.07274	7.17223	6.84131	6.79326	7.03381	6.78769	7.21463	7.12292	7.19914	6.78782	6.9764	ENSMUSG00000047363	Cstad
TC0200000542.mm.2	8.51996	8.36057	8.38683	8.28038	8.35503	8.27976	8.39564	8.49827	8.43926	8.38525	8.28099	8.3311	ENSMUSG00000026857	Ntmt1
TC0200000543.mm.2	7.67923	7.50601	7.58287	7.54579	7.5047	7.67973	7.83265	7.84769	7.98016	7.80344	7.88164	7.60501	ENSMUSG00000039476	Prrx2
TC0200000545.mm.2	9.27973	9.16021	9.03786	9.13999	9.04564	9.11494	9.0177	9.29724	9.21292	9.15606	9.14714	9.13303	ENSMUSG00000026848	Tor1b
TC0200000546.mm.2	9.85458	8.91557	8.95224	8.93793	8.82154	8.96568	9.17395	9.38614	9.37396	9.12063	9.03994	9.01631	ENSMUSG00000026854	Usp20
TC0200000547.mm.2	9.55331	9.33285	9.19557	9.2733	9.34205	9.19848	9.45846	9.68618	9.55603	9.38801	9.43954	9.53242	ENSMUSG00000000194	Gpr107
TC0200000549.mm.2	10.4438	10.2608	10.4786	10.3406	10.4082	10.3514	9.95245	9.94067	9.96883	10.0709	9.75904	10.1069	ENSMUSG00000062661	Ncs1
TC0200000550.mm.2	7.26995	6.99838	7.36311	7.19906	6.76757	6.97387	7.44028	7.2604	7.21916	7.19022	7.63066	7.07443	NA	NA
TC0200000551.mm.2	5.52031	5.57285	5.62653	5.65687	5.62592	5.40721	6.1726	6.15277	6.14193	5.94012	5.92541	6.09517	ENSMUSG00000076441,ENSMUSG00000046687	Ass1,Gm5424
TC0200000552.mm.2	9.33142	9.04004	9.06221	9.06964	9.06348	9.18634	9.07266	9.07195	9.22625	9.16258	9.23032	9.07606	ENSMUSG00000026843	Fubp3
TC0200000555.mm.2	4.79209	4.34405	4.41499	4.46807	4.68173	4.21203	4.43223	4.6302	4.19306	4.16177	4.53041	4.64111	ENSMUSG00000079466	Prdm12
TC0200000557.mm.2	9.71778	9.45374	9.32296	9.50512	9.47836	9.33055	9.15686	9.25707	9.26954	9.29398	9.11202	9.27258	ENSMUSG00000039356	Exosc2
TC0200000558.mm.2	9.9	8.97741	9.11941	9.14533	8.95571	9.04174	8.90618	8.74079	8.85545	8.6005	8.76918	8.81283	ENSMUSG00000026842	Abl1
TC0200000559.mm.2	6.06557	6.34563	6.43473	6.38223	6.43669	6.36932	6.65623	6.24617	6.43312	6.58049	6.71214	6.57628	ENSMUSG00000026840	Lamc3
TC0200000561.mm.2	8.66468	8.71229	8.76176	8.87027	8.88026	8.85782	9.11879	8.95698	9.09798	9.0906	9.1267	9.0122	ENSMUSG00000001864	Aif1l
TC0200000562.mm.2	7.48362	7.95474	8.02766	7.84583	7.83145	7.91337	7.54991	7.92991	7.78611	8.30992	7.7838	8.21517	ENSMUSG00000001855,ENSMUSG00000099075	Nup214,Mir7674
TC0200000566.mm.2	9.3995	9.28641	9.32215	9.31165	9.27247	9.30645	9.35718	9.57179	9.64181	9.51061	9.67219	9.46784	ENSMUSG00000051373	Plpp7
TC0200000567.mm.2	10.0889	9.58598	9.594	9.47393	9.52942	9.54199	9.73367	9.57278	9.9021	9.87788	10.1346	9.82781	ENSMUSG00000039262	Prrc2b
TC0200000572.mm.2	10.4931	10.861	10.9363	10.9229	10.9264	10.8993	10.7169	10.8311	10.7785	10.6687	10.3645	10.5631	ENSMUSG00000039254	Pomt1
TC0200000574.mm.2	11.2639	10.8863	10.9616	10.9295	10.9062	11.0391	11.0571	10.9702	11.0609	11.0045	11.0464	10.959	ENSMUSG00000002546	Golga2
TC0200000577.mm.2	11.3742	10.8563	10.7738	10.8086	10.8907	10.8571	10.7371	10.6558	10.6805	10.6929	10.7125	10.7652	ENSMUSG00000039205	Ciz1
TC0200000578.mm.2	8.76859	8.60551	8.75832	8.78379	8.79376	8.76881	9.04587	9.00327	9.25463	8.93257	9.02442	8.89448	ENSMUSG00000026820	Ptges2
TC0200000581.mm.2	8.07983	7.52493	7.51594	7.66309	7.63262	7.51899	7.51785	7.44271	7.5875	7.54936	7.16428	7.59325	ENSMUSG00000039164	Naif1
TC0200000585.mm.2	9.50999	8.80692	8.85048	8.70012	8.74809	8.86879	9.0182	9.09574	9.05461	8.76763	8.72034	8.72611	ENSMUSG00000039157	Fam102a
TC0200000587.mm.2	9.29664	8.82207	8.99921	9.00279	8.92083	8.81908	8.58702	8.84849	8.74867	8.73934	8.65646	8.74432	ENSMUSG00000026811,ENSMUSG00000079442	St6galnac6,St6galnac4
TC0200000591.mm.2	7.5097	7.67469	7.66956	7.94074	7.77726	7.74834	7.65807	7.83109	7.47635	7.89396	7.78562	7.51657	ENSMUSG00000059013	Sh2d3c
TC0200000592.mm.2	10.6052	10.2116	10.3519	10.3185	10.2504	10.3585	10.2743	9.98198	10.0237	10.2464	10.2635	10.2172	ENSMUSG00000009563	Tor2a
TC0200000593.mm.2	9.61502	9.15094	9.14521	9.27892	9.17416	9.29256	9.37734	9.45104	9.38496	9.60444	9.66494	9.57178	ENSMUSG00000053746	Ptrh1
TC0200000597.mm.2	9.54094	9.22042	9.21841	9.25631	9.21591	9.26328	8.944	9.14163	9.11476	9.11809	9.16449	9.10961	ENSMUSG00000026796	Fam129b
TC0200000600.mm.2	12.7713	12.8971	12.8134	12.9325	12.8735	12.9039	12.8752	12.8481	12.8327	12.7971	12.7974	12.7811	ENSMUSG00000038900,ENSMUSG00000065124	Rpl12,Snora65
TC0200000603.mm.2	6.76613	6.77516	6.8345	6.63935	6.73579	6.86209	6.49916	6.74927	6.81423	6.82517	6.9821	6.90574	ENSMUSG00000004105	Angptl2
TC0200000612.mm.2	8.65653	9.5602	9.61688	9.70601	9.61156	9.56737	9.86361	10.0061	9.95537	9.65806	9.80405	9.82095	ENSMUSG00000038696	Mapkap1
TC0200000620.mm.2	12.9154	13.3346	13.3096	13.2697	13.2446	13.2572	13.1232	13.1675	13.1434	13.1522	13.1431	13.1816	ENSMUSG00000026864	Hspa5
TC0200000626.mm.2	4.478	3.6815	4.17563	3.67344	3.77451	4.04628	4.03621	4.07507	4.21514	3.61439	4.07362	3.98025	ENSMUSG00000026870	Cutal
TC0200000634.mm.2	9.65131	9.6353	9.59417	9.6727	9.48246	9.46762	9.44652	9.50666	9.57714	9.6494	9.74294	9.59296	ENSMUSG00000057110	Cntrl
TC0200000636.mm.2	8.9659	8.15196	8.40539	8.55068	8.51629	8.46094	8.7816	8.97873	8.89127	8.83039	8.74874	8.81056	ENSMUSG00000026879	Gsn
TC0200000641.mm.2	10.1351	9.54182	9.47809	9.56931	9.53552	9.52921	9.0742	9.20155	9.22569	9.14401	9.00361	9.03674	ENSMUSG00000026883	Dab2ip
TC0200000646.mm.2	5.19663	3.96453	4.25488	4.09767	4.43236	4.12861	4.22089	4.26077	4.25392	4.28758	4.10802	4.603	ENSMUSG00000026894	Morn5
TC0200000647.mm.2	9.97133	10.0119	9.8888	9.85934	9.94095	9.96915	10.1353	10.1741	10.0529	9.97647	9.89235	10.0446	ENSMUSG00000026887	Mrrf
TC0200000651.mm.2	5.95385	5.26827	5.46539	5.25995	5.671	5.89734	4.92881	4.88072	5.33349	5.34628	4.68527	5.13137	ENSMUSG00000047250	Ptgs1
TC0200000657.mm.2	6.40504	4.31056	4.55548	3.76416	4.78667	4.05966	4.76061	3.94185	4.40855	4.25468	4.78886	4.35277	ENSMUSG00000068950	Olfr338
TC0200000659.mm.2	4.18195	3.79858	3.64354	3.85809	3.92328	3.73624	3.6796	4.33014	4.54131	3.78211	3.58658	4.11173	ENSMUSG00000094464	Olfr339
TC0200000660.mm.2	4.07619	3.98068	3.82915	3.61782	3.52992	3.49014	4.05447	3.75934	3.28596	3.9243	4.0354	3.77846	ENSMUSG00000094266	Olfr340
TC0200000661.mm.2	4.63321	3.37079	3.61734	3.50518	4.21345	4.01118	3.7144	3.63759	3.44593	3.4852	3.65384	3.60911	ENSMUSG00000061305	Olfr342
TC0200000663.mm.2	3.95704	3.65491	3.43395	3.95568	4.00323	3.78121	3.6528	3.7375	3.69175	3.69052	4.01718	3.64981	ENSMUSG00000096822	Olfr344
TC0200000664.mm.2	4.14233	3.68199	3.55436	3.5222	3.89996	3.75304	3.75762	3.62261	3.84463	3.51913	3.76614	4.05925	ENSMUSG00000059251	Olfr345
TC0200000665.mm.2	4.31222	4.55012	4.37172	4.15404	4.02261	4.19156	4.33342	3.99871	4.13211	4.3498	4.19964	4.36084	ENSMUSG00000094764	Olfr346
TC0200000666.mm.2	3.79878	3.71326	3.88363	3.75908	3.8426	3.70553	3.83278	3.90014	3.59938	3.84093	3.80798	3.98527	ENSMUSG00000057351	Olfr347
TC0200000668.mm.2	4.61914	3.26817	3.65306	3.77868	3.75354	3.56098	3.54622	3.58535	3.74888	3.69767	3.68073	3.59804	ENSMUSG00000049315	Olfr348
TC0200000669.mm.2	4.32641	4.14528	4.07281	3.7668	3.81755	3.92464	4.15154	4.12341	3.7665	4.4714	4.30444	4.25109	ENSMUSG00000094949	Olfr50
TC0200000671.mm.2	4.48208	3.96254	4.17283	4.06329	3.9389	3.93463	4.09324	4.10908	3.97205	3.94799	4.30491	3.88139	ENSMUSG00000050015	Olfr350
TC0200000672.mm.2	3.60414	3.86984	3.81953	3.6144	3.54224	3.57593	3.88827	3.95345	3.65054	4.00078	3.80835	3.7171	ENSMUSG00000053146	Olfr352
TC0200000673.mm.2	4.1544	3.5506	3.85143	4.23626	3.60402	3.81272	3.96599	4.10196	3.63182	3.98075	4.12782	3.87605	ENSMUSG00000055088	Olfr354
TC0200000675.mm.2	4.17823	3.86025	4.37315	4.27292	4.20344	4.11307	4.25094	3.92104	4.17052	4.03171	4.07778	4.09479	ENSMUSG00000070943	Olfr356
TC0200000676.mm.2	3.64092	3.40952	3.57635	3.3694	3.45466	3.65664	3.73718	3.68129	3.49644	3.33598	3.57476	3.67777	ENSMUSG00000055838	Olfr357
TC0200000678.mm.2	4.18378	3.41417	3.76794	3.5209	3.79622	3.98837	3.78327	3.53227	3.83929	3.84095	3.94934	3.73242	ENSMUSG00000083361	Olfr360
TC0200000680.mm.2	4.31373	3.86003	3.87963	4.1109	3.81533	4.01835	4.20889	4.14832	3.86216	4.00999	4.03167	3.93848	ENSMUSG00000059429	Olfr365
TC0200000682.mm.2	4.1559	4.67192	4.83368	4.37163	4.21231	4.47004	4.2497	4.67965	4.24185	4.43567	4.16437	4.40319	ENSMUSG00000068947	Olfr366
TC0200000683.mm.2	4.41057	4.54231	4.69035	4.62022	4.52828	4.53592	4.72331	4.51851	4.49795	4.48331	4.58445	4.59639	NA	Olfr367-ps
TC0200000685.mm.2	5.35294	5.49116	5.44249	5.8772	5.28111	5.25925	5.51366	5.23631	5.50456	5.31021	5.35137	5.64743	ENSMUSG00000049018	Olfr368
TC0200000686.mm.2	10.6261	10.9947	11.0722	11.0357	10.9928	10.967	10.9382	11.0538	10.944	10.9298	11.0519	11.076	ENSMUSG00000035437,ENSMUSG00000053164	Rabgap1,Gpr21
TC0200000694.mm.2	5.40987	5.41977	5.7719	5.91938	5.93172	5.86869	5.81789	6.08206	5.76344	6.00537	5.7666	5.49462	ENSMUSG00000035403	Crb2
TC0200000697.mm.2	9.96849	9.33687	9.43602	9.3803	9.54282	9.38864	9.74973	9.85487	9.78185	9.58929	9.49248	9.63377	ENSMUSG00000000247	Lhx2
TC0200000702.mm.2	10.0861	10.2249	10.2486	10.2839	10.2312	10.3668	10.9709	11.0818	11.1634	10.959	10.9235	10.9548	ENSMUSG00000026749	Nek6
TC0200000714.mm.2	5.14917	5.37415	4.87373	5.06377	5.33385	5.16114	5.4715	5.27359	5.66166	5.41106	5.25622	5.27774	ENSMUSG00000046618	Olfml2a
TC0200000718.mm.2	6.48198	7.29763	7.05618	7.13147	7.06184	7.25856	7.20045	7.05865	7.06628	7.15093	7.20023	7.02665	ENSMUSG00000035295	Wdr38
TC0200000719.mm.2	8.75387	8.73596	8.67656	8.76868	8.67392	8.65012	8.50464	8.74166	8.39691	8.67805	8.32555	8.76025	ENSMUSG00000026755	Arpc5l
TC0200000740.mm.2	3.98648	3.88673	3.88278	3.75784	3.74512	3.60047	3.71946	3.74778	3.4795	3.98983	4.174	3.94623	ENSMUSG00000026866	Kynu
TC0200000741.mm.2	4.20371	4.40609	4.46811	5.00506	4.34726	4.43139	4.82105	4.19788	4.18865	4.54298	4.34978	4.39731	ENSMUSG00000049744	Arhgap15
TC0200000759.mm.2	5.17614	5.3331	5.17205	5.15742	5.15975	5.06555	5.42778	5.21741	4.76323	5.35918	5.17711	4.87705	ENSMUSG00000052248	Zeb2os
TC0200000778.mm.2	5.91351	4.65735	5.02895	5.43487	5.10738	4.71887	5.15664	5.18539	5.25153	4.77797	5.08067	4.83098	NA	NA
TC0200000781.mm.2	9.78834	9.24679	9.23729	9.25994	9.20441	9.05069	9.05145	9.19176	9.19256	9.10318	9.32847	9.20975	ENSMUSG00000052155	Acvr2a
TC0200000783.mm.2	8.66379	8.68654	8.47292	8.7055	8.74997	8.73044	8.98297	9.25537	9.48171	9.05453	8.92781	9.21407	ENSMUSG00000036792	Mbd5
TC0200000798.mm.2	8.00928	9.3896	9.291	9.39452	9.38037	9.26994	9.23546	9.3498	9.32235	9.22537	9.19001	9.31899	ENSMUSG00000069495	Epc2
TC0200000801.mm.2	6.4803	6.35607	6.54063	6.64819	6.12247	6.46838	6.84973	6.7327	6.79833	6.59899	6.63883	6.79344	ENSMUSG00000026764	Kif5c
TC0200000803.mm.2	5.99892	5.84174	6.00508	5.97509	5.43813	5.87937	5.89098	5.89166	6.00302	6.16778	5.86987	5.75142	ENSMUSG00000026765	Lypd6b
TC0200000804.mm.2	9.23312	8.96108	9.01246	8.98526	9.0066	9.14075	9.1715	9.04298	9.00599	9.7071	9.02658	9.55712	ENSMUSG00000050447	Lypd6
TC0200000816.mm.2	5.15497	4.84602	4.801	4.31519	4.88252	4.86574	4.34616	4.78732	4.22081	4.36406	4.87004	4.5596	ENSMUSG00000056115	Tas2r134
TC0200000819.mm.2	10.2856	9.55967	9.62023	9.56333	9.65095	9.68527	9.34863	9.37871	9.2838	9.78305	9.37547	9.82525	ENSMUSG00000053475	Tnfaip6
TC0200000821.mm.2	9.03001	8.93416	9.23345	9.00546	8.75987	8.86002	8.73476	8.7122	8.81661	9.08661	9.11498	9.16638	ENSMUSG00000036202	Rif1
TC0200000833.mm.2	10.4178	10.5264	10.3953	10.3854	10.4088	10.3848	10.7566	10.7318	10.7639	10.8099	10.8191	10.7712	ENSMUSG00000036053	Fmnl2
TC0200000843.mm.2	9.7135	10.7308	10.6621	10.7239	10.6929	10.6535	10.3837	10.3541	10.4052	10.486	10.4326	10.4804	ENSMUSG00000026960	Arl6ip6
TC0200000850.mm.2	3.49217	3.44118	3.45823	3.35195	3.16627	3.77134	3.48681	3.54498	3.48247	3.37935	3.52195	3.31101	ENSMUSG00000060988	Galnt13
TC0200000856.mm.2	4.30294	4.57417	4.60666	4.70029	4.74016	4.56879	4.79454	4.45712	4.61523	4.6566	4.86859	4.43305	ENSMUSG00000026824	Kcnj3
TC0200000868.mm.2	10.8554	10.7958	10.7719	10.7614	10.6996	10.7471	10.8141	11.0517	10.9023	10.7825	10.7525	10.6532	ENSMUSG00000026827	Gpd2
TC0200000872.mm.2	3.75826	3.56901	3.85734	3.75699	3.93665	3.51916	3.89954	3.3581	3.67715	3.84229	3.70582	4.04528	ENSMUSG00000026828	Galnt5
TC0200000878.mm.2	5.29727	5.90936	6.254	5.90997	5.7552	5.88229	6.19619	5.875	6.02105	6.12689	6.17774	6.03806	NA	NA
TC0200000879.mm.2	3.91989	3.90244	4.35522	4.07524	3.98038	4.11171	3.98362	4.2053	4.06225	3.96534	3.93695	3.98159	ENSMUSG00000026839	Upp2
TC0200000886.mm.2	4.78741	3.64069	3.8452	3.9015	3.57053	3.63524	3.8333	3.56001	3.81899	3.81861	3.80577	3.68362	NA	NA
TC0200000888.mm.2	10.082	10.733	10.5909	10.638	10.7118	10.7104	10.6311	10.7804	10.7971	10.6077	10.6662	10.5824	ENSMUSG00000026991	Pkp4
TC0200000894.mm.2	4.59719	5.12016	5.33939	5.15074	5.47825	5.28335	5.2777	5.26704	5.39671	5.38444	5.73439	5.16936	ENSMUSG00000026989	Dapl1
TC0200000897.mm.2	8.5254	8.38346	8.58952	8.60067	8.43407	8.47888	8.1723	8.13467	8.41917	8.23814	8.43089	8.60992	ENSMUSG00000035168	Tanc1
TC0200000909.mm.2	7.91107	9.37177	9.40926	9.39402	9.52429	9.26499	9.28104	9.45631	9.33875	9.30565	9.56432	9.48619	ENSMUSG00000026977	March7
TC0200000923.mm.2	9.82856	10.5255	10.393	10.5563	10.507	10.4966	10.3555	10.612	10.5532	10.5545	10.4711	10.6109	ENSMUSG00000064289	Tank
TC0200000924.mm.2	10.9669	10.7204	10.6514	10.6785	10.6927	10.6997	10.6588	10.8902	10.8342	10.6469	10.8158	10.7184	ENSMUSG00000026914	Psmd14
TC0200000927.mm.2	5.01757	5.32658	4.91346	5.20004	5.19891	5.19068	4.97358	5.23016	5.20296	5.44136	5.15427	5.43104	ENSMUSG00000035033	Tbr1
TC0200000929.mm.2	5.47186	5.26613	5.27968	5.234	5.03315	5.38006	5.58047	5.1954	5.36364	5.61925	5.76241	5.35245	ENSMUSG00000026904	Slc4a10
TC0200000933.mm.2	5.98982	5.82534	5.49581	5.98823	5.72189	5.85551	7.39206	7.3962	7.62632	7.63801	7.24785	7.88593	ENSMUSG00000026893	Gca
TC0200000953.mm.2	7.99327	7.04857	7.07969	7.02038	6.56005	7.02024	7.21979	7.53556	7.5468	7.29624	7.34815	7.49895	ENSMUSG00000075318	Scn2a
TC0200000955.mm.2	9.25071	8.53623	8.57993	8.52262	8.58077	8.28147	8.3969	8.46516	8.74697	8.34129	8.41489	8.31831	ENSMUSG00000044647	Csrnp3
TC0200000965.mm.2	4.16889	3.86771	3.62709	4.03555	3.61029	3.89225	3.80832	3.71447	3.83458	3.76557	3.79755	4.36678	NA	Gm1322
TC0200000966.mm.2	5.5186	5.41983	5.50579	5.86369	5.68015	5.88915	5.2599	5.88863	5.79437	5.60283	5.63915	5.43067	ENSMUSG00000027022	Xirp2
TC0200000967.mm.2	3.31102	3.15275	3.23001	3.1961	3.14997	3.14983	3.19657	3.36961	2.92324	3.05747	3.0558	3.19636	NA	NA
TC0200000969.mm.2	9.053	8.7084	8.96455	8.77853	8.98204	8.98255	8.94611	8.92995	8.96056	9.01381	9.15138	9.21492	ENSMUSG00000034780	B3galt1
TC0200000989.mm.2	4.0489	4.44954	4.18457	4.50444	4.11502	4.09248	4.23512	4.4921	4.06894	4.19388	4.16231	4.01084	ENSMUSG00000053896	4933409G03Rik
TC0200000990.mm.2	4.65962	4.3024	4.07499	4.48828	4.95432	4.49749	4.35048	4.83372	4.10333	4.6515	4.42842	4.51372	ENSMUSG00000079324	4932414N04Rik
TC0200000994.mm.2	8.99229	9.46813	9.47901	9.41289	9.5369	9.35654	10.5149	10.7102	10.6992	10.7372	10.6235	10.7732	ENSMUSG00000027035	Cers6
TC0200001002.mm.2	5.317	4.94831	5.32089	5.39887	5.18914	5.10254	5.19613	5.2947	5.24223	5.4114	5.42373	5.14727	ENSMUSG00000034738	Nostrin
TC0200001003.mm.2	4.24669	4.4133	4.31152	4.16955	4.93917	4.61144	4.6242	4.17232	4.28785	4.54685	4.42512	4.1855	ENSMUSG00000005232	G6pc2
TC0200001006.mm.2	4.38454	3.92552	4.05223	4.12076	4.63596	3.80798	4.72847	4.68554	4.03656	4.73897	4.12663	4.52029	ENSMUSG00000027068	Dhrs9
TC0200001007.mm.2	8.02114	7.67452	7.7016	7.8367	7.60131	7.75553	7.31954	7.54973	7.47186	7.47562	7.41418	7.68338	ENSMUSG00000063145	Bbs5
TC0200001008.mm.2	4.7021	4.76527	4.60296	4.64985	4.40286	4.81533	4.28222	4.4182	4.44362	4.7974	4.54985	4.42028	ENSMUSG00000075307	Klhl41
TC0200001009.mm.2	10.6397	11.4126	11.3526	11.2504	11.2278	11.3106	11.1728	11.3506	11.3867	11.1393	11.1864	11.2821	ENSMUSG00000042133	Ppig
TC0200001011.mm.2	8.73707	8.97343	8.7775	8.8265	8.73979	8.74005	8.95047	9.14122	9.08449	8.97962	8.99101	9.22649	ENSMUSG00000027088	Phospho2
TC0200001012.mm.2	10.1323	9.95761	9.87173	9.96622	9.93388	9.88441	10.167	10.1865	10.2857	10.0795	10.0678	10.2352	ENSMUSG00000042155	Klhl23
TC0200001013.mm.2	11.7872	12.144	12.0501	12.072	12.0489	12.0197	12.0564	12.1624	12.1285	11.9833	12.0463	12.1037	ENSMUSG00000068882	Ssb
TC0200001015.mm.2	10.2212	10.3002	10.397	10.2374	10.2489	10.2093	10.5448	10.682	10.7468	10.4829	10.7627	10.6663	ENSMUSG00000044308	Ubr3
TC0200001018.mm.2	5.56975	5.49741	5.82447	5.7743	5.99311	5.90757	5.80887	5.80342	5.5166	6.26973	5.83901	5.8243	ENSMUSG00000042064	Myo3b
TC0200001021.mm.2	5.10718	5.88203	5.59681	5.62945	5.69009	5.64824	5.42618	5.36091	5.61176	5.68417	5.55953	5.63531	ENSMUSG00000075304	Sp5
TC0200001022.mm.2	6.04128	6.33652	6.17105	6.0744	6.23953	6.23208	6.36186	5.91269	6.35183	6.53851	6.28357	6.21443	ENSMUSG00000075302	Erich2
TC0200001023.mm.2	6.87318	6.34387	6.03506	5.92054	6.05414	6.20646	7.2046	7.39529	7.45986	7.37263	7.15467	7.33784	ENSMUSG00000070880	Gad1
TC0200001025.mm.2	11.8917	12.2924	12.3266	12.2955	12.3655	12.3765	12.3028	12.2835	12.2386	12.2855	12.1676	12.2134	ENSMUSG00000014959	Gorasp2
TC0200001030.mm.2	9.35548	9.71747	9.77509	9.74828	9.7682	9.72547	9.53123	9.5701	9.62919	9.45736	9.61955	9.62201	ENSMUSG00000041966	Dcaf17
TC0200001032.mm.2	9.91248	9.73895	9.78131	9.7063	9.72442	9.68817	11.8209	11.9405	11.9592	11.9082	11.9045	11.9474	ENSMUSG00000027015	Cybrd1
TC0200001033.mm.2	11.2007	11.5654	11.4463	11.5239	11.4719	11.3626	11.5178	11.7516	11.7276	11.6217	11.5438	11.7697	ENSMUSG00000027012	Dync1i2
TC0200001036.mm.2	10.112	10.892	10.8478	10.8817	10.9361	10.7656	10.6332	10.8143	10.8528	10.7423	10.6293	10.9488	ENSMUSG00000027018	Hat1
TC0200001038.mm.2	7.60644	7.30725	7.1714	7.38861	7.3863	7.23838	7.74126	8.1033	8.05447	8.04562	7.9934	8.27435	ENSMUSG00000041921	Metap1d
TC0200001042.mm.2	8.06476	7.50503	7.55269	7.72333	7.2953	7.76797	8.76231	8.67475	8.63477	8.83217	8.67829	8.46713	ENSMUSG00000041911	Dlx1
TC0200001043.mm.2	5.72899	5.85339	5.71241	5.629	5.24316	5.30808	5.26977	5.86892	5.37483	5.88336	5.86922	5.56394	ENSMUSG00000064263	Platr26
TC0200001045.mm.2	11.4816	11.1871	11.179	11.1055	11.1629	11.0874	11.1753	11.3471	11.3865	11.0217	11.2945	11.2586	ENSMUSG00000027111	Itga6
TC0200001047.mm.2	7.51641	7.35378	7.30073	7.41728	7.46685	7.36698	7.52362	7.74925	7.85646	7.43715	7.65813	7.47622	ENSMUSG00000006494	Pdk1
TC0200001049.mm.2	9.75249	10.1172	10.1498	10.1129	10.1623	10.0766	10.0307	10.2484	10.0903	10.1326	10.1743	10.2721	ENSMUSG00000049044	Rapgef4
TC0200001053.mm.2	9.91375	9.71607	9.86745	9.62875	9.72541	9.70342	9.89347	9.95731	10.0411	9.82263	9.93165	9.94626	ENSMUSG00000004085	Zak
TC0200001056.mm.2	8.26336	8.25601	8.41028	8.47367	8.36503	8.40391	8.2945	8.37328	8.34532	8.46994	8.05407	8.65241	ENSMUSG00000055612	Cdca7
TC0200001071.mm.2	7.43078	7.89884	7.68458	7.54782	7.58377	7.772	7.85452	7.92797	8.0381	7.83047	7.76113	7.99409	ENSMUSG00000068859	Sp9
TC0200001072.mm.2	8.54724	8.60681	8.53069	8.55611	8.51066	8.64777	8.9326	8.9456	8.68963	8.82188	8.88852	8.80284	ENSMUSG00000008226	Scrn3
TC0200001091.mm.2	3.95732	4.17075	4.3539	4.37258	4.38502	4.13318	4.3447	4.35482	4.10068	4.37028	4.26693	4.71647	ENSMUSG00000001819	Hoxd13
TC0200001092.mm.2	6.15243	6.45616	6.4498	6.18429	5.74449	6.21946	6.13544	6.12216	6.31839	6.25072	6.17671	6.23826	ENSMUSG00000001823	Hoxd12
TC0200001095.mm.2	6.64884	6.43924	6.57862	6.55953	6.48655	6.54675	6.62061	6.40652	6.42864	6.41468	6.44906	6.29656	ENSMUSG00000043342	Hoxd9
TC0200001096.mm.2	6.32842	5.8438	6.36063	5.90885	5.9886	6.28527	5.84157	5.65455	5.69698	6.29279	6.13572	5.7789	ENSMUSG00000027102	Hoxd8
TC0200001097.mm.2	7.25038	7.15003	7.21061	7.32812	7.00952	7.02329	7.09412	7.27641	7.12424	7.25095	7.2965	7.12039	ENSMUSG00000079277,ENSMUSG00000101174	Hoxd3,Hoxd4
TC0200001101.mm.2	5.16605	5.42459	5.59607	5.14945	5.14037	5.22855	5.08747	4.88496	5.02333	5.36059	5.33412	5.20243	ENSMUSG00000042448	Hoxd1
TC0200001102.mm.2	9.92042	9.8273	9.75902	9.62079	9.5619	9.6214	9.85992	9.99803	10.0383	9.82912	9.991	9.96921	ENSMUSG00000027099	Mtx2
TC0200001115.mm.2	12.7719	13.1427	13.0959	13.0723	13.0235	13.0375	13.1119	13.1218	13.1362	12.9566	13.213	13.1006	ENSMUSG00000059005,ENSMUSG00000092086	Hnrnpa3,Gm6793
TC0200001121.mm.2	9.27593	9.55191	9.63835	9.61581	9.67018	9.67317	9.63174	9.75251	9.8379	9.62485	9.74332	9.62116	ENSMUSG00000042410	Agps
TC0200001125.mm.2	10.0741	9.90912	9.86322	9.89567	9.94248	9.80215	9.78356	9.90753	9.80977	9.9533	9.92163	9.98726	ENSMUSG00000042369	Rbm45
TC0200001127.mm.2	10.4001	9.82095	9.79048	9.76953	9.75988	9.72823	10.3319	10.5598	10.5887	10.5811	10.4303	10.6989	ENSMUSG00000042359	Osbpl6
TC0200001133.mm.2	4.8876	5.11961	5.33493	5.0617	4.72782	5.05109	5.35765	5.31117	4.87795	4.89081	5.18935	5.28529	ENSMUSG00000075267	Dfnb59
TC0200001134.mm.2	11.8222	11.6049	11.5341	11.5698	11.6177	11.5774	11.2896	11.5109	11.4116	11.5982	11.3201	11.6305	ENSMUSG00000002733	Plekha3
TC0200001144.mm.2	4.12545	3.50635	3.49	3.49391	3.23828	3.41019	3.22268	3.53717	3.53632	3.5373	3.48787	3.35653	NA	Gm14461
TC0200001150.mm.2	11.8555	11.2501	11.2505	11.2145	11.164	11.2	11.2408	11.3333	11.2996	11.3771	11.3723	11.4491	ENSMUSG00000027011	Ube2e3
TC0200001158.mm.2	10.1927	9.90289	9.98805	9.82346	9.74254	9.9348	10.0105	10.07	10.2099	10.449	10.3836	10.441	ENSMUSG00000027009	Itga4
TC0200001164.mm.2	8.81478	8.69462	8.86919	8.48687	8.53726	8.61303	8.70377	8.67849	8.89641	8.94123	8.94975	9.07222	ENSMUSG00000027007	Ssfa2
TC0200001166.mm.2	5.42737	5.53819	5.95437	5.56356	5.25428	5.50277	5.16722	5.13012	5.15205	5.37437	5.45311	5.07656	ENSMUSG00000034683	Ppp1r1c
TC0200001170.mm.2	5.53236	5.57665	5.81232	5.56877	5.57028	5.6739	5.89113	6.13479	6.17515	6.03283	5.79626	5.9777	ENSMUSG00000050114	Prdx6b
TC0200001171.mm.2	11.5581	11.4862	11.5065	11.4693	11.4294	11.4492	11.2741	11.3116	11.355	11.3743	11.3933	11.3142	ENSMUSG00000027006	Dnajc10
TC0200001189.mm.2	5.10486	5.11421	5.10306	4.8682	5.31046	5.33348	4.70602	5.08372	5.08921	5.11808	5.00408	4.91401	ENSMUSG00000070866	Zfp804a
TC0200001195.mm.2	4.18691	3.8367	4.05401	3.73485	4.31788	4.23286	4.06048	4.32418	4.22262	4.23112	4.11509	4.1116	NA	NA
TC0200001201.mm.2	11.6007	11.6206	11.5739	11.503	11.4582	11.4741	11.3218	11.4958	11.5144	11.5122	11.4461	11.5928	ENSMUSG00000027091	Zc3h15
TC0200001203.mm.2	12.6419	12.2467	12.3421	12.2683	12.13	12.3008	12.3547	12.3357	12.5122	12.3989	12.5742	12.3075	ENSMUSG00000027087	Itgav
TC0200001204.mm.2	10.8487	11.4771	11.4666	11.4595	11.3959	11.252	11.454	11.66	11.7211	11.415	11.4808	11.4316	ENSMUSG00000048388	Fam171b
TC0200001206.mm.2	9.8067	10.0194	9.76329	9.99417	9.92916	9.8442	9.76393	9.95057	9.86776	10.0651	9.77164	10.1948	NA	NA
TC0200001207.mm.2	9.8067	10.0194	9.76329	9.99417	9.92916	9.8442	9.76393	9.95057	9.86776	10.0651	9.77164	10.1948	NA	NA
TC0200001208.mm.2	9.8067	10.0194	9.76329	9.99417	9.92916	9.8442	9.76393	9.95057	9.86776	10.0651	9.77164	10.1948	NA	NA
TC0200001209.mm.2	9.8067	10.0194	9.76329	9.99417	9.92916	9.8442	9.76393	9.95057	9.86776	10.0651	9.77164	10.1948	NA	NA
TC0200001210.mm.2	9.8067	10.0194	9.76329	9.99417	9.92916	9.8442	9.76393	9.95057	9.86776	10.0651	9.77164	10.1948	NA	NA
TC0200001211.mm.2	9.8067	10.0194	9.76329	9.99417	9.92916	9.8442	9.76393	9.95057	9.86776	10.0651	9.77164	10.1948	NA	NA
TC0200001212.mm.2	9.5841	9.31441	9.39353	9.36936	9.37363	9.23707	9.1646	9.44817	9.29951	9.3594	9.30077	9.61539	NA	NA
TC0200001217.mm.2	4.03821	3.72677	3.29578	3.29209	3.65299	3.19457	3.29827	3.52388	3.35866	3.41077	3.48824	3.4307	ENSMUSG00000086598	Btbd18
TC0200001218.mm.2	8.72467	8.19663	8.19907	8.20007	8.21908	8.16539	7.9787	7.90728	8.03856	8.02606	7.94532	7.99177	ENSMUSG00000027080	Med19
TC0200001221.mm.2	6.23176	5.99616	6.21865	6.42289	5.92261	5.8368	6.08354	6.40161	5.78333	6.28435	6.59396	6.19938	ENSMUSG00000034059	Ypel4
TC0200001222.mm.2	8.54865	7.97177	7.94273	7.95206	7.98002	7.9303	7.5958	8.02268	7.86996	7.35585	7.31237	7.30899	ENSMUSG00000027078	Ube2l6
TC0200001223.mm.2	9.43569	8.83323	8.92998	8.9372	8.9611	8.98929	9.12994	9.33224	9.08575	9.41466	9.31184	9.47217	ENSMUSG00000027076	Timm10
TC0200001224.mm.2	9.53651	9.53552	9.32617	9.63302	9.53682	9.58803	8.63006	8.82396	8.61436	8.56555	8.45212	8.58057	ENSMUSG00000027075	Slc43a1
TC0200001226.mm.2	5.4125	4.61123	4.62835	5.13809	4.77556	4.95272	4.79007	4.65642	4.94691	4.24255	4.70015	4.90207	ENSMUSG00000027074	Slc43a3
TC0200001227.mm.2	4.5525	4.55228	4.65067	4.47876	4.58806	4.57777	5.00445	4.50081	4.69559	4.60143	4.51782	4.37209	ENSMUSG00000027073	Prg2
TC0200001228.mm.2	5.38983	5.69585	5.48656	5.7864	5.65823	5.80802	5.75074	5.81226	5.56507	5.8649	5.89169	5.66325	ENSMUSG00000027072	Prg3
TC0200001229.mm.2	11.7062	11.7765	11.7719	11.7856	11.8306	11.6996	11.6943	11.7295	11.6782	11.6672	11.59	11.7331	ENSMUSG00000027067	Ssrp1
TC0200001230.mm.2	8.47332	8.27992	8.09693	8.30688	8.1344	8.21482	8.41895	7.97145	8.16235	8.13477	8.06643	8.09381	ENSMUSG00000033955	Tnks1bp1
TC0200001234.mm.2	5.08186	4.54999	4.86865	4.96407	4.78077	4.93009	4.43569	4.29709	4.50503	4.88164	5.01303	5.04099	ENSMUSG00000044338	Aplnr
TC0200001239.mm.2	3.83104	3.51319	3.50922	3.54993	3.48959	3.4092	3.48935	3.35497	3.56617	3.32078	3.50649	3.48421	ENSMUSG00000100631	Olfr996
TC0200001241.mm.2	3.95626	4.08661	3.94516	3.99535	3.87032	4.22783	3.87504	4.18127	4.10219	3.92637	3.67992	3.87586	ENSMUSG00000101976	Olfr998
TC0200001244.mm.2	4.86219	4.17359	3.99819	4.2953	4.37891	4.32498	4.69543	4.53279	4.04276	4.00239	4.08034	4.46354	ENSMUSG00000050603	Olfr1008
TC0200001245.mm.2	4.08601	4.43444	4.5612	4.29931	4.09343	4.29467	4.16357	4.40943	4.52151	4.19555	4.25303	4.52067	ENSMUSG00000043226	Olfr1009
TC0200001246.mm.2	4.20606	3.93882	4.21906	4.16508	3.81573	4.49568	3.63109	4.46399	4.2247	4.04129	4.44366	4.36375	NA	Olfr1010
TC0200001247.mm.2	3.44816	4.00062	3.99764	4.01864	3.6181	4.11763	3.72112	3.86478	3.95352	4.22782	4.00904	4.28494	ENSMUSG00000053287	Olfr1013
TC0200001248.mm.2	4.12235	4.03878	3.97289	3.5836	3.78888	3.72967	3.62599	3.78696	3.5481	3.79288	3.77499	4.073	ENSMUSG00000059379	Olfr1014
TC0200001249.mm.2	4.58763	4.69301	4.52326	4.41822	4.44973	4.84814	4.51772	4.11257	4.48099	4.78462	4.51972	4.20016	ENSMUSG00000033850	Olfr1015
TC0200001250.mm.2	4.3745	4.4667	4.64508	4.51318	4.18042	4.0809	4.40418	4.40317	4.14382	4.34556	4.57186	4.76706	ENSMUSG00000043892	Olfr1018
TC0200001251.mm.2	3.72982	3.48061	3.93423	3.57187	3.71418	3.68767	4.00073	3.89731	4.00486	3.86387	3.75028	3.74971	ENSMUSG00000046975	Olfr1020
TC0200001253.mm.2	4.06445	3.83637	3.64696	3.85965	3.8274	3.90805	4.08923	3.84923	3.86784	3.59855	3.8734	3.8061	ENSMUSG00000057761	Olfr1022
TC0200001254.mm.2	3.85466	3.4401	3.67079	3.50485	3.25198	3.2759	3.73488	3.65142	3.36777	3.6919	3.4906	3.64479	ENSMUSG00000050128	Olfr1023
TC0200001256.mm.2	4.54878	4.19798	4.29893	4.37817	4.2486	4.18397	4.05002	4.35237	4.26594	3.98987	4.31163	4.16288	ENSMUSG00000042863	Olfr1026
TC0200001258.mm.2	4.39346	4.46992	4.28343	4.03624	4.47617	4.50432	4.44333	4.39898	4.639	4.31867	4.24377	4.24337	ENSMUSG00000057207	Olfr1028
TC0200001260.mm.2	5.12839	4.26591	4.42452	4.54895	4.42824	4.64133	4.60823	4.14252	4.34836	4.22995	4.43431	4.52899	ENSMUSG00000059873	Olfr1029
TC0200001261.mm.2	4.88375	3.95549	4.03959	3.88987	4.05723	3.80756	3.89243	4.04494	4.09085	3.90672	4.06439	4.30123	ENSMUSG00000044923	Olfr1030
TC0200001262.mm.2	3.40964	3.58307	3.44902	3.78186	3.5184	3.65708	3.46874	3.4274	3.80961	3.35673	3.58621	3.40063	ENSMUSG00000043267	Olfr1031
TC0200001263.mm.2	4.77655	4.42674	4.16044	3.94906	4.25541	4.31434	4.1036	4.73009	4.16786	4.25262	4.27176	4.18737	ENSMUSG00000042796	Olfr1032
TC0200001264.mm.2	4.15773	4.02411	3.91842	3.96859	4.16774	3.96571	3.68849	3.85524	4.18007	4.08433	3.94355	4.04323	ENSMUSG00000045392	Olfr1033
TC0200001266.mm.2	3.85103	4.02366	3.91655	3.86508	3.83528	3.91096	4.15906	3.80738	4.18614	4.18135	3.95208	3.97611	ENSMUSG00000102091	Olfr1034
TC0200001267.mm.2	3.88603	4.81962	4.61331	4.60373	4.35535	4.76816	4.3575	4.20713	4.53645	4.79921	4.63479	4.29035	ENSMUSG00000099820	Olfr1036
TC0200001268.mm.2	4.1986	3.64799	3.68469	3.48949	3.54437	3.63275	3.37169	3.70449	3.73078	4.09712	3.67137	3.89906	NA	Olfr1038-ps
TC0200001269.mm.2	3.75343	3.85894	3.8851	3.59378	3.41232	3.73672	3.62806	3.85203	3.51893	3.80791	3.4762	3.75139	ENSMUSG00000047149	Olfr1052
TC0200001272.mm.2	4.28145	3.31897	3.42677	3.49753	3.11214	3.47937	3.69506	3.45733	3.37703	3.27729	3.36872	3.60829	ENSMUSG00000060742	Olfr1076
TC0200001273.mm.2	3.48403	3.45736	3.5085	3.28079	3.10438	3.34981	3.64876	3.5765	3.61749	3.78236	3.48453	3.48405	ENSMUSG00000047969	Olfr1093
TC0200001274.mm.2	4.08512	3.62751	3.58302	3.78061	3.82308	3.61533	3.67169	4.26046	3.52456	3.71485	3.5317	3.79206	ENSMUSG00000044213	Olfr1094
TC0200001275.mm.2	4.71128	4.28735	4.36077	4.20333	4.24007	4.5327	4.6649	4.47952	4.40754	4.78533	4.42425	4.74806	ENSMUSG00000049843	Olfr1102
TC0200001276.mm.2	4.01738	3.9133	3.91694	4.04446	4.18107	4.1679	3.77212	4.07251	3.67635	3.98968	3.96099	3.87304	ENSMUSG00000044487	Olfr1112
TC0200001277.mm.2	4.02335	3.30914	3.63944	3.34798	3.71526	3.53878	3.7533	3.54135	3.62423	3.65415	3.52107	3.51766	ENSMUSG00000070857	Olfr1113
TC0200001279.mm.2	3.52184	3.26801	3.32839	3.56245	3.27169	3.48924	3.26487	3.20448	3.42742	3.43592	3.43626	3.26658	ENSMUSG00000070856	Olfr1115
TC0200001281.mm.2	4.47953	5.17883	4.82394	4.64774	4.62085	4.67389	4.85678	4.53211	4.5933	4.73579	4.91126	4.54273	ENSMUSG00000070855	Olfr1116
TC0200001285.mm.2	4.18219	4.23983	4.21496	4.43535	3.88967	4.32268	4.57922	4.63912	4.46244	4.49514	4.56989	4.65811	ENSMUSG00000089732	Olfr1118
TC0200001287.mm.2	4.42337	4.14433	4.31577	4.31061	3.95582	4.49511	3.93824	4.11433	4.13141	4.31246	4.26898	4.46048	ENSMUSG00000070853	Olfr1120
TC0200001288.mm.2	5.11016	5.39927	5.41014	5.11457	5.25362	5.56787	5.15196	5.2949	5.33677	5.43822	5.34989	5.58503	ENSMUSG00000070852	Olfr1121
TC0200001289.mm.2	4.13851	4.30117	4.02304	4.61284	4.044	3.93541	4.13533	4.10495	3.95824	3.90062	4.01538	4.0326	ENSMUSG00000047594	Olfr1122
TC0200001291.mm.2	3.83836	3.75821	3.45794	3.76743	3.37973	3.72873	3.53897	3.58168	3.60967	3.76784	3.83193	3.60566	ENSMUSG00000043274	Olfr1123
TC0200001292.mm.2	3.77203	3.85385	4.04247	3.98742	3.77069	4.01345	4.16022	3.74413	3.60887	3.92805	4.07742	3.81379	ENSMUSG00000050772	Olfr1124
TC0200001293.mm.2	4.10421	3.39083	3.43055	3.43101	3.54897	3.45547	3.78818	3.3966	3.42257	3.56815	3.34463	3.87466	ENSMUSG00000058194	Olfr1126
TC0200001294.mm.2	3.97566	3.70229	3.82869	3.95445	4.03759	3.95816	3.96431	4.02408	3.74161	3.89936	3.63761	3.93257	ENSMUSG00000025838	Pramel6
TC0200001295.mm.2	9.61149	9.8369	9.70092	9.75265	9.78582	9.79942	9.83502	9.98205	9.75991	9.77729	9.86583	9.75252	ENSMUSG00000026511	Srp9
TC0200001296.mm.2	4.08858	3.73376	3.92161	3.843	3.99111	3.90534	3.98836	3.94735	3.92608	3.76377	3.68277	3.80233	ENSMUSG00000061520	Olfr153
TC0200001297.mm.2	3.64724	3.82977	3.55736	3.47273	3.58666	3.65315	3.57943	3.73196	3.75938	3.7532	3.39558	3.52675	ENSMUSG00000062272	Olfr1129
TC0200001298.mm.2	3.55683	3.8016	3.55055	3.83219	3.74148	3.51571	3.75772	3.63784	3.59305	3.74344	3.26724	3.48591	ENSMUSG00000059205	Olfr1130
TC0200001299.mm.2	4.08971	3.77401	4.08055	3.87705	4.07552	3.88544	3.91553	4.07132	3.82999	4.03663	3.94673	4.02019	ENSMUSG00000068819	Olfr1131
TC0200001300.mm.2	4.25029	3.53414	3.86265	3.59993	3.55241	3.55464	4.02657	3.44129	3.37624	3.85669	3.56025	3.64363	ENSMUSG00000068817	Olfr1140
TC0200001301.mm.2	3.94875	4.04027	3.79442	4.00587	4.52187	3.66694	4.21177	3.82185	3.83183	4.4064	4.02029	3.72834	ENSMUSG00000068816	Olfr152
TC0200001302.mm.2	3.55201	3.33749	3.36418	3.80348	3.40296	3.31263	3.5945	3.40486	3.3016	3.85292	3.8224	3.64436	ENSMUSG00000068815	Olfr1143
TC0200001303.mm.2	4.47441	3.46532	3.40378	3.34408	3.42896	3.30737	3.60982	3.36413	3.44747	3.44216	3.39615	3.67165	ENSMUSG00000068814	Olfr1145
TC0200001306.mm.2	4.77329	4.92949	4.99283	4.9304	5.11352	5.27042	4.77543	4.7936	4.72357	4.94992	4.98288	5.01274	ENSMUSG00000061875	Olfr1148
TC0200001309.mm.2	4.34928	3.84492	3.49425	3.66025	3.3367	3.36098	3.72346	3.45164	3.4936	3.50112	3.5135	3.5138	ENSMUSG00000047039	Olfr1151
TC0200001310.mm.2	3.79688	3.80255	3.83375	3.70755	3.5152	3.54351	3.68611	3.4637	3.66496	3.84182	3.73365	4.00136	ENSMUSG00000045225	Olfr1152
TC0200001312.mm.2	3.39197	3.80879	3.66798	3.66618	3.50306	3.76117	3.78908	3.80355	3.82077	3.79397	3.79725	3.72679	ENSMUSG00000048197	Olfr1153
TC0200001313.mm.2	4.15265	3.55103	3.57102	3.43006	3.81434	3.56264	3.82663	3.42532	3.57696	3.45275	3.44022	3.41499	ENSMUSG00000062793	Olfr1158
TC0200001314.mm.2	3.65784	3.47634	3.38246	3.67019	3.63656	3.65559	3.49218	3.43281	3.43529	3.4649	3.58901	3.36272	ENSMUSG00000045150	Olfr1161
TC0200001315.mm.2	3.32416	3.38473	3.46067	3.51652	3.43054	3.24368	3.46751	3.37314	3.39337	3.42065	3.1731	3.50229	ENSMUSG00000061342	Olfr1168
TC0200001317.mm.2	3.74717	3.66099	3.93222	3.78956	4.11238	4.03324	4.23265	3.97413	4.01715	3.93549	3.97632	3.86082	ENSMUSG00000050023	Olfr1176
TC0200001318.mm.2	4.2476	4.07692	3.49839	3.83765	3.57568	3.39278	3.45939	3.92532	3.35041	3.64274	3.7233	3.56358	ENSMUSG00000056995	Olfr1178
TC0200001319.mm.2	3.8602	3.48278	3.73084	3.99569	3.68761	3.44973	3.61062	3.60145	3.57579	3.46877	3.60934	3.70717	ENSMUSG00000049372	Olfr1183
TC0200001320.mm.2	3.62184	3.76997	3.52691	3.6426	3.5101	3.72989	3.3732	3.61282	3.48393	4.00963	3.81316	3.57006	ENSMUSG00000051424	Olfr1184
TC0200001322.mm.2	3.46769	3.38963	3.29111	3.21802	3.13713	3.10093	3.05335	3.20627	3.16558	3.2503	3.26273	3.19031	ENSMUSG00000057735	Olfr1186
TC0200001323.mm.2	5.00303	5.08572	4.8941	5.04764	4.90791	5.4388	4.96885	4.91374	4.84827	5.08275	5.03975	4.99541	ENSMUSG00000068809	Olfr1188
TC0200001325.mm.2	4.02737	3.73769	3.16447	3.13144	3.58973	3.68393	3.49815	3.33717	3.54124	3.68172	3.62212	3.37376	ENSMUSG00000068808	Olfr1189
TC0200001329.mm.2	4.91255	5.37498	5.6121	5.37572	5.6723	5.53352	5.62309	5.41367	5.45652	5.76316	5.47078	5.45883	ENSMUSG00000060827	Olfr1193
TC0200001330.mm.2	3.09675	3.12798	3.52403	3.49519	3.29685	3.44743	3.36758	3.47757	3.0477	3.25438	3.1729	3.50876	ENSMUSG00000059023	Olfr1201
TC0200001331.mm.2	3.69344	3.47008	3.41524	3.44649	3.71746	3.32938	3.32675	3.54288	3.55196	3.30455	3.22106	3.56398	ENSMUSG00000064084	Olfr1202
TC0200001332.mm.2	3.60678	3.67825	3.79377	3.62255	3.66414	3.76391	3.53659	3.52316	3.48697	3.40975	3.67648	3.76264	ENSMUSG00000057447	Olfr1205
TC0200001333.mm.2	4.01028	3.61101	3.67749	3.63057	3.64743	3.64108	3.84692	3.86903	3.6432	3.8646	3.55156	3.82323	ENSMUSG00000061798	Olfr1204
TC0200001334.mm.2	3.63033	3.81944	3.60591	3.69379	3.75051	3.63922	3.75813	3.88495	3.68664	3.42331	3.55922	3.82596	ENSMUSG00000062757	Olfr1206
TC0200001335.mm.2	4.53535	4.7928	4.54238	4.77632	4.83186	4.75388	4.67639	4.81121	4.7171	4.72547	4.65702	4.89031	ENSMUSG00000048226	Olfr1212
TC0200001336.mm.2	3.78664	3.77758	3.79148	3.55606	3.27883	3.66741	3.64059	3.43386	3.64788	3.671	3.78099	3.66353	ENSMUSG00000045148	Olfr1255
TC0200001337.mm.2	3.97857	3.36776	3.54878	3.07011	3.39265	3.56896	3.41213	3.29171	3.50214	3.36587	3.65207	3.47783	ENSMUSG00000049057	Olfr1257
TC0200001338.mm.2	3.8971	3.95338	3.92682	3.96514	3.83476	3.76686	3.97242	3.83091	4.18193	3.98971	4.06125	3.78702	ENSMUSG00000049149	Olfr1258
TC0200001339.mm.2	4.38529	4.64248	4.75477	4.45128	4.945	4.85075	4.79019	4.63099	4.99793	4.72512	4.58564	5.20339	ENSMUSG00000042894	Olfr1260
TC0200001340.mm.2	4.4172	4.81929	4.46533	4.57552	4.9177	4.56021	4.56341	4.65562	4.421	4.60802	4.37432	4.1213	ENSMUSG00000061295	Olfr1261
TC0200001341.mm.2	4.72551	4.89818	4.64335	4.35845	4.60489	4.62126	4.69887	4.63154	4.81105	4.48852	4.61599	4.65142	ENSMUSG00000051313	Olfr1262
TC0200001342.mm.2	4.13856	4.08699	3.75464	3.68646	3.80607	4.25344	4.10453	4.29046	4.09475	3.9681	3.727	4.24482	ENSMUSG00000059112	Olfr1263
TC0200001343.mm.2	5.14073	5.37621	5.19898	5.26571	5.1012	5.51786	4.89126	5.47513	5.59281	5.48206	5.13581	5.6811	ENSMUSG00000059910	Olfr1265
TC0200001347.mm.2	3.61903	4.09337	3.69961	3.81431	3.84627	3.63646	4.01677	4.01412	3.84648	3.77633	4.11177	3.89882	ENSMUSG00000089859,ENSMUSG00000075064	Gm13769,Olfr1506
TC0200001348.mm.2	3.94458	4.04115	3.8381	4.27301	3.93022	4.5562	4.39584	4.27073	4.40548	4.1702	4.16571	4.02104	ENSMUSG00000075064,ENSMUSG00000089859	Olfr1274-ps
TC0200001352.mm.2	10.142	10.129	10.0862	10.0259	10.0339	10.009	9.72194	9.66454	9.6974	9.7777	9.64406	9.94308	ENSMUSG00000051329	Nup160
TC0200001354.mm.2	8.89539	8.72848	8.74274	8.89022	8.87326	8.83271	8.62085	8.80786	8.76137	9.03941	8.6105	8.78743	ENSMUSG00000008200	Fnbp4
TC0200001355.mm.2	5.96038	5.69035	5.67392	5.8535	5.85196	6.29171	7.33595	7.29371	7.53688	7.32861	7.58184	7.05514	ENSMUSG00000040812	Agbl2
TC0200001356.mm.2	12.7053	12.358	12.3682	12.4153	12.4422	12.4337	12.4993	12.506	12.486	12.5365	12.359	12.4561	ENSMUSG00000027282	Mtch2
TC0200001357.mm.2	6.64192	6.93915	6.87143	6.71492	6.61174	6.809	6.36897	6.88305	6.63213	6.78912	7.06764	6.71084	ENSMUSG00000040794	C1qtnf4
TC0200001359.mm.2	10.4841	10.0786	10.3336	10.1157	10.063	10.1727	9.66535	9.84855	9.96068	9.80212	9.77207	10.0432	ENSMUSG00000005505	Kbtbd4
TC0200001362.mm.2	12.0204	11.9584	11.9094	11.9449	11.8626	11.9387	11.7319	11.8139	11.8246	11.8461	11.7132	11.7723	ENSMUSG00000005506	Celf1
TC0200001365.mm.2	7.22924	6.64767	6.67727	6.72444	6.53188	6.75195	6.56105	6.70156	6.76907	6.30764	6.68096	6.71093	ENSMUSG00000002104	Rapsn
TC0200001366.mm.2	11.6353	11.7888	11.8418	11.859	11.9008	11.8153	11.9227	11.9286	11.8965	11.9734	11.8506	11.8379	ENSMUSG00000002102	Psmc3
TC0200001368.mm.2	4.32976	4.45761	4.47562	4.12249	4.33727	4.58229	4.23321	4.44485	4.40609	4.41091	4.65896	4.30238	ENSMUSG00000002111	Spi1
TC0200001369.mm.2	5.09512	5.52172	5.75268	5.68365	5.53509	5.43756	5.36702	5.18345	5.2891	5.62168	5.69128	5.43042	ENSMUSG00000002100	Mybpc3
TC0200001371.mm.2	8.52444	8.03453	7.90045	7.98407	7.97768	7.92148	7.76025	8.10981	8.02583	7.85002	7.84882	8.06234	ENSMUSG00000002103	Acp2
TC0200001374.mm.2	9.26369	9.19859	9.34458	9.27393	9.2387	9.55751	9.3022	9.11752	9.0132	9.18942	9.43755	9.11966	ENSMUSG00000027257	Pacsin3
TC0200001375.mm.2	11.596	11.2935	11.2434	11.242	11.2254	11.2071	11.1695	11.2156	11.2433	11.2312	11.2778	11.2312	ENSMUSG00000027255	Arfgap2
TC0200001377.mm.2	9.93098	8.95188	9.12627	8.9767	9.00341	9.04095	8.99929	8.94674	9.22351	9.02041	9.29802	9.06586	ENSMUSG00000027253	Lrp4
TC0200001378.mm.2	11.0724	11.4121	11.4685	11.3875	11.3649	11.3245	11.3291	11.3188	11.4418	11.1473	11.4947	11.3119	ENSMUSG00000040549,ENSMUSG00000077221	Ckap5,Snord67
TC0200001380.mm.2	11.5844	11.6941	11.6469	11.6732	11.6854	11.6849	11.5498	11.7086	11.6968	11.6824	11.4963	11.6371	ENSMUSG00000027247	Arhgap1
TC0200001381.mm.2	7.60805	7.16573	7.05589	7.1649	7.13914	6.98811	7.08713	7.22835	7.12905	7.13425	7.15966	7.35444	ENSMUSG00000027243	Harbi1
TC0200001382.mm.2	10.9942	11.3013	11.2129	11.2197	11.2336	11.1867	11.1353	11.3496	11.2905	11.3086	11.0219	11.1897	ENSMUSG00000040506	Ambra1
TC0200001392.mm.2	6.95274	5.98449	5.98139	5.81893	6.23238	6.02686	5.62929	5.87499	5.66284	5.37763	5.66223	5.65118	ENSMUSG00000040495	Chrm4
TC0200001393.mm.2	4.65519	4.20484	4.40922	4.59607	5.02721	4.87388	4.524	4.29915	4.47692	4.7233	4.8613	4.77799	NA	NA
TC0200001396.mm.2	9.94644	9.77684	9.88866	9.79672	9.84488	9.9138	9.77315	9.83747	9.91491	9.70645	9.57909	9.74378	ENSMUSG00000058318	Phf21a
TC0200001411.mm.2	9.38399	8.96743	8.96526	8.85687	8.85681	8.91425	8.77362	8.9348	8.85343	8.95987	8.62905	9.0124	ENSMUSG00000027222	Pex16
TC0200001412.mm.2	6.44715	7.11572	6.97117	7.04013	7.1439	7.14414	6.98387	6.83534	6.91445	7.00207	6.8643	7.07145	ENSMUSG00000044916	1700029I15Rik
TC0200001441.mm.2	4.37632	4.50808	4.62177	4.37061	4.71118	4.48497	4.71199	4.74183	5.35661	5.05335	4.60344	4.94766	ENSMUSG00000027221	Chst1
TC0200001445.mm.2	6.42084	6.45239	6.67227	6.44645	6.42098	6.56932	6.72528	6.67145	6.66574	6.7526	6.58028	6.80438	ENSMUSG00000027220	Syt13
TC0200001448.mm.2	12.5749	12.7492	12.7401	12.7134	12.6669	12.7917	12.275	12.3513	12.4662	12.2573	11.9828	12.2643	ENSMUSG00000068735	Trp53i11
TC0200001453.mm.2	4.75606	5.22535	5.35067	5.33857	5.12387	5.33597	5.13117	5.13418	4.85271	5.32749	5.3905	5.35836	NA	NA
TC0200001455.mm.2	5.14475	5.10035	5.14132	4.72228	4.76714	5.17464	5.1574	4.99655	4.8417	5.29131	5.07337	5.19098	ENSMUSG00000040310	Alx4
TC0200001472.mm.2	7.91464	8.32497	8.29611	8.41682	8.34154	8.37507	9.29131	9.61139	9.31296	9.06965	9.31719	9.26322	ENSMUSG00000050587	Lrrc4c
TC0200001502.mm.2	7.95976	10.1743	9.83345	9.89929	10.265	10.1831	10.3734	10.462	10.8502	10.2251	9.99462	10.4018	NA	NA
TC0200001513.mm.2	3.41895	3.63573	3.97767	3.72813	3.84007	3.80771	3.73137	3.89127	3.77037	3.62734	3.80343	3.6642	ENSMUSG00000032864	Rag2
TC0200001514.mm.2	9.76944	9.59401	9.6708	9.81032	9.54495	9.63553	9.51227	9.58177	9.49054	9.58776	9.44185	9.56034	ENSMUSG00000027164	Traf6
TC0200001517.mm.2	8.95629	8.55046	8.53562	8.37938	8.62179	8.59294	8.67889	8.83042	8.75547	8.59534	8.5642	8.58948	ENSMUSG00000027163	Commd9
TC0200001523.mm.2	7.14146	7.14986	7.19587	7.41404	7.07426	7.09546	7.08279	6.71572	6.93285	7.23652	7.43072	7.04009	ENSMUSG00000027188	Pamr1
TC0200001524.mm.2	8.35363	7.35993	7.20141	7.1699	7.10777	7.29704	8.78856	9.23755	9.29609	8.83966	9.16154	9.09444	ENSMUSG00000005089	Slc1a2
TC0200001527.mm.2	8.1896	7.84585	7.8663	7.72275	7.85576	7.67238	7.72377	8.14922	8.26483	7.80547	7.70493	8.03825	ENSMUSG00000010911	Apip
TC0200001532.mm.2	4.78343	4.74173	4.81341	4.49001	4.8557	5.06923	4.77612	4.51343	4.6271	4.85877	5.14406	4.76951	ENSMUSG00000027186	Elf5
TC0200001535.mm.2	8.89295	8.84112	8.83874	8.88795	8.82037	8.93359	8.25376	8.37589	8.58192	8.22769	8.35086	8.25747	ENSMUSG00000032724	Abtb2
TC0200001546.mm.2	6.779	6.93629	6.84037	7.13232	6.95022	6.82813	6.88839	6.71348	6.78065	6.8605	7.03293	6.82485	ENSMUSG00000032698	Lmo2
TC0200001547.mm.2	9.67916	9.89955	9.92004	9.73684	9.91545	9.96967	10.0328	10.0453	10.0674	10.0198	9.98252	10.1347	ENSMUSG00000027180	Fbxo3
TC0200001550.mm.2	4.95815	4.86835	5.06253	5.30463	4.82915	5.0323	4.84388	4.99494	4.46076	5.20249	5.03275	4.88186	NA	Gm10912
TC0200001551.mm.2	5.13757	4.5355	4.51228	4.28585	4.24277	4.60835	4.40923	4.61164	4.70303	4.74803	4.78113	5.06345	ENSMUSG00000068686	Cd59b
TC0200001552.mm.2	3.55231	3.87865	4.06025	3.93117	3.84537	3.67324	4.05795	4.34115	4.11338	4.36369	4.7878	4.20161	ENSMUSG00000032679	Cd59a
TC0200001553.mm.2	4.52316	5.22271	5.26102	4.98966	5.02157	4.98745	5.08746	4.90188	4.97496	5.09402	5.02817	5.27683	ENSMUSG00000032671	A930018P22Rik
TC0200001564.mm.2	10.4851	10.1815	10.1428	10.012	10.042	10.0338	9.97373	10.0357	10.0693	10.0584	10.1505	10.1426	ENSMUSG00000027176	Cstf3
TC0200001572.mm.2	4.11964	3.61745	3.95148	3.91134	3.80488	4.06162	4.13703	4.20092	3.83027	3.99837	4.03035	3.90694	ENSMUSG00000045106	Ccdc73
TC0200001575.mm.2	8.57491	9.63471	9.65138	9.36639	9.16378	9.61723	9.18935	9.26665	9.38273	9.4035	9.76704	9.3868	NA	NA
TC0200001576.mm.2	6.49729	6.42115	5.97595	6.13965	6.36699	6.29102	6.22075	6.20973	6.48975	6.48498	5.78542	5.89767	ENSMUSG00000016458	Wt1
TC0200001579.mm.2	3.78961	4.21126	3.99456	4.2912	3.91951	3.92491	3.93428	3.89962	4.02028	3.97741	4.24104	4.04843	ENSMUSG00000055312	Them7
TC0200001583.mm.2	9.41022	8.98126	8.8778	9.02478	9.12408	8.79225	8.92931	8.99158	8.83925	8.95849	8.92297	9.03124	ENSMUSG00000027168	Pax6
TC0200001586.mm.2	7.21021	8.60831	8.4086	8.48812	8.41556	8.37784	8.68616	8.64968	8.75691	8.42659	8.40482	8.7465	ENSMUSG00000042670	Immp1l
TC0200001591.mm.2	4.95601	5.68289	5.46433	5.45529	5.41043	5.45969	5.48239	5.52322	5.43958	5.60791	5.52416	5.51235	NA	Dcdc5
TC0200001597.mm.2	7.58925	8.24683	8.13208	8.09914	8.1458	8.09472	7.97979	7.94123	8.105	7.79641	7.87263	7.97336	ENSMUSG00000016386	Mpped2
TC0200001608.mm.2	6.68699	6.19967	6.16175	5.75343	6.25607	6.05557	6.18	6.37308	6.65584	7.04313	6.35167	6.7689	ENSMUSG00000042604	Kcna4
TC0200001620.mm.2	9.71066	9.39046	9.41069	9.39654	9.41979	9.35084	8.83132	8.90561	8.84432	8.81144	8.80679	9.01831	ENSMUSG00000027115	Kif18a
TC0200001624.mm.2	7.8716	7.33394	7.15411	7.62898	7.43177	7.24016	6.26743	6.06111	6.90331	6.59101	6.12358	6.73578	ENSMUSG00000048482	Bdnf
TC0200001625.mm.2	11.6976	11.1901	11.1691	11.1511	11.1511	11.1517	11.1067	11.1181	11.1787	11.1995	11.1966	11.2919	ENSMUSG00000027162	Lin7c
TC0200001627.mm.2	9.26293	9.12784	9.31806	9.267	9.17417	9.18467	8.95806	9.08321	8.81343	8.9297	8.90861	8.989	ENSMUSG00000050199	Lgr4
TC0200001628.mm.2	11.6093	10.8122	10.8581	10.7834	10.8445	10.6976	10.4191	10.6731	10.7104	10.6683	10.5812	10.7061	ENSMUSG00000027160	Ccdc34
TC0200001634.mm.2	4.92772	4.60205	5.00454	4.4753	4.84193	4.83971	4.6001	4.27142	4.75821	5.0047	4.98962	4.55626	ENSMUSG00000041644	Slc5a12
TC0200001637.mm.2	7.65736	7.04785	7.19812	7.22739	7.48131	7.13718	8.02318	8.27549	8.29087	8.10328	7.93663	8.14153	ENSMUSG00000050808	Muc15
TC0200001639.mm.2	3.89113	3.97348	3.99992	3.7362	4.09757	3.84402	4.03039	4.0766	3.51917	3.69588	4.04173	3.59593	ENSMUSG00000063844	Olfr1276
TC0200001640.mm.2	3.91485	3.68978	3.6216	4.03275	3.67576	3.94186	4.18617	3.88937	4.25893	3.67738	3.85572	3.88255	ENSMUSG00000068647	Olfr1278
TC0200001641.mm.2	3.94409	3.67611	4.09054	3.8652	3.89647	3.93856	4.05873	4.01319	3.85421	4.1783	4.23723	3.98481	ENSMUSG00000109813	Olfr1279
TC0200001642.mm.2	4.07582	4.03895	5.01358	4.24776	4.28583	4.38881	4.56141	4.46703	4.06313	4.35056	4.29666	4.30106	ENSMUSG00000109449	Olfr1280
TC0200001643.mm.2	4.17236	4.29853	4.26368	4.07308	4.09333	4.30802	4.02047	4.0028	4.12567	4.30451	4.47052	4.22724	ENSMUSG00000095156	Olfr1281
TC0200001644.mm.2	4.86282	5.0654	4.6326	4.57729	4.53012	5.10769	4.62971	4.6894	4.65053	4.53179	4.56534	4.5025	ENSMUSG00000109322	Olfr1283
TC0200001645.mm.2	4.01559	3.75504	4.04013	3.8533	3.97053	4.25257	3.72793	3.83491	4.12307	4.10787	4.17789	4.2841	ENSMUSG00000108931	Olfr1284
TC0200001646.mm.2	3.82899	3.5122	3.55822	3.64236	3.7157	3.67957	3.84741	3.30108	3.59156	3.44866	3.54078	3.47457	NA	NA
TC0200001647.mm.2	3.29809	3.32954	3.5174	3.25861	3.55663	3.53832	3.62289	3.28738	3.44432	3.35583	3.19547	3.51912	ENSMUSG00000095586	Olfr1287
TC0200001648.mm.2	4.95667	3.66151	4.1484	4.27832	3.98597	4.01444	4.69852	4.01898	3.95466	4.04689	4.01455	3.66547	ENSMUSG00000044039	Olfr1288
TC0200001649.mm.2	3.74952	3.21222	3.50882	3.2681	3.42552	3.31309	3.25035	3.17284	3.34638	3.29756	3.33707	3.09612	ENSMUSG00000061195	Olfr1289
TC0200001652.mm.2	4.13804	4.02807	4.10433	3.86401	4.09102	4.33959	4.07666	4.13041	4.17284	4.12827	4.35236	3.87354	ENSMUSG00000109219,ENSMUSG00000109389	Olfr1299,Olfr1300-ps1
TC0200001654.mm.2	4.70459	4.57919	4.50093	4.02373	3.88182	4.67034	3.90596	4.21798	4.09208	4.1519	4.69471	4.31617	ENSMUSG00000057149	Olfr1301
TC0200001655.mm.2	4.4304	3.99014	3.61621	3.84723	3.80979	3.92197	3.70773	3.53885	3.75092	3.91988	3.96677	3.81366	ENSMUSG00000044560	Olfr1302
TC0200001659.mm.2	3.73675	3.73626	3.5477	3.58172	3.59292	3.66851	3.64622	3.40826	3.70634	3.70733	3.36773	3.37858	ENSMUSG00000050776	Olfr1317
TC0200001660.mm.2	3.4533	3.49593	3.64676	3.57213	3.38267	3.51058	3.47382	3.88866	3.68014	3.6826	3.64859	3.59178	ENSMUSG00000049758	Olfr1318
TC0200001662.mm.2	9.90021	9.63928	9.52838	9.5928	9.67848	9.71078	9.0491	9.30091	9.18743	9.24001	8.71595	9.30979	ENSMUSG00000027134	Lpcat4
TC0200001663.mm.2	12.3621	12.4041	12.4963	12.4559	12.3839	12.3729	12.3631	12.4106	12.4102	12.2982	12.3106	12.3966	ENSMUSG00000027133	Nop10
TC0200001664.mm.2	5.63904	5.70027	5.6805	5.40268	5.4956	5.65559	5.44063	5.87939	5.59506	5.7166	5.97045	5.46828	ENSMUSG00000027132,ENSMUSG00000027130,ENSMUSG00000096764	Katnbl1,Slc12a6
TC0200001674.mm.2	10.2151	10.8578	10.723	10.7936	10.8037	10.8232	10.8221	11.0388	10.9963	10.9463	10.8954	11.0482	ENSMUSG00000055943	Emc7
TC0200001675.mm.2	10.0589	9.99189	10.0445	9.93994	10.067	10.1312	9.64052	9.70672	9.58226	9.71838	9.45887	9.73612	ENSMUSG00000003604	Aven
TC0200001680.mm.2	4.07802	4.44536	4.45976	4.62066	4.58983	4.60952	4.94599	4.38665	4.76871	4.801	4.70415	4.87421	ENSMUSG00000041255	Tmco5b
TC0200001681.mm.2	7.24779	7.26134	7.11889	7.27426	7.21363	7.09476	7.24647	7.25521	7.34976	7.26384	7.32845	7.44122	ENSMUSG00000044042	Fmn1
TC0200001700.mm.2	8.35602	7.79208	7.78329	7.63584	7.62476	7.76988	7.79628	8.08312	7.93678	7.799	7.86654	7.94326	ENSMUSG00000040282	BC052040
TC0200001712.mm.2	4.15718	3.9756	4.41172	4.00754	4.62216	4.16814	4.31991	4.11728	3.87331	4.33934	4.70489	4.24073	ENSMUSG00000027355	Tmco5
TC0200001716.mm.2	12.403	12.1751	12.1561	12.1568	12.0546	12.1308	11.8641	11.9021	11.8353	11.991	11.92	12.0819	ENSMUSG00000027351	Spred1
TC0200001724.mm.2	11.582	11.7317	11.9447	11.5385	11.6496	11.6261	11.6475	11.7921	11.7838	11.4675	12.111	11.658	ENSMUSG00000027349	Fam98b
TC0200001729.mm.2	9.20857	8.31149	8.42218	8.2986	8.54281	8.2923	7.55461	7.62873	7.77874	8.39658	7.7185	8.41941	ENSMUSG00000040152	Thbs1
TC0200001735.mm.2	10.3906	9.99448	10.0313	10.0271	9.99312	9.93567	9.7347	9.89437	10.005	9.74059	9.79653	10.0129	ENSMUSG00000005102	Eif2ak4
TC0200001741.mm.2	8.89522	9.74312	9.82574	9.51266	9.70939	9.62299	9.13994	9.20165	9.24466	8.94028	9.50505	9.33839	ENSMUSG00000040084	Bub1b
TC0200001743.mm.2	7.10302	5.76786	5.81713	5.8081	5.64245	5.85174	5.79014	5.98095	5.59551	6.08288	5.88953	5.91011	ENSMUSG00000074923	Pak6
TC0200001745.mm.2	9.02917	8.46607	8.57357	8.6104	8.62551	8.82045	8.50088	8.6918	8.77687	8.2551	8.26552	8.58323	NA	Inafm2
TC0200001746.mm.2	6.62819	6.43559	6.25769	6.42055	6.24584	6.58335	6.19374	6.18947	6.03536	6.41673	6.36775	6.23122	ENSMUSG00000046804	Phgr1
TC0200001747.mm.2	6.03427	5.30911	5.73155	5.58779	5.7608	5.70601	6.11448	6.18837	5.90034	5.90126	5.9903	5.94365	ENSMUSG00000040035	Disp2
TC0200001748.mm.2	11.228	10.8661	10.8286	10.8809	10.811	10.7135	10.4268	10.5619	10.5115	10.5073	10.341	10.4322	ENSMUSG00000027331	Knstrn
TC0200001749.mm.2	8.93086	8.53425	8.6711	8.65665	8.62527	8.59839	8.71912	8.82063	8.77615	8.81937	8.59227	8.86996	ENSMUSG00000027332	Ivd
TC0200001750.mm.2	8.57715	8.43232	8.35116	8.21796	8.19999	8.30101	8.27242	8.44409	8.4811	8.2871	8.37583	8.30149	ENSMUSG00000040007	Bahd1
TC0200001751.mm.2	8.79563	8.4276	8.66956	8.71634	8.65523	8.63473	8.51561	8.44259	8.23636	8.51483	8.2055	8.5899	ENSMUSG00000074916	Chst14
TC0200001756.mm.2	9.31386	8.86426	9.01806	8.96567	9.00496	8.98847	9.09635	9.11416	9.15311	9.13429	8.98402	8.92465	ENSMUSG00000027324	Rpusd2
TC0200001757.mm.2	9.76138	9.33211	9.39463	9.39744	9.34946	9.2778	8.5692	8.94969	9.09119	8.82535	8.85912	8.73511	ENSMUSG00000027326	Knl1
TC0200001760.mm.2	9.9675	9.12248	9.28965	9.2225	9.27235	8.97609	8.76821	8.77034	8.98797	8.77276	8.99335	8.83343	ENSMUSG00000027323	Rad51
TC0200001761.mm.2	6.08668	6.20577	6.69946	6.14316	6.40881	6.46743	6.15512	6.17093	6.11857	6.14868	6.10658	6.33669	ENSMUSG00000046814	Gchfr
TC0200001762.mm.2	5.10675	4.53585	4.68002	4.67993	4.4118	4.91424	4.78411	4.32265	4.88007	4.50802	4.72207	4.37055	ENSMUSG00000055926	Gm14137
TC0200001764.mm.2	10.1618	9.46169	9.35319	9.5573	9.61726	9.47314	9.32965	9.74306	9.50694	9.48725	9.1472	9.42197	ENSMUSG00000068580	Zfyve19
TC0200001765.mm.2	5.40024	4.99427	4.98526	4.82733	5.26115	5.62236	5.20564	5.20653	5.37649	4.95948	5.4014	5.13035	ENSMUSG00000027315	Spint1
TC0200001767.mm.2	9.0436	7.99041	8.27791	8.2286	8.19796	8.17858	7.97826	8.17073	8.12648	8.22777	8.11506	8.20486	ENSMUSG00000034216	Vps18
TC0200001769.mm.2	4.69135	5.71064	5.14996	5.45339	5.22629	5.07338	5.18846	5.07672	5.34283	4.92701	5.28591	5.29601	ENSMUSG00000027314	Dll4
TC0200001770.mm.2	7.43529	7.07027	6.73654	7.01634	7.2281	7.16309	6.80266	7.18468	6.99622	7.18496	6.65781	7.02212	ENSMUSG00000027313	Chac1
TC0200001773.mm.2	11.0891	10.6434	10.6063	10.6453	10.6308	10.5596	10.5242	10.7993	10.8271	10.733	10.3903	10.6277	ENSMUSG00000014077	Chp1
TC0200001776.mm.2	11.7135	11.2392	11.1738	11.214	11.2053	11.1788	10.7784	10.8317	10.7322	10.7123	10.7301	10.79	ENSMUSG00000027306	Nusap1
TC0200001779.mm.2	10.4927	9.72034	9.68086	9.75399	9.77377	9.70467	9.71251	9.71729	9.64445	9.74411	9.48538	9.53448	ENSMUSG00000027304	Rtf1
TC0200001780.mm.2	4.8559	5.36682	5.21018	5.27873	5.02005	5.27111	5.19681	5.08965	5.41298	5.31777	5.43673	5.41673	ENSMUSG00000027296	Itpka
TC0200001781.mm.2	9.6872	8.67316	8.54057	8.52538	8.507	8.5386	8.37103	8.59269	8.65758	8.28831	8.26676	8.06823	ENSMUSG00000027298	Tyro3
TC0200001782.mm.2	10.2407	10.2552	10.5018	10.1382	10.0956	10.1684	10.2791	10.4931	10.6285	10.3643	10.8367	10.5019	ENSMUSG00000033943	Mga
TC0200001786.mm.2	10.5655	9.63602	9.94374	9.64438	9.45529	9.52099	9.58206	9.54979	9.59514	9.63542	9.8469	9.67036	ENSMUSG00000033902	Mapkbp1
TC0200001788.mm.2	7.50165	7.27047	7.61175	7.22383	7.13741	7.27031	6.98638	7.22391	6.99328	7.26041	7.27062	7.00969	ENSMUSG00000098789,ENSMUSG00000098488,ENSMUSG00000033852	Jmjd7,Pla2g4b,Gm28042
TC0200001794.mm.2	12.0457	11.9439	11.994	11.8761	11.9332	11.8707	11.6655	11.7064	11.6466	11.7916	11.5951	11.8021	ENSMUSG00000027287	Snap23
TC0200001797.mm.2	9.65544	10.0871	9.99793	9.99741	10.0853	9.93199	10.1418	10.302	10.2278	10.1291	10.1146	10.1864	ENSMUSG00000027285	Haus2
TC0200001798.mm.2	11.3162	10.866	10.9695	10.8573	11.05	11.0701	10.9357	9.99079	10.8397	10.7377	11.2192	10.5004	NA	NA
TC0200001801.mm.2	7.03007	6.84875	6.96254	6.88107	7.06419	6.92622	7.21721	7.3427	7.57178	7.14362	7.23645	7.39438	ENSMUSG00000054484	Tmem62
TC0200001803.mm.2	9.91754	9.63784	9.74206	9.56774	9.57803	9.69746	9.56025	9.70777	9.57366	9.82536	9.81734	9.74802	ENSMUSG00000023572	Ccndbp1
TC0200001806.mm.2	9.99797	10.0112	10.063	10.0813	9.93277	9.93526	9.85424	9.90358	9.69243	9.65064	9.71037	9.76766	ENSMUSG00000027259	Adal
TC0200001808.mm.2	10.0235	9.76635	9.59824	9.72918	9.69006	9.71329	9.43427	9.52864	9.57608	9.51972	9.39025	9.42997	ENSMUSG00000027263	Tubgcp4
TC0200001809.mm.2	8.25175	7.46284	7.63489	7.5043	7.38457	7.16997	8.4442	8.73267	8.93378	8.43799	8.70694	8.57484	ENSMUSG00000027254	Map1a
TC0200001810.mm.2	6.57722	6.15481	6.31193	6.18305	6.5944	6.26055	7.07702	7.08885	7.5438	7.43289	7.02911	7.3456	ENSMUSG00000000308	Ckmt1
TC0200001812.mm.2	11.5751	11.9017	12.0368	11.9796	12.0361	11.9406	11.9481	12.0043	11.9035	11.9074	11.8684	12.0129	ENSMUSG00000027248	Pdia3
TC0200001819.mm.2	8.86364	8.28958	8.29073	8.23353	8.19014	8.0646	7.96324	8.1129	8.14169	7.83176	7.94227	7.97413	ENSMUSG00000027242	Wdr76
TC0200001826.mm.2	12.1634	12.2059	12.2043	12.226	12.1835	12.2426	12.5295	12.5503	12.5585	12.4368	12.4905	12.4627	ENSMUSG00000060227	Casc4
TC0200001829.mm.2	8.83971	8.99323	8.89222	8.93343	9.27486	8.9178	8.80043	8.97371	9.06163	8.80772	8.85356	8.9992	ENSMUSG00000033411	Ctdspl2
TC0200001836.mm.2	11.0532	11.094	11.0964	11.0085	11.0183	11.0129	11.0231	11.1547	11.2296	11.1355	11.1929	11.1083	ENSMUSG00000043424,ENSMUSG00000027236	Eif3j2,Eif3j1
TC0200001838.mm.2	12.7349	12.8821	12.8314	12.8678	12.8436	12.8849	12.8356	12.9269	12.9246	12.9397	12.8287	13.0082	ENSMUSG00000060802	B2m
TC0200001839.mm.2	4.8976	4.22337	4.63623	4.1456	4.83817	4.35006	4.57066	4.57365	4.56754	4.54835	4.31481	4.50625	ENSMUSG00000033368	Trim69
TC0200001840.mm.2	4.09091	3.9146	4.11653	3.87138	3.87952	3.83502	4.00614	4.10132	3.77683	3.91805	4.25336	3.75814	ENSMUSG00000027229	Terb2
TC0200001843.mm.2	9.55908	8.9858	8.87395	8.98985	8.97486	8.95251	9.10691	9.06374	9.12557	9.08907	9.17631	9.02322	ENSMUSG00000027227	Sord
TC0200001846.mm.2	4.81663	5.17029	5.07516	5.21802	4.83068	4.52778	5.18556	4.93224	5.48683	4.90325	5.23769	5.00533	ENSMUSG00000027225	Duoxa2
TC0200001847.mm.2	4.8294	5.09494	4.77636	4.9491	5.08942	4.5582	4.53104	4.62235	4.9234	4.52571	4.68227	4.66599	ENSMUSG00000033268	Duox1
TC0200001849.mm.2	5.27505	4.38551	4.95463	4.75779	4.48664	5.29797	4.72666	5.04576	4.74307	5.01969	5.033	4.95101	ENSMUSG00000027219	Slc28a2
TC0200001851.mm.2	5.07448	4.88473	4.97873	4.89809	4.96181	4.9013	5.16408	4.79951	5.13512	4.85017	5.12891	4.95592	ENSMUSG00000079071	Gm14085
TC0200001853.mm.2	8.29583	8.28765	8.03102	8.0339	8.00564	8.05966	8.16118	8.31344	8.20765	8.15488	8.04874	8.22831	NA	Spata5l1
TC0200001854.mm.2	6.08496	5.25218	5.66506	5.63493	5.46152	5.84841	5.90845	6.3793	5.88066	6.03813	6.16054	6.16492	ENSMUSG00000033213,ENSMUSG00000076309	AA467197,Mir147
TC0200001858.mm.2	9.70069	9.77641	9.74427	9.74402	9.91925	9.86031	9.635	9.79552	9.78646	9.81898	9.7095	9.83461	ENSMUSG00000005804	Bloc1s6
TC0200001859.mm.2	7.96577	7.51581	7.60756	7.59435	7.27342	7.68279	7.68966	7.95636	7.9604	7.75068	7.70762	7.68465	ENSMUSG00000005803	Sqrdl
TC0200001866.mm.2	11.5663	11.8005	11.9748	11.8549	11.825	11.8082	11.8716	11.9607	12.0392	11.9239	11.8912	11.952	ENSMUSG00000027200	Sema6d
TC0200001874.mm.2	4.34652	4.99468	4.91036	5.243	4.94153	4.71898	4.8027	4.87698	5.19539	4.77731	4.92762	5.15591	ENSMUSG00000035183	Slc24a5
TC0200001878.mm.2	4.81518	4.41144	4.55709	4.4503	4.19325	4.45895	4.34774	4.28383	4.20559	4.04151	4.52639	4.24875	ENSMUSG00000074872	Ctxn2
TC0200001879.mm.2	5.92346	5.56686	5.48453	5.54736	5.41351	5.5635	5.43165	5.35532	5.17957	5.44054	5.84893	5.46722	ENSMUSG00000027202	Slc12a1
TC0200001881.mm.2	8.26404	8.00519	7.78146	7.95515	7.97082	7.96374	7.63404	7.85686	7.60068	7.43877	7.53531	7.7261	ENSMUSG00000027203	Dut
TC0200001884.mm.2	4.88112	4.19084	4.47165	4.69575	4.84371	4.45769	4.84285	5.0674	4.65463	5.10543	4.83352	4.86627	NA	NA
TC0200001886.mm.2	10.5004	9.94338	9.88513	9.95375	9.84855	9.90322	9.94381	10.0956	10.0069	9.82054	9.67705	9.85978	ENSMUSG00000091337	Eid1
TC0200001889.mm.2	7.24163	7.96352	7.8842	8.03921	7.97668	7.91339	7.6877	8.39709	8.03562	7.9708	7.7442	7.97305	ENSMUSG00000027207	Galk2
TC0200001894.mm.2	5.98268	5.15715	5.61432	4.88858	4.5438	5.1288	5.25048	4.97583	5.35526	5.20668	5.35057	5.47494	ENSMUSG00000027208	Fgf7
TC0200001895.mm.2	8.25945	7.65787	7.62967	7.72701	7.58558	7.81708	7.78303	7.8044	7.6899	7.95722	7.74308	7.9338	ENSMUSG00000023330	Dtwd1
TC0200001896.mm.2	4.96739	5.8371	5.30926	5.43797	5.2711	5.29633	5.59295	5.95147	5.36922	5.18177	5.79751	5.63116	NA	NA
TC0200001898.mm.2	4.70688	3.95174	4.02137	4.24326	4.09796	4.11983	4.21051	4.72945	4.51111	4.37102	4.1177	4.186	ENSMUSG00000027359	Slc27a2
TC0200001900.mm.2	10.5492	11.3267	11.2667	11.2161	11.1829	11.1609	11.2761	11.3357	11.4829	11.2725	11.2769	11.2286	ENSMUSG00000027363	Usp8
TC0200001904.mm.2	9.27613	8.71903	8.97441	8.91832	8.8253	8.90143	8.46634	8.6263	8.55118	8.72737	8.71935	8.73236	ENSMUSG00000001998	Ap4e1
TC0200001906.mm.2	8.88276	8.36128	8.43832	8.4274	8.48851	8.38009	8.27807	8.45402	8.2564	8.17999	8.36544	8.30763	ENSMUSG00000001999	Blvra
TC0200001909.mm.2	8.8301	9.70879	9.64161	9.64896	9.61179	9.63644	9.48779	9.96305	9.77902	9.63974	9.80071	9.87761	ENSMUSG00000003660	Snrnp200
TC0200001910.mm.2	11.3971	11.0373	11.0868	11.0985	10.9995	11.1398	11.0337	10.9904	11.0655	11.1619	10.9577	11.0461	ENSMUSG00000034850	Tmem127
TC0200001911.mm.2	9.19149	9.57388	9.63889	9.50737	9.53836	9.52227	9.70569	9.75693	9.84505	9.64431	9.71602	9.73968	ENSMUSG00000027367	Stard7
TC0200001913.mm.2	5.62726	5.79323	5.55085	5.58794	5.68575	5.68586	5.86003	5.88924	5.91137	5.8821	5.95063	5.96279	ENSMUSG00000027368	Dusp2
TC0200001914.mm.2	5.6434	5.64648	5.28671	5.59905	5.96391	5.6265	5.60977	5.40944	5.31135	5.29593	5.37498	5.44012	ENSMUSG00000050468	Astl
TC0200001915.mm.2	5.88901	6.15737	6.00393	5.92129	6.30334	6.45558	6.19058	6.31836	6.20548	6.15949	6.23224	6.25008	ENSMUSG00000058620	Adra2b
TC0200001916.mm.2	4.56499	4.72038	4.71376	4.70807	4.96041	4.84345	4.72317	4.78748	4.58686	5.05784	4.93803	4.80556	ENSMUSG00000046338	Gpat2
TC0200001918.mm.2	10.603	10.4526	10.3605	10.4729	10.4655	10.466	10.4852	10.6033	10.579	10.5285	10.4804	10.4421	ENSMUSG00000027374	Mrps5
TC0200001922.mm.2	5.5449	6.33466	6.25769	5.98313	6.21083	5.8876	5.94071	5.62057	5.51307	6.02516	5.86901	6.02148	ENSMUSG00000027380	Acoxl
TC0200001927.mm.2	7.35851	6.79592	6.89836	7.13002	6.75527	6.94	7.01664	7.29039	7.15072	6.7871	6.91262	6.99486	ENSMUSG00000027381	Bcl2l11
TC0200001932.mm.2	4.74516	5.54177	5.82355	5.66062	5.64929	5.84715	5.45237	5.46596	5.80547	5.57008	5.81344	5.59661	ENSMUSG00000074812	Spdye4c
TC0200001935.mm.2	8.9722	8.84368	8.945	8.93078	8.95425	8.94862	8.78219	9.07809	8.90391	8.88344	8.82993	9.13924	ENSMUSG00000014361	Mertk
TC0200001938.mm.2	9.08879	8.72089	8.75728	8.68832	8.71379	8.56853	8.40248	8.7739	8.59406	8.83976	8.51404	8.86734	ENSMUSG00000014353	Tmem87b
TC0200001939.mm.2	6.56572	7.25147	7.13684	7.29283	7.11111	7.30389	7.71045	7.44167	7.62866	7.55325	7.64415	7.55093	ENSMUSG00000027386	Fbln7
TC0200001940.mm.2	5.66363	6.22713	5.94562	5.73927	5.73092	5.91908	6.83625	6.63272	6.67789	6.23993	6.62079	5.95838	ENSMUSG00000042851	Zc3h6
TC0200001945.mm.2	9.29845	8.8265	8.91051	8.88663	8.95215	9.05609	9.13305	9.04003	9.14345	9.02062	9.11357	8.96269	ENSMUSG00000027394	Ttl
TC0200001947.mm.2	10.1303	9.75567	9.92006	9.68415	9.84963	9.78538	9.86315	9.92285	9.90254	9.87541	9.66178	9.94342	ENSMUSG00000027395	Polr1b
TC0200001948.mm.2	8.67427	8.27631	8.1587	8.10873	8.18876	8.42324	8.19352	8.53642	8.33932	8.41765	8.02664	8.29189	ENSMUSG00000037938	Chchd5
TC0200001951.mm.2	10.4623	10.9359	10.9797	10.8824	11.0388	10.8246	10.5414	10.8188	10.7575	10.5638	10.7359	10.856	ENSMUSG00000027397	Slc20a1
TC0200001959.mm.2	11.5297	11.3487	11.3864	11.3029	11.341	11.4926	11.2719	11.3932	11.3841	11.4076	11.3082	11.2548	ENSMUSG00000037902	Sirpa
TC0200001963.mm.2	8.32399	8.33991	8.43768	8.50602	8.62553	8.49112	8.66898	8.79374	8.59083	8.60468	8.56569	8.70757	ENSMUSG00000037885	Stk35
TC0200001965.mm.2	5.17863	5.63397	5.59913	5.45893	5.53719	5.58634	5.61579	5.39848	5.65748	5.62471	5.58366	5.54058	ENSMUSG00000027401	Tgm3
TC0200001968.mm.2	5.51172	6.48227	6.4704	6.57146	6.43454	6.34554	6.30283	6.53135	6.63069	6.39882	6.74199	6.51743	NA	AU015228
TC0200001969.mm.2	5.0004	5.04497	5.50917	5.48424	5.3753	4.87453	5.19655	4.70024	5.24588	5.39937	5.04982	5.34167	ENSMUSG00000027403	Tgm6
TC0200001971.mm.2	4.78358	4.69784	3.87849	3.94366	3.84359	4.02243	4.44764	4.05424	3.92474	3.73491	4.37925	4.52256	ENSMUSG00000060332	Tmc2
TC0200001972.mm.2	11.5692	12.2142	12.1353	12.2596	12.1966	12.1825	12.082	12.0647	12.0624	12.0902	12.0141	12.1715	ENSMUSG00000027405,ENSMUSG00000065272	Nop56,Snord57
TC0200001976.mm.2	7.34674	6.50049	6.59073	6.78846	6.94494	6.74336	6.51514	7.06198	6.9186	6.82406	6.704	7.0805	ENSMUSG00000053552	Ebf4
TC0200001980.mm.2	4.92906	5.31976	5.40333	5.30874	5.49056	5.52865	5.37159	5.50756	5.54824	5.60138	5.51159	5.43875	ENSMUSG00000027409	1700020A23Rik
TC0200001981.mm.2	5.7229	5.31403	6.00726	4.9592	4.9743	4.92362	5.32501	5.52105	5.27807	5.03195	5.66817	5.06495	ENSMUSG00000049692	Tmem239
TC0200001982.mm.2	10.7435	10.351	10.2614	10.2149	10.2123	10.1438	9.91508	10.1169	10.0655	10.0745	9.97608	10.1774	ENSMUSG00000027411	Vps16
TC0200001985.mm.2	11.1398	11.3077	11.2183	11.3394	11.3002	11.2572	11.3275	11.438	11.4273	11.3275	11.4569	11.4021	ENSMUSG00000027303	Ptpra
TC0200001990.mm.2	10.2623	9.63264	9.60017	9.59581	9.62522	9.6057	9.57574	9.60926	9.46498	9.70301	9.7226	9.59872	ENSMUSG00000037740	Mrps26
TC0200001991.mm.2	7.40017	8.18063	8.07741	8.1169	7.96755	8.1971	8.04834	7.94555	8.11141	7.989	8.19343	7.99566	ENSMUSG00000027301	Oxt
TC0200001994.mm.2	9.63596	10.1065	10.2069	10.1283	10.0959	10.0476	10.0011	10.0932	10.0983	10.0083	10.2104	10.0807	ENSMUSG00000074797	Itpa
TC0200001998.mm.2	9.9619	9.80054	9.80056	9.64055	9.7982	9.64447	9.97674	10.0184	10.0627	9.96081	10.0851	10.1099	ENSMUSG00000027312	Atrn
TC0200002005.mm.2	6.77636	6.64473	6.58568	6.61338	6.70185	6.93468	6.5622	6.46907	6.37413	6.37987	6.47208	6.67222	ENSMUSG00000074793	Hspa12b
TC0200002006.mm.2	4.86402	4.13539	3.94152	3.79462	3.93522	3.90909	3.80884	3.78464	3.86901	3.61023	3.81671	3.69847	NA	NA
TC0200002010.mm.2	8.81556	8.31543	8.36721	8.32821	8.36895	8.30446	8.32172	8.303	8.35661	8.24957	8.26365	8.31173	ENSMUSG00000027330	Cdc25b
TC0200002011.mm.2	9.69562	8.91604	8.95652	9.04511	8.90138	8.81949	9.24721	9.17335	9.2736	9.1477	9.09428	9.13253	ENSMUSG00000068264	Ap5s1
TC0200002012.mm.2	11.096	10.7483	10.8853	10.7276	10.777	10.8975	10.8845	10.9271	10.9517	10.9631	10.9031	10.8466	ENSMUSG00000037523	Mavs
TC0200002013.mm.2	11.6514	11.4403	11.5233	11.486	11.4815	11.4424	11.4092	11.4404	11.4272	11.4667	11.4019	11.5437	ENSMUSG00000037514	Pank2
TC0200002018.mm.2	10.7748	10.4608	10.4731	10.4373	10.5095	10.4932	10.794	10.8741	10.8602	10.7824	10.7236	10.6572	ENSMUSG00000027333	Smox
TC0200002021.mm.2	4.59114	4.01886	3.74316	3.9865	4.06561	3.6325	3.97553	4.22957	4.08947	3.83868	3.79939	4.36308	NA	NA
TC0200002026.mm.2	5.34857	5.36906	5.32117	5.26007	5.22699	5.32721	5.38202	5.4477	5.3195	5.5877	5.34055	5.73718	ENSMUSG00000027338,ENSMUSG00000079037,ENSMUSG00000098754	Prnd,Prnp,Prn
TC0200002032.mm.2	10.5036	10.9246	10.9936	10.8474	10.874	10.913	10.8085	11.0679	11.0892	10.8598	10.9311	10.9295	ENSMUSG00000058793	Cds2
TC0200002040.mm.2	7.90344	7.05056	7.12151	6.90418	6.96993	7.02139	7.00618	7.06036	6.94941	6.88908	6.80174	6.73873	ENSMUSG00000044991	1110034G24Rik
TC0200002042.mm.2	4.672	4.36384	4.4445	4.62773	4.31521	4.43438	4.08533	4.18334	4.65279	4.57876	4.33802	4.35832	ENSMUSG00000027350	Chgb
TC0200002043.mm.2	9.04413	8.85121	8.80731	8.95337	8.72909	8.82177	8.48163	8.43735	8.44358	8.41025	8.35153	8.48577	ENSMUSG00000027353	Mcm8
TC0200002044.mm.2	10.5066	10.4591	10.4733	10.4942	10.4991	10.4534	10.5733	10.6971	10.6505	10.5923	10.6987	10.7012	ENSMUSG00000027357	Crls1
TC0200002052.mm.2	7.06477	6.73786	6.46694	6.63341	6.65729	6.54496	6.07948	6.08522	6.11498	6.8714	6.00674	6.65505	ENSMUSG00000027358	Bmp2
TC0200002056.mm.2	10.0271	9.49431	9.65312	9.56296	9.53867	9.52805	9.92663	10.0594	9.97214	9.82642	9.97711	9.93635	ENSMUSG00000051177	Plcb1
TC0200002067.mm.2	7.93887	7.80771	7.95989	7.98427	7.76118	7.93318	7.23358	7.21137	7.19543	7.45043	7.65873	7.29703	ENSMUSG00000039943	Plcb4
TC0200002072.mm.2	5.33798	5.83551	5.78452	5.76793	5.68523	5.95021	5.85793	5.87102	5.62811	5.68835	6.07407	5.88251	ENSMUSG00000027270	Lamp5
TC0200002075.mm.2	5.10078	5.41192	5.15438	5.06408	5.13436	5.32726	5.13402	5.03894	5.36757	4.87957	5.13262	5.60395	ENSMUSG00000074771,NA	Ankef1,BC034902
TC0200002077.mm.2	7.39937	7.12646	7.117	7.27274	7.23156	7.12799	8.63733	8.669	8.77229	8.65301	8.12681	8.70775	ENSMUSG00000027273	Snap25
TC0200002078.mm.2	7.03984	7.19734	7.51504	7.6815	7.37391	7.24535	7.46805	7.66251	7.83276	7.2595	7.44057	7.25397	ENSMUSG00000027281	Slx4ip
TC0200002084.mm.2	10.9412	10.7777	10.8945	10.9113	10.8848	10.9301	10.4098	10.471	10.4643	10.5499	10.5022	10.5853	ENSMUSG00000062098	Btbd3
TC0200002087.mm.2	4.88638	4.41173	4.84653	4.68713	4.41396	4.47602	4.38767	4.29258	4.55425	4.35904	5.03581	4.58728	ENSMUSG00000039092	Sptlc3
TC0200002089.mm.2	6.13088	6.43014	6.43314	6.62949	6.21718	6.56103	6.30407	6.25803	6.20351	6.52292	6.54227	6.47623	ENSMUSG00000074766	Ism1
TC0200002094.mm.2	11.1488	11.9918	11.8168	12.042	11.9907	11.9121	11.9992	12.2844	11.969	11.9155	12.1195	11.987	NA	NA
TC0200002095.mm.2	8.39715	8.03298	8.09132	8.21395	8.40171	8.36434	8.51125	8.68072	8.56464	8.34942	8.45086	8.5649	ENSMUSG00000027384	Ndufaf5
TC0200002099.mm.2	8.40652	8.47032	8.58341	8.53397	8.51353	8.53163	8.48246	8.53435	8.39133	8.5757	8.62067	8.6306	ENSMUSG00000068205	Macrod2
TC0200002127.mm.2	10.2305	10.1732	10.0005	10.1302	10.1533	10.0779	9.98399	10.1414	10.0847	10.0792	9.96579	10.1594	ENSMUSG00000008333	Snrpb2
TC0200002128.mm.2	5.25604	5.00185	4.91971	5.07128	5.19876	5.3458	5.01394	5.11256	4.94695	5.21501	5.08793	5.23578	ENSMUSG00000027416	Otor
TC0200002130.mm.2	6.38036	7	7.0278	6.85592	6.99667	7.2099	7.03116	6.94744	6.68285	7.17012	6.98479	6.72655	ENSMUSG00000027419	Pcsk2
TC0200002136.mm.2	11.474	11.4713	11.5025	11.5104	11.4858	11.4348	11.5846	11.6973	11.5973	11.582	11.6031	11.6363	ENSMUSG00000015932	Dstn
TC0200002139.mm.2	4.94866	4.36785	4.74603	4.56739	4.46027	4.39117	4.44527	4.27864	4.62794	4.52803	4.61991	4.19215	ENSMUSG00000037307	Banf2
TC0200002143.mm.2	8.92547	8.684	8.79957	8.77346	8.92841	8.72212	8.85564	8.79662	8.80221	8.86636	8.88128	8.81928	ENSMUSG00000027424	Mgme1
TC0200002146.mm.2	10.9846	10.6107	10.7761	10.6072	10.5613	10.6047	10.6321	10.6007	10.6555	10.6585	10.4968	10.6223	ENSMUSG00000098387,ENSMUSG00000027425	Pet117,Csrp2bp
TC0200002148.mm.2	7.00776	7.28673	7.30192	7.3198	7.11616	7.29383	7.52254	7.27154	7.62589	7.59931	7.7818	7.1471	ENSMUSG00000083674	Zfp133-ps,Gm38402
TC0200002149.mm.2	9.63184	9.65309	9.55284	9.75993	9.63045	9.55688	9.50759	9.63949	9.73412	9.64624	9.65107	9.91015	ENSMUSG00000027427	Polr3f
TC0200002150.mm.2	10.4697	10.6522	10.5693	10.6652	10.7209	10.7582	10.7005	10.644	10.6486	10.7245	10.4961	10.666	ENSMUSG00000027429	Sec23b
TC0200002151.mm.2	8.70246	8.56545	8.33997	8.53868	8.53063	8.37412	8.44311	8.57228	8.55237	8.57514	8.13267	8.63089	ENSMUSG00000074754	Gm561
TC0200002152.mm.2	9.32803	9.07939	9.01507	8.96741	8.90188	8.93662	9.30282	9.36923	9.22194	9.19826	9.448	9.19771	ENSMUSG00000027430	Dtd1
TC0200002155.mm.2	4.14223	4.12692	4.15433	4.10504	4.17126	4.13109	4.04711	4.00694	4.21899	4.05581	4.131	4.17715	ENSMUSG00000027431	Scp2d1
TC0200002157.mm.2	8.44848	8.23569	8.11021	8.20674	8.21132	8.21815	7.66	7.56454	7.36912	7.56764	7.87537	7.71331	ENSMUSG00000063873	Slc24a3
TC0200002166.mm.2	8.45867	7.87947	7.67936	8.05397	7.98551	7.78356	7.51285	7.43172	7.53335	7.54325	7.18448	7.35873	ENSMUSG00000001768	Rin2
TC0200002170.mm.2	10.2951	10.5642	10.4388	10.4328	10.4367	10.4125	10.0963	10.1273	10.1033	10.4478	10.264	10.6797	ENSMUSG00000002728	Naa20
TC0200002171.mm.2	5.35356	5.48587	5.75852	5.87201	5.61307	5.82207	5.81824	5.67402	5.6343	5.40673	5.83081	5.73517	ENSMUSG00000037143	Cfap61
TC0200002172.mm.2	6.69002	6.43879	6.45216	6.80996	6.53957	6.28719	5.75975	5.82681	5.86371	6.41492	5.8681	5.47463	ENSMUSG00000068154	Insm1
TC0200002177.mm.2	10.942	10.9801	10.9478	10.8112	10.8461	10.8661	10.4065	10.6187	10.5559	10.4364	10.4625	10.4857	ENSMUSG00000074749	Kiz
TC0200002178.mm.2	11.1786	11.577	11.5832	11.5115	11.485	11.5086	11.3973	11.5264	11.5237	11.4121	11.625	11.5139	ENSMUSG00000027433	Xrn2
TC0200002181.mm.2	8.48514	8.87868	8.97746	9.05521	8.79047	8.83314	9.38724	9.06003	8.93623	9.25403	9.50267	9.08502	ENSMUSG00000053545	6430503K07Rik
TC0200002184.mm.2	6.08464	6.34007	6.33627	5.92845	6.3474	6.21353	6.45988	5.77895	6.16394	6.18403	6.45389	6.13224	ENSMUSG00000037034	Pax1
TC0200002193.mm.2	4.96898	4.88918	4.65987	4.91444	4.86418	4.77081	5.5677	5.94135	5.61947	5.89605	5.30478	5.99241	ENSMUSG00000037014	Sstr4
TC0200002196.mm.2	8.87329	8.80077	8.73435	8.92525	8.7442	8.78026	8.39037	8.77237	8.64193	8.66826	8.45319	8.73085	ENSMUSG00000036992	Nxt1
TC0200002197.mm.2	10.4204	10.3058	10.2538	10.2513	10.1429	10.2726	10.0797	10.1722	10.0724	10.2093	10.1374	10.249	ENSMUSG00000027439	Gzf1
TC0200002198.mm.2	5.05896	5.55927	6.04286	6.01216	5.8569	5.4193	5.77832	5.64789	5.46026	5.79222	6.04002	5.9299	ENSMUSG00000055177	Cstl1
TC0200002199.mm.2	4.58026	4.58123	4.99466	4.55462	4.35196	4.49696	4.19883	4.86451	4.88781	4.82132	4.95822	4.80511	ENSMUSG00000027444	8030411F24Rik
TC0200002200.mm.2	4.61331	4.32265	4.50512	4.13969	4.29174	4.71793	4.51199	4.4855	4.54644	4.22172	4.44144	4.37459	ENSMUSG00000027443	Cst12
TC0200002201.mm.2	3.91105	4.34614	4.19859	4.04094	3.74678	4.12858	4.23177	4.12774	4.26967	4.50145	4.14455	4.07337	ENSMUSG00000027442	Cst8
TC0200002202.mm.2	4.26957	4.10948	4.3134	3.98049	3.70975	4.19355	3.96482	4.17062	3.91378	3.8227	4.27588	4.27378	ENSMUSG00000036924	Cst13
TC0200002203.mm.2	4.14249	3.95777	3.8927	3.64749	3.68071	3.84189	3.42367	3.29484	3.64048	3.44129	3.55216	3.71971	ENSMUSG00000027445	Cst9
TC0200002210.mm.2	4.16237	3.95181	3.62823	3.82865	4.06082	4.29552	3.99496	3.77321	3.88495	3.9611	3.88418	3.7747	ENSMUSG00000033156	Cst10
TC0200002212.mm.2	7.11688	7.76397	7.6873	7.70299	7.71262	7.84399	7.72865	7.63511	7.64855	7.92621	7.95773	7.76941	ENSMUSG00000074736	Syndig1
TC0200002213.mm.2	3.51519	3.62243	3.73014	4.015	3.84245	3.89509	4.09858	4.08951	4.03828	3.68855	4.04355	4.04571	ENSMUSG00000079009	Gm14139
TC0200002214.mm.2	7.56994	7.82162	7.83329	7.8547	7.84064	7.79602	7.91676	7.92299	7.94706	7.84756	7.48695	7.92273	ENSMUSG00000060336	Zfp937
TC0200002215.mm.2	4.50701	4.60861	4.90566	4.99641	4.8737	4.90937	4.9258	4.56908	5.06888	4.96522	5.19916	4.73072	ENSMUSG00000079008	Gm14124
TC0200002219.mm.2	7.84756	8.5991	8.57272	8.75512	8.35354	8.46856	8.60008	8.5777	8.70392	8.52317	8.53291	8.47018	NA	NA
TC0200002223.mm.2	5.25961	4.94117	5.51748	4.81042	5.2579	5.13664	5.14028	5.5195	5.16121	5.60025	5.74701	5.39666	ENSMUSG00000068129	Cst7
TC0200002227.mm.2	9.77444	9.61611	9.81359	9.90203	9.73573	9.75926	9.94214	9.81287	9.61411	9.89747	9.66387	9.80945	ENSMUSG00000033068	Entpd6
TC0200002228.mm.2	9.73954	9.12631	8.95903	9.14184	9.16941	9.16897	9.49432	9.63731	9.48465	9.2077	9.51822	9.23193	ENSMUSG00000033059	Pygb
TC0200002232.mm.2	8.60768	8.04088	7.99949	8.13856	8.08649	8.17973	7.6803	7.64073	7.629	7.88384	7.52392	7.91066	ENSMUSG00000027454	Gins1
TC0200002237.mm.2	7.0174	6.22628	6.25136	6.22229	6.2281	6.40381	6.56667	6.1407	6.47839	6.02315	6.52591	6.23048	ENSMUSG00000079006,ENSMUSG00000079005	Gm14151,Gm14147
TC0200002261.mm.2	11.2323	11.1007	10.9814	11.115	11.1069	11.0543	11.1983	11.4175	11.2628	11.2002	11.1879	11.2852	ENSMUSG00000027455	Nsfl1c
TC0200002263.mm.2	11.5362	11.446	11.3748	11.454	11.3972	11.5009	11.3179	11.5349	11.3741	11.2969	11.3925	11.2392	ENSMUSG00000032966	Fkbp1a
TC0200002264.mm.2	5.99854	5.96433	5.81777	5.67265	5.54814	5.80549	6.00627	6.05892	5.84079	5.92822	5.64194	6.07115	ENSMUSG00000027456	Sdcbp2
TC0200002266.mm.2	6.52172	6.48962	6.29571	6.35718	6.25087	6.71235	6.3389	6.33385	6.48129	6.36703	6.13896	6.08956	ENSMUSG00000044364	Tmem74b
TC0200002269.mm.2	5.85895	6.19743	6.15071	6.12147	5.70646	6.18928	6.2826	6.00693	6.38852	6.24429	6.41442	6.25768	ENSMUSG00000032852	Rspo4
TC0200002270.mm.2	6.44514	7.32268	6.98257	6.93119	6.79127	7.01508	6.72584	7.13771	6.97189	6.94555	7.06165	6.76125	ENSMUSG00000027460	Angpt4
TC0200002272.mm.2	5.40855	5.68406	5.88278	5.75249	5.48455	5.756	5.24343	5.2639	5.49752	5.54443	5.82975	5.4464	ENSMUSG00000027463	Slc52a3
TC0200002273.mm.2	6.3282	6.66526	6.72891	6.52676	6.7553	6.78491	6.82985	6.46628	6.80207	6.85134	6.94592	6.7083	ENSMUSG00000060257	Scrt2
TC0200002275.mm.2	10.8625	10.0153	10.0367	10.0213	10.1313	10.2078	11.1869	11.2	11.1906	11.2121	10.9954	11.1635	ENSMUSG00000032802	Srxn1
TC0200002276.mm.2	5.67216	6.20147	6.12766	6.35597	6.09968	6.27076	6.45519	6.00314	6.13717	6.49124	6.18455	6.3124	ENSMUSG00000068079	Tcf15
TC0200002277.mm.2	11.0641	11.3733	11.317	11.2697	11.2846	11.2284	11.208	11.3773	11.5001	11.3375	11.2615	11.3179	ENSMUSG00000074698	Csnk2a1
TC0200002279.mm.2	9.92766	9.67305	9.67183	9.67535	9.73826	9.77407	9.52959	9.67808	9.69036	9.68981	9.36023	9.51794	ENSMUSG00000027465	Tbc1d20
TC0200002282.mm.2	5.45934	4.70963	4.83643	5.02293	4.87173	4.77895	4.77112	4.98754	4.77257	4.64599	4.58262	4.42396	ENSMUSG00000032680	6820408C15Rik
TC0200002287.mm.2	5.7751	6.45273	6.47082	6.5129	6.07437	6.64307	6.5798	6.59518	6.38685	6.19832	6.57424	6.39459	ENSMUSG00000049560	Defb20
TC0200002288.mm.2	5.71399	5.42804	5.63204	5.66009	5.36861	5.66317	5.85798	5.51757	5.69767	5.80262	5.96442	5.44417	ENSMUSG00000074679	Defb28
TC0200002289.mm.2	5.82828	6.27958	6.37214	6.11247	5.94819	6.16763	6.10289	6.04667	6.37015	6.44317	6.47086	6.3616	NA	NA
TC0200002290.mm.2	4.94703	5.12603	5.09896	5.12003	5.00906	5.07986	4.79336	5.3493	5.06026	5.08044	5.50704	5.03522	ENSMUSG00000056544	Defb21
TC0200002291.mm.2	7.63821	8.65538	8.49649	8.44663	8.41574	8.88001	8.43616	8.69516	8.5374	8.59115	8.65884	8.63567	ENSMUSG00000044863	Defb36
TC0200002293.mm.2	5.42141	5.85811	6.0449	5.92067	5.85847	5.91614	5.66119	5.79814	5.66989	5.89258	6.07491	5.97303	ENSMUSG00000000359	Rem1
TC0200002295.mm.2	11.8203	11.6749	11.6492	11.7574	11.6967	11.7587	11.5962	11.651	11.6151	11.6822	11.5044	11.6462	ENSMUSG00000019188	H13
TC0200002296.mm.2	9.26622	9.08101	9.03308	8.91251	8.94443	9.04742	8.92375	9.03608	8.83973	9.02974	8.87094	9.051	ENSMUSG00000042814	Mcts2
TC0200002298.mm.2	11.8248	11.9005	11.8181	11.9513	11.9435	12.0522	11.8944	11.9199	11.8283	11.8248	11.7964	11.8608	ENSMUSG00000042745	Id1
TC0200002300.mm.2	5.84529	6.60021	6.50987	6.29022	6.38539	6.19221	6.50142	6.53695	6.47221	6.83772	6.64305	6.40743	ENSMUSG00000009876	Cox4i2
TC0200002301.mm.2	10.9597	11.0002	10.8737	11.0351	11.0307	10.9275	10.4645	10.6661	10.6499	10.506	10.3633	10.5406	ENSMUSG00000027469	Tpx2
TC0200002303.mm.2	5.17538	5.63245	5.38559	5.5229	5.77455	5.53689	5.48245	5.29897	5.88709	5.42419	5.63409	5.55941	ENSMUSG00000027470	Mylk2
TC0200002304.mm.2	6.95144	7.35763	7.47386	7.49672	7.37403	7.58249	7.45156	7.31202	7.3842	7.57798	7.49932	7.27975	ENSMUSG00000074673	Ttll9
TC0200002306.mm.2	5.84126	6.13465	6.57345	6.58433	6.52407	6.55224	6.70196	6.16098	6.22177	6.50214	6.60674	6.59258	ENSMUSG00000042631	Xkr7
TC0200002307.mm.2	5.54894	5.35668	5.6515	5.36986	5.42869	5.36728	5.87597	5.20696	5.29006	5.89036	5.37421	4.91006	ENSMUSG00000027474	Ccm2l
TC0200002308.mm.2	4.16568	3.82899	3.58123	3.89461	3.78114	4.26495	4.14412	3.73457	4.02095	3.978	3.83525	3.54727	ENSMUSG00000003283	Hck
TC0200002310.mm.2	9.94569	10.2016	10.2397	10.1885	10.1934	10.1013	10.1904	10.4236	10.4493	10.2438	10.1755	10.3839	ENSMUSG00000068040	Tm9sf4
TC0200002312.mm.2	8.76812	8.36256	8.49609	8.45182	8.49442	8.32658	8.44919	8.4609	8.79481	8.46363	8.53356	8.45193	ENSMUSG00000046020	Pofut1
TC0200002314.mm.2	8.88414	8.61257	8.67718	8.64604	8.69512	8.55464	8.63648	8.72879	8.67816	8.80027	8.52484	8.78347	ENSMUSG00000027475	Kif3b
TC0200002315.mm.2	9.67417	9.79455	9.97628	9.81428	9.8517	9.86051	9.56062	9.71902	9.82448	9.71	9.57802	9.72941	ENSMUSG00000042548	Asxl1
TC0200002317.mm.2	6.04029	4.74254	5.37944	5.05077	4.8231	4.95659	5.41772	5.37281	4.94558	5.45508	5.34467	5.2386	NA	NA
TC0200002318.mm.2	6.52688	6.41009	6.26697	6.44072	5.96483	6.50018	6.33487	6.41703	6.06845	6.41229	6.117	6.27318	ENSMUSG00000027478	Dnmt3b
TC0200002321.mm.2	11.3274	11.9461	11.885	11.8811	11.7548	11.7928	11.8517	11.9753	11.8998	11.8388	11.8976	11.8978	ENSMUSG00000027479	Mapre1
TC0200002323.mm.2	6.56111	6.0624	6.24244	6.24873	5.96548	6.13101	6.16949	6.03273	6.09747	6.16934	6.15392	6.10473	ENSMUSG00000044083	Efcab8
TC0200002324.mm.2	5.61189	6.63705	6.73878	6.64751	6.33772	6.7868	6.62363	6.74722	6.58561	6.52738	7.06254	6.4268	NA	NA
TC0200002326.mm.2	5.06993	5.23879	4.91755	5.07458	5.48809	5.06512	5.30797	5.3919	5.19075	5.26872	5.33732	4.91534	NA	NA
TC0200002327.mm.2	4.32494	5.40208	5.28925	4.87944	5.32895	5.71266	5.00356	5.66367	5.37769	5.59444	5.25042	5.45435	ENSMUSG00000027481	Bpifb2
TC0200002328.mm.2	5.46031	5.55385	5.16276	4.98339	5.32488	5.19967	5.24444	5.10937	5.13334	5.18338	5.31758	5.17424	ENSMUSG00000068009	Bpifb6
TC0200002329.mm.2	4.66621	6.24409	6.15132	6.03957	6.01756	6.37277	6.14596	6.07026	6.16566	6.18574	6.29858	6.1226	ENSMUSG00000068008	Bpifb3
TC0200002330.mm.2	4.67856	5.67137	5.72091	5.62531	5.74572	5.52654	6.23739	5.85815	5.53658	5.76526	5.59852	5.5803	ENSMUSG00000074665	Bpifb4
TC0200002331.mm.2	3.93102	4.11739	3.74578	3.94323	3.89543	4.10019	3.88964	4.1479	3.97547	3.74554	3.84735	3.78047	ENSMUSG00000078998	Bpifa6
TC0200002332.mm.2	4.56585	3.92822	4.08355	3.55502	4.50474	3.72804	3.9563	3.84052	3.78637	4.12898	3.66153	3.85854	ENSMUSG00000042459	Bpifa2
TC0200002334.mm.2	5.72023	6.32786	6.50274	6.37916	6.53812	6.46157	6.11658	6.4065	6.49823	6.57134	6.31024	6.35047	ENSMUSG00000027482	Bpifa3
TC0200002335.mm.2	4.50676	5.13418	5.463	4.96322	4.89765	5.52989	5.35793	5.02477	5.16553	5.00913	5.05256	4.97592	ENSMUSG00000027483	Bpifa1
TC0200002336.mm.2	4.79097	4.99472	5.08799	4.81468	4.86564	5.42331	5.60567	5.45824	5.47554	5.02394	5.02918	5.11039	ENSMUSG00000027484	Bpifa5
TC0200002337.mm.2	4.25418	4.01874	4.37586	4.33345	4.36087	4.6751	4.38247	4.28684	4.15366	4.35102	4.36403	4.30993	ENSMUSG00000027485	Bpifb1
TC0200002338.mm.2	5.48538	5.63342	5.98449	5.89725	5.6651	6.11317	5.85045	5.86802	5.83248	5.61517	5.80193	5.83355	ENSMUSG00000038572	Bpifb5
TC0200002339.mm.2	5.48293	4.99149	5.17836	4.95862	4.68246	4.82452	4.80891	4.61214	5.07169	5.18586	5.46685	5.03128	ENSMUSG00000067998	Bpifb9a
TC0200002340.mm.2	5.10335	5.47516	5.32385	5.03086	5.18431	5.23568	5.16795	4.96396	5.30546	5.22264	5.11628	5.36062	ENSMUSG00000067996	Bpifb9b
TC0200002341.mm.2	9.78923	9.41998	9.52134	9.48728	9.41076	9.41886	9.15372	9.14309	9.26382	9.15912	8.90515	9.2226	ENSMUSG00000038533	Cbfa2t2
TC0200002344.mm.2	6.57986	6.0173	6.07968	6.18909	6.12313	6.21933	5.97048	6.34752	6.38292	6.06636	5.91425	5.95461	ENSMUSG00000038523	1700003F12Rik
TC0200002345.mm.2	5.37645	5.47213	5.32315	5.22984	4.79483	5.20296	5.15297	5.2029	5.16116	4.91402	5.21016	5.11681	ENSMUSG00000078129	Actl10
TC0200002346.mm.2	7.58903	7.64041	7.75277	7.80135	7.94701	7.7305	7.26533	7.53005	7.51281	7.56599	7.71595	7.39105	ENSMUSG00000059842	Zfp341
TC0200002347.mm.2	9.84937	10.0463	10.0701	10.1017	10.0672	9.98498	10.0331	10.1188	10.1251	10.0091	10.0621	10.2193	ENSMUSG00000038467	Chmp4b
TC0200002352.mm.2	9.89683	10.7854	10.7255	10.662	10.8419	10.7777	10.5318	10.6886	10.4625	10.4532	10.5267	10.5772	ENSMUSG00000027593,ENSMUSG00000027596,ENSMUSG00000084897	Raly,a
TC0200002357.mm.2	5.26568	4.40238	4.61565	4.70336	4.28845	4.25964	4.6306	4.74454	4.17293	4.26565	4.96628	4.3077	NA	NA
TC0200002359.mm.2	9.7533	10.4358	10.4578	10.339	10.4159	10.2439	10.3089	10.4296	10.4208	10.3094	10.2894	10.4023	ENSMUSG00000027598	Itch
TC0200002362.mm.2	12.5007	12.3574	12.3188	12.3641	12.3706	12.3639	12.403	12.4491	12.3828	12.5446	12.2434	12.4459	ENSMUSG00000047459	Dynlrb1
TC0200002363.mm.2	8.79321	8.73065	8.66017	8.5308	8.77639	8.65911	8.55072	8.77157	8.67347	8.64208	8.47084	8.59717	ENSMUSG00000027602	Map1lc3a
TC0200002366.mm.2	10.6572	10.698	10.7156	10.8035	10.7984	10.847	11.0944	11.1641	11.2388	11.2591	10.8599	11	ENSMUSG00000038375	Trp53inp2
TC0200002367.mm.2	10.7824	10.1225	10.3331	10.213	10.2283	10.2717	10.4776	10.5161	10.518	10.5443	10.4674	10.4337	ENSMUSG00000027605	Acss2
TC0200002372.mm.2	7.11639	7.54253	7.58626	7.59793	7.51851	7.62394	7.53216	7.59748	7.60034	7.78705	7.83754	7.37496	ENSMUSG00000074652	Myh7b
TC0200002374.mm.2	5.03277	4.91427	4.62449	4.92687	4.72845	4.79147	5.20409	5.08524	4.52521	4.8099	5.00154	4.76945	ENSMUSG00000027611	Procr
TC0200002375.mm.2	5.97366	5.99155	6.10625	6.14299	6.1526	6.15528	5.71819	5.63103	6.01806	6.11081	5.9873	5.96402	ENSMUSG00000027612	Mmp24
TC0200002379.mm.2	5.40525	4.87575	5.30546	4.9408	5.02365	4.98255	5.15692	5.00694	5.15598	4.82058	5.10412	5.23894	NA	NA
TC0200002380.mm.2	7.06377	6.57057	6.88319	6.75659	6.6871	6.72524	6.43737	6.70698	6.8508	6.49704	6.59973	6.78453	ENSMUSG00000038241	Cep250
TC0200002381.mm.2	12.1492	11.5178	11.4634	11.5899	11.6093	11.5146	11.4135	11.5016	11.448	11.4418	11.1976	11.7432	ENSMUSG00000005881	Ergic3
TC0200002383.mm.2	7.07648	6.62084	6.69657	6.62707	6.98837	6.83002	6.24345	6.52784	6.53799	6.23444	6.58246	6.88687	ENSMUSG00000038180	Spag4
TC0200002384.mm.2	11.2179	11.0694	10.9557	11.1949	11.1035	11.0921	11.1312	11.1619	11.166	11.13	11.3637	11.1591	ENSMUSG00000067847	Romo1
TC0200002386.mm.2	7.95586	9.14739	8.99909	8.77802	8.841	8.93343	8.64127	8.97677	8.99928	8.50028	8.76906	8.80497	ENSMUSG00000038116	Phf20
TC0200002390.mm.2	7.18037	6.90065	7.14409	7.11167	6.73785	6.83291	6.89806	7.12722	7.11555	7.23111	7.18623	6.77733	ENSMUSG00000038085	Cnbd2
TC0200002395.mm.2	8.33789	8.41075	8.19516	8.2212	8.43229	8.15366	9.11173	9.31002	9.30505	9.08881	8.94532	9.06256	ENSMUSG00000027624	Epb41l1
TC0200002396.mm.2	9.81812	9.23968	9.22057	9.26658	9.31296	9.31673	9.09343	9.36047	9.35096	9.18199	8.77328	9.20687	ENSMUSG00000027628	Aar2
TC0200002398.mm.2	10.3282	10.0481	10.1475	10.1721	10.0346	10.0284	10.1672	10.2583	10.2457	10.3028	10.2198	10.3418	ENSMUSG00000061689	Dlgap4
TC0200002399.mm.2	10.2408	9.84468	9.83523	9.74539	9.95587	9.84333	10.3679	10.4397	10.397	10.2225	10.2196	10.3105	ENSMUSG00000067818	Myl9
TC0200002401.mm.2	10.1856	10.0185	9.91191	9.94062	9.98749	10.0961	9.53028	9.73649	9.61923	9.58639	9.41556	9.64408	ENSMUSG00000062175	Tgif2
TC0200002403.mm.2	11.4725	11.6671	11.7073	11.6943	11.5521	11.6051	11.7015	11.7565	11.7406	11.6947	11.6486	11.7736	ENSMUSG00000027637	1110008F13Rik
TC0200002405.mm.2	6.21338	6.25785	6.29336	6.33804	5.95319	6.44688	6.08181	5.93483	6.146	6.30338	6.12782	6.10068	ENSMUSG00000074628	Tldc2
TC0200002407.mm.2	12.4138	12.2867	12.2441	12.2771	12.2804	12.3847	12.123	12.1333	12.129	12.114	12.0646	12.1754	ENSMUSG00000027642	Rpn2
TC0200002409.mm.2	9.46713	9.28156	9.23222	9.37274	9.28554	9.22104	9.42337	9.40909	9.45114	9.402	9.21991	9.47532	ENSMUSG00000063019	Manbal
TC0200002410.mm.2	8.76735	9.02407	9.14821	8.96349	9.00047	9.17614	9.14109	9.20936	9.1857	9.03708	9.09779	8.97166	ENSMUSG00000027646	Src
TC0200002411.mm.2	11.8754	11.3248	11.3598	11.385	11.4047	11.4075	10.7284	10.7498	10.7924	10.7556	10.3259	10.7138	ENSMUSG00000067786	Nnat
TC0200002415.mm.2	11.4605	10.8197	10.8121	10.8207	10.7404	10.8087	10.6787	10.7153	10.6375	10.851	10.7373	10.7686	ENSMUSG00000027649	Ctnnbl1
TC0200002419.mm.2	7.23595	7.34645	7.47488	7.22996	7.32963	7.37278	7.3334	6.91215	7.3069	7.5677	7.54578	7.19849	ENSMUSG00000037843	Vstm2l
TC0200002421.mm.2	9.48285	9.81438	9.88029	9.9508	9.99724	9.78317	9.67581	9.80967	9.70805	9.83429	9.57351	9.66781	ENSMUSG00000027651	Rprd1b
TC0200002424.mm.2	5.91889	5.66706	5.59876	5.43232	5.62462	5.82668	5.58504	5.8135	5.52029	5.87191	6.13154	5.64754	ENSMUSG00000078957	1700060C20Rik
TC0200002425.mm.2	4.73733	4.49643	4.33213	4.44989	4.54262	4.46174	4.57414	4.84471	4.5138	4.8251	4.47149	4.58407	ENSMUSG00000052922	Bpi
TC0200002426.mm.2	6.00109	5.63855	5.52293	5.54093	5.75706	5.64859	5.58563	5.4607	5.58854	5.68306	5.74971	5.62774	ENSMUSG00000016024	Lbp
TC0200002427.mm.2	7.18504	7.72963	7.63309	7.71313	7.54097	7.83344	7.49306	7.79769	7.60374	7.75061	7.61876	7.59908	ENSMUSG00000044349	Snhg11
TC0200002429.mm.2	11.0354	11.3326	11.4196	11.3146	11.3091	11.4181	11.2872	11.4529	11.446	11.4271	11.3758	11.4711	ENSMUSG00000027652	Ralgapb
TC0200002435.mm.2	5.79767	5.41662	5.44849	5.45236	5.29964	5.2272	5.5509	4.69337	5.45533	5.42564	5.49174	5.36564	ENSMUSG00000044405	Adig
TC0200002436.mm.2	5.93146	6.30199	6.25406	6.23073	6.06709	6.46039	6.11874	6.31145	6.21418	6.14201	6.17696	6.22984	ENSMUSG00000074625	Arhgap40
TC0200002437.mm.2	5.93642	5.84649	5.70896	5.17376	5.67497	5.6995	5.42247	6.1477	5.70722	5.18521	5.40926	5.60547	ENSMUSG00000037771	Slc32a1
TC0200002438.mm.2	8.85993	8.21998	8.13108	8.3867	8.16168	8.15347	8.05367	8.36549	8.20083	8.14529	8.07473	8.09522	ENSMUSG00000037761,ENSMUSG00000093120	Actr5,Mir3474
TC0200002439.mm.2	8.83825	8.62933	8.64887	8.64595	8.56044	8.57994	8.95541	9.29358	8.97174	8.94199	8.94431	9.00653	ENSMUSG00000037754	Ppp1r16b
TC0200002442.mm.2	10.2624	10.2544	10.2895	10.2099	10.3569	10.1701	9.93203	9.99053	9.98628	9.71475	9.85325	9.82839	ENSMUSG00000027654	Fam83d
TC0200002443.mm.2	9.69633	9.43103	9.46587	9.54526	9.50409	9.51732	9.62666	9.65155	9.81196	9.60589	9.71276	9.66283	ENSMUSG00000027655	Dhx35
TC0200002452.mm.2	12.4517	12.2397	12.2373	12.1458	12.1316	12.182	12.0658	12.1809	12.2189	12.0556	12.1142	12.054	ENSMUSG00000070544	Top1
TC0200002453.mm.2	10.1283	9.9153	9.86334	9.9189	9.78465	9.88972	9.79074	9.84137	9.91317	9.81778	9.90079	9.90259	ENSMUSG00000016933	Plcg1
TC0200002457.mm.2	6.49227	6.34161	6.21327	6.52776	6.23488	6.19036	6.725	7.24336	6.72065	6.74256	6.75017	6.9404	ENSMUSG00000027412	Lpin3
TC0200002474.mm.2	10.6778	10.5963	10.4962	10.6101	10.66	10.7927	10.264	10.4012	10.2629	10.5097	10.1015	10.4806	ENSMUSG00000016921	Srsf6
TC0200002475.mm.2	5.6524	5.1991	5.22878	5.05412	5.22962	5.23801	5.00248	5.36944	5.53315	5.26029	5.42666	5.20319	ENSMUSG00000035576	L3mbtl1
TC0200002476.mm.2	5.60439	5.64694	5.59697	5.50024	5.4705	5.54164	5.54579	5.69952	5.55984	5.57402	6.04912	5.61449	ENSMUSG00000017868	Sgk2
TC0200002477.mm.2	9.46788	9.25843	9.29242	9.30816	9.40063	9.23602	9.23993	9.49272	9.35522	9.32217	9.29166	9.33705	ENSMUSG00000017858	Ift52
TC0200002478.mm.2	10.0615	9.24102	9.15643	9.34395	9.52114	9.4186	8.77991	9.0455	9.07942	8.7853	8.61548	8.82189	ENSMUSG00000017861	Mybl2
TC0200002482.mm.2	7.80018	7.96252	8.02771	7.95216	7.66458	7.92112	7.91346	8.05562	8.0013	8.03396	7.94808	7.9068	ENSMUSG00000074607	Tox2
TC0200002485.mm.2	7.59962	7.00889	7.27456	7.18653	7.12864	7.27878	7.50656	7.58497	7.36476	7.61149	7.74673	7.44611	ENSMUSG00000017943	Gdap1l1
TC0200002487.mm.2	5.65322	6.07251	6.06257	5.79236	5.84461	6.33031	6.31687	6.09223	6.22613	6.23308	6.05237	6.07209	ENSMUSG00000053353	2310001K24Rik
TC0200002488.mm.2	5.91995	5.97402	6.12528	5.87062	5.80597	6.21522	5.7073	6.23184	5.78486	5.78469	5.89187	5.76772	ENSMUSG00000078949	R3hdml
TC0200002489.mm.2	5.81944	6.35583	6.41655	6.33389	6.19853	6.40104	6.20172	6.40225	6.433	6.23895	6.38078	6.42164	ENSMUSG00000017950	Hnf4a
TC0200002491.mm.2	8.23215	7.68277	7.72072	7.82818	7.66387	7.87246	7.71454	7.989	8.15056	7.93922	7.31425	7.78905	ENSMUSG00000017679	Ttpal
TC0200002494.mm.2	10.5338	10.164	10.2251	10.2651	10.1799	10.271	10.2245	10.0686	10.0717	10.2618	10.1557	10.2826	ENSMUSG00000035268	Pkig
TC0200002496.mm.2	7.98524	8.38643	8.6374	8.42494	8.56125	8.54109	8.60485	8.32035	8.28643	8.59353	8.70759	8.26932	ENSMUSG00000027656	Wisp2
TC0200002497.mm.2	7.27705	7.34393	7.3599	7.27616	7.15177	7.49476	7.2398	7.25644	7.32458	7.3523	7.45993	7.23964	ENSMUSG00000035238	Kcnk15
TC0200002499.mm.2	11.6717	11.7546	11.7439	11.7974	11.7535	11.7528	11.6072	11.7541	11.7301	11.697	11.5456	11.6915	ENSMUSG00000018326	Ywhab
TC0200002500.mm.2	4.16601	4.51493	4.43612	4.60194	4.41689	4.60685	4.73872	4.13956	4.1498	4.58823	4.47804	4.79882	ENSMUSG00000054582	Pabpc1l
TC0200002502.mm.2	6.89618	7.57109	7.57429	7.82695	7.44853	7.33661	7.17922	7.56017	7.54922	7.12152	7.30697	7.531	ENSMUSG00000018209	Stk4
TC0200002509.mm.2	4.53724	4.51638	4.80726	4.57638	4.25693	4.89497	4.61033	4.55998	5.20416	4.66183	4.69524	4.69834	ENSMUSG00000017003	Svs3a
TC0200002511.mm.2	3.71635	3.88919	4.15086	3.96938	3.98851	3.7106	4.00001	3.94977	3.70016	4.27082	4.75342	4.16858	ENSMUSG00000017000	Svs6
TC0200002513.mm.2	4.73382	4.82441	4.5535	4.52506	4.30804	4.50158	4.54932	4.50508	4.32226	4.55401	4.47252	4.22488	ENSMUSG00000017004	Svs5
TC0200002515.mm.2	5.40329	5.60501	5.77635	5.74562	5.76179	5.87222	5.66294	5.46584	5.4049	5.78232	6.01008	5.67683	ENSMUSG00000017007	Rbpjl
TC0200002517.mm.2	11.6589	11.8936	11.8948	11.9646	12.0527	12.0323	11.979	12.082	12.0671	11.9127	11.6168	11.909	ENSMUSG00000017721	Pigt
TC0200002522.mm.2	5.5196	4.93994	4.80805	5.09785	4.72183	4.94294	5.07031	5.15694	5.07127	5.23392	4.79028	5.15424	ENSMUSG00000017723	Wfdc2
TC0200002524.mm.2	5.30725	5.33003	5.32133	5.23796	5.238	5.44089	5.37929	5.36727	5.38788	5.35527	5.45319	5.14915	ENSMUSG00000070531	Wfdc6b
TC0200002526.mm.2	5.56728	5.56631	5.9176	5.55421	5.28116	5.89719	5.62784	5.76094	5.43707	5.67958	5.83692	5.6674	ENSMUSG00000070529	Wfdc10
TC0200002527.mm.2	7.6697	7.46512	7.66685	7.53095	7.35533	7.49447	7.58936	7.6105	7.17612	7.48839	7.81928	7.32802	ENSMUSG00000067704	Wfdc13
TC0200002528.mm.2	6.52943	6.26271	6.15111	6.16234	5.83286	6.27673	6.02342	6.23811	6.08123	6.26076	6.13085	5.68633	ENSMUSG00000017310	Spint4
TC0200002529.mm.2	4.3937	4.67122	4.63033	4.16102	4.60899	4.52977	4.85144	4.56923	4.72	4.94337	4.35715	4.53919	ENSMUSG00000074593	Spint5
TC0200002530.mm.2	10.3054	10.3185	10.3791	10.3586	10.2908	10.326	10.3883	10.3934	10.3317	10.3978	10.3642	10.2837	ENSMUSG00000017299	Dnttip1
TC0200002532.mm.2	11.3506	11.5138	11.4366	11.5751	11.6146	11.569	10.9124	11.087	11.0374	11.0345	10.949	11.0382	ENSMUSG00000001403	Ube2c
TC0200002533.mm.2	6.63278	6.42306	6.34557	6.28552	6.34935	6.36516	6.10652	6.80551	6.62223	6.68733	6.41249	6.5111	ENSMUSG00000050373	Snx21
TC0200002534.mm.2	7.02246	7.2725	7.03725	7.28936	7.17883	7.19555	7.35482	7.24547	7.25204	7.2769	7.08454	7.10778	ENSMUSG00000045822	Zswim3
TC0200002536.mm.2	9.30356	9.24364	9.2689	9.23143	9.41477	9.32416	8.96523	9.22655	9.22258	9.15246	8.90532	9.18677	ENSMUSG00000017764	Zswim1
TC0200002537.mm.2	10.3579	10.6377	10.6242	10.7404	10.6827	10.6721	10.5819	10.5926	10.5764	10.5312	10.4008	10.6283	ENSMUSG00000017760	Ctsa
TC0200002538.mm.2	11.0457	10.5063	10.5069	10.5339	10.4505	10.576	10.4831	10.5701	10.58	10.4361	10.2968	10.3721	ENSMUSG00000039849	Pcif1
TC0200002542.mm.2	5.37952	5.10768	5.11944	4.84075	5.12852	5.148	4.9718	5.13968	5.25841	4.92097	5.08773	4.78246	ENSMUSG00000017737	Mmp9
TC0200002543.mm.2	5.1452	4.59271	5.18245	5.11244	4.93717	4.87567	4.63201	4.7463	4.90787	5.07108	4.75646	4.84916	ENSMUSG00000017740	Slc12a5
TC0200002544.mm.2	6.05661	5.8388	5.9256	5.91694	5.91604	5.9954	5.66578	6.18837	6.18784	5.95337	6.08744	6.26236	ENSMUSG00000017652	Cd40
TC0200002549.mm.2	6.30331	6.63452	6.72397	6.5549	6.57202	6.54648	6.82523	6.53077	6.71518	6.48593	6.55958	6.60263	ENSMUSG00000027661	Slc2a10
TC0200002550.mm.2	6.96816	6.4205	6.69185	6.51492	6.6886	6.57549	7.3636	7.17842	7.13552	7.10365	7.48504	7.37583	ENSMUSG00000017897	Eya2
[truncated: 20,144 more rows]

## Sheet: (B) KO_NSC vs WT_NSC
Table S4B: Results of differential expression analysis for Sucnr1-/- NSCs vs NSCs
Probe ID	logFC	AveExpr	t	adj.P.Val	ENSEMBL	SYMBOL			Legend
TC0100000014.mm.2	-0.108632	10.3598	-1.14855	0.531187	ENSMUSG00000033793	Atp6v1h			Probe ID:	Probe ID
TC0100000018.mm.2	0.0548864	5.35354	0.416934	0.844694	ENSMUSG00000025905	Oprk1			logFC:	Log2 fold change between conditions
TC0100000021.mm.2	-0.0449349	8.14853	-0.515751	0.803285	ENSMUSG00000025907	Rb1cc1			AveExpr:	Average probe intensity across all conditions
TC0100000022.mm.2	0.142635	4.21311	0.971349	0.604241	ENSMUSG00000087247	Fam150a			t:	Test statistic
TC0100000023.mm.2	-0.0636973	3.82031	-0.494692	0.811828	ENSMUSG00000033740	St18			adj.P.Val:	P-value adjusted for multiple hypothesis testing
TC0100000027.mm.2	-0.268375	9.52864	-2.82237	0.103234	ENSMUSG00000051285	Pcmtd1
TC0100000038.mm.2	0.161857	10.8466	1.57526	0.374032	ENSMUSG00000061024	Rrs1
TC0100000039.mm.2	-0.418743	8.3878	-4.51424	0.0115763	ENSMUSG00000025911	Adhfe1
TC0100000041.mm.2	-0.83976	6.34441	-5.95872	0.00190838	ENSMUSG00000067879	3110035E14Rik
TC0100000044.mm.2	0.00875227	8.99384	0.0652035	0.976991	ENSMUSG00000025915	Sgk3
TC0100000045.mm.2	-0.254965	4.23973	-1.94917	0.26377	ENSMUSG00000046101	Mcmdc2
TC0100000048.mm.2	0.153423	8.57804	1.13618	0.53668	ENSMUSG00000056763	Cspp1
TC0100000055.mm.2	-0.192309	4.81923	-1.11168	0.546497	ENSMUSG00000048960	Prex2
TC0100000056.mm.2	-0.0273551	4.74156	-0.227014	0.921143	ENSMUSG00000057715	A830018L16Rik
TC0100000064.mm.2	-0.992281	6.83099	-5.49851	0.00335033	ENSMUSG00000016918	Sulf1
TC0100000071.mm.2	0.087332	3.76023	0.508975	0.8059	ENSMUSG00000067813	Xkr9
TC0100000082.mm.2	0.117444	4.12447	0.660055	0.740394	ENSMUSG00000092083	Kcnb2
TC0100000092.mm.2	0.510305	9.45732	5.48539	0.00339819	ENSMUSG00000025925	Terf1
TC0100000097.mm.2	-0.0376841	7.34932	-0.368799	0.864992	ENSMUSG00000025921	Rdh10
TC0100000101.mm.2	-0.376493	8.30896	-4.08102	0.0201583	ENSMUSG00000025940	Tmem70
TC0100000103.mm.2	-0.472488	9.82699	-2.58634	0.13528	ENSMUSG00000025779	Ly96
TC0100000109.mm.2	0.182401	4.22778	1.07404	0.562499	ENSMUSG00000025777	Gdap1
TC0100000112.mm.2	-0.244202	3.61572	-1.57805	0.373045	ENSMUSG00000067780	Pi15
TC0100000113.mm.2	0.236225	4.56701	0.735278	0.704951	ENSMUSG00000025776	Crispld1
TC0100000115.mm.2	-0.0499777	4.14279	-0.34412	0.874755	ENSMUSG00000042596	Tfap2d
TC0100000116.mm.2	-0.0669076	4.68721	-0.513387	0.80417	ENSMUSG00000025927	Tfap2b
TC0100000125.mm.2	0.0159715	4.70277	0.0824893	0.970993	ENSMUSG00000065559,ENSMUSG00000065480	Mir206,Mir133b
TC0100000127.mm.2	-0.088271	5.75394	-0.502956	0.808723	ENSMUSG00000025929	Il17a
TC0100000129.mm.2	-1.10618	9.70747	-10.3261	2.43096e-05	ENSMUSG00000025931	Paqr8
TC0100000131.mm.2	0.0037527	6.76233	0.036459	0.987502	ENSMUSG00000041809	Efhc1
TC0100000133.mm.2	-0.292468	7.78918	-1.96746	0.259405	ENSMUSG00000025933	Tmem14a
TC0100000135.mm.2	-0.153698	5.96168	-1.0892	0.555309	ENSMUSG00000025934	Gsta3
TC0100000137.mm.2	0.146536	5.74587	1.09159	0.554443	ENSMUSG00000067750	Khdc1a
TC0100000140.mm.2	0.0215101	5.63139	0.169975	0.942168	ENSMUSG00000041722,ENSMUSG00000067750	Khdc1c,Khdc1a
TC0100000143.mm.2	0.288846	4.08027	2.98518	0.0839887	ENSMUSG00000085079	Khdc1b
TC0100000159.mm.2	0.155039	7.68557	1.30732	0.471608	ENSMUSG00000026156	B3gat2
TC0100000164.mm.2	-0.0216316	6.46633	-0.149827	0.950006	ENSMUSG00000026147	Col9a1
TC0100000171.mm.2	-0.211441	10.8346	-2.03288	0.243429	ENSMUSG00000073725	Lmbrd1
TC0100000177.mm.2	-0.24121	6.41679	-2.19179	0.206969	NA	NA
TC0100000193.mm.2	0.162527	4.90077	1.14883	0.531063	ENSMUSG00000050217	Lgsn
TC0100000194.mm.2	0.165812	4.23392	1.16726	0.523184	ENSMUSG00000026063	Pih1d3
TC0100000201.mm.2	0.268669	4.40609	1.33981	0.45861	ENSMUSG00000026058	Khdrbs2
TC0100000214.mm.2	-0.441387	5.50723	-3.29549	0.0562805	ENSMUSG00000103746	1700001G17Rik
TC0100000215.mm.2	-0.0315914	9.36848	-0.222437	0.923179	ENSMUSG00000004768	Rab23
TC0100000216.mm.2	-0.103154	8.86396	-0.571882	0.77916	ENSMUSG00000026131	Dst
TC0100000222.mm.2	0.0506116	10.5511	0.304584	0.890711	ENSMUSG00000026127	Imp4
TC0100000224.mm.2	0.0408722	5.91859	0.287106	0.898314	ENSMUSG00000026126	Ptpn18
TC0100000226.mm.2	0.359404	5.73031	2.08677	0.231148	ENSMUSG00000026125	Prss39
TC0100000227.mm.2	0.0406843	6.18373	0.349584	0.872089	ENSMUSG00000026124	Cfc1
TC0100000228.mm.2	0.10598	3.73022	0.504967	0.807935	ENSMUSG00000045174	Amer3
TC0100000230.mm.2	0.935113	8.59227	4.80647	0.00793959	ENSMUSG00000037509	Arhgef4
TC0100000233.mm.2	-0.407816	9.19862	-4.32933	0.0146848	ENSMUSG00000026123	Plekhb2
TC0100000237.mm.2	0.013795	8.99195	0.0826688	0.970967	ENSMUSG00000045216	Hs6st1
TC0100000240.mm.2	0.431624	7.12416	2.69534	0.120161	ENSMUSG00000037447	Arid5a
TC0100000242.mm.2	0.131654	4.40335	1.15746	0.527327	ENSMUSG00000037432	Fer1l5
TC0100000244.mm.2	0.311696	6.65503	1.81116	0.299823	ENSMUSG00000037408	Cnnm4
TC0100000247.mm.2	0.432106	8.07887	2.67236	0.123057	ENSMUSG00000001138	Cnnm3
TC0100000253.mm.2	-0.267894	12.0442	-3.16346	0.0664991	ENSMUSG00000061518	Cox5b
TC0100000255.mm.2	-0.00341342	4.83948	-0.0186413	0.99331	ENSMUSG00000026117	Zap70
TC0100000257.mm.2	-0.278399	6.15937	-1.60523	0.364952	ENSMUSG00000050122	Vwa3b
TC0100000258.mm.2	0.0741685	6.219	0.586395	0.773612	ENSMUSG00000026114	Cnga3
TC0100000259.mm.2	0.107011	8.39516	0.707107	0.717219	ENSMUSG00000026113	Inpp4a
TC0100000260.mm.2	-0.0474648	9.91366	-0.406065	0.849225	ENSMUSG00000026111	Unc50
TC0100000267.mm.2	0.0760823	8.25558	0.621187	0.758532	ENSMUSG00000037216	Lipt1
TC0100000268.mm.2	-0.0934342	9.59001	-0.974955	0.602911	ENSMUSG00000026087	Mrpl30
TC0100000271.mm.2	-0.207245	9.17348	-1.61408	0.361943	ENSMUSG00000026083	Eif5b
TC0100000279.mm.2	0.220998	5.51217	1.30636	0.471869	ENSMUSG00000067604	Nms
TC0100000280.mm.2	-0.142113	10.4154	-1.4173	0.429731	ENSMUSG00000026078	Pdcl3
TC0100000282.mm.2	-1.38921	6.64208	-9.33188	5.87802e-05	ENSMUSG00000026077	Npas2
TC0100000284.mm.2	-0.0416834	12.6703	-0.481941	0.818425	ENSMUSG00000073702	Rpl31
TC0100000286.mm.2	0.142676	10.307	1.27272	0.484624	ENSMUSG00000003135	Cnot11
TC0100000289.mm.2	0.26767	11.574	2.84575	0.0998989	ENSMUSG00000026074	Map4k4
TC0100000292.mm.2	0.272961	5.24655	1.25456	0.490227	ENSMUSG00000026073	Il1r2
TC0100000295.mm.2	-0.0642441	7.99339	-0.545808	0.790423	ENSMUSG00000026072	Il1r1
TC0100000297.mm.2	0.127502	4.07287	0.758543	0.694327	ENSMUSG00000070942	Il1rl2
TC0100000298.mm.2	0.137639	4.97578	0.951755	0.613392	ENSMUSG00000026069	Il1rl1
TC0100000299.mm.2	0.221505	3.64198	1.11489	0.545691	ENSMUSG00000026070	Il18r1
TC0100000300.mm.2	0.11127	4.26499	0.803499	0.675192	ENSMUSG00000026068	Il18rap
TC0100000301.mm.2	-0.110653	4.80268	-0.89904	0.635117	ENSMUSG00000026065	Slc9a4
TC0100000302.mm.2	-0.312408	5.03605	-2.06246	0.236624	ENSMUSG00000026062	Slc9a2
TC0100000304.mm.2	0.681635	9.11656	8.18399	0.000170192	ENSMUSG00000079588	Tmem182
TC0100000312.mm.2	0.57388	10.1606	6.25676	0.00135712	ENSMUSG00000045515,NA	Pou3f3,2900092D14Rik
TC0100000315.mm.2	0.181461	10.1312	1.47832	0.406815	ENSMUSG00000060679	Mrps9
TC0100000317.mm.2	0.161712	7.20401	0.817571	0.66999	ENSMUSG00000041907	Gpr45
TC0100000320.mm.2	0.259892	9.04482	2.80525	0.105589	ENSMUSG00000010290	AI597479
TC0100000321.mm.2	0.0138134	12.4866	0.143752	0.952189	ENSMUSG00000048758	Rpl29,Gm8210
TC0100000323.mm.2	0.610959	9.02677	4.38668	0.0136896	ENSMUSG00000066877	Nck2
TC0100000329.mm.2	1.27282	7.65244	8.90248	8.66508e-05	ENSMUSG00000026051	1500015O10Rik
TC0100000332.mm.2	-0.248771	10.4564	-1.78859	0.306746	ENSMUSG00000041763	Tpp2
TC0100000333.mm.2	-0.0276861	9.39739	-0.27966	0.901117	ENSMUSG00000041684	Bivm
TC0100000334.mm.2	-0.311603	11.1662	-2.50472	0.148455	ENSMUSG00000026048	Ercc5
TC0100000338.mm.2	-0.890874	8.0707	-7.11587	0.000529131	ENSMUSG00000056870	Gulp1
TC0100000343.mm.2	0.148541	4.82645	1.08693	0.55631	ENSMUSG00000026043	Col3a1
TC0100000351.mm.2	0.0269796	10.8376	0.286093	0.898692	ENSMUSG00000025995	Wdr75
TC0100000353.mm.2	0.3566	5.17155	1.2654	0.486407	ENSMUSG00000041144	Dnah7b
TC0100000356.mm.2	-0.0252917	4.16445	-0.218269	0.924776	ENSMUSG00000101337	Dnah7c
TC0100000364.mm.2	-0.0458008	9.89999	-0.488552	0.815134	ENSMUSG00000026109	Tmeff2
TC0100000372.mm.2	0.267323	5.05532	2.21616	0.20202	ENSMUSG00000045954	Sdpr
TC0100000374.mm.2	-0.0394931	3.41981	-0.296346	0.894421	ENSMUSG00000062939	Stat4
TC0100000375.mm.2	0.0201073	8.12064	0.236155	0.917725	ENSMUSG00000026104	Stat1
TC0100000380.mm.2	-0.125996	7.04385	-1.22319	0.501425	ENSMUSG00000043015	Nemp2
TC0100000381.mm.2	-0.341202	7.60742	-1.23345	0.498241	ENSMUSG00000041426	Hibch
TC0100000383.mm.2	0.0800839	4.5585	0.598404	0.767737	ENSMUSG00000026100	Mstn
TC0100000386.mm.2	0.211128	8.32082	1.95286	0.262696	ENSMUSG00000026097	Ormdl1
TC0100000387.mm.2	-0.0288636	9.13113	-0.220442	0.923974	ENSMUSG00000026096	Osgepl1
TC0100000390.mm.2	0.0509567	4.28981	0.371467	0.863338	ENSMUSG00000025983	Ccdc150
TC0100000393.mm.2	-0.359491	8.66897	-2.18327	0.209156	ENSMUSG00000025981	Coq10b
TC0100000395.mm.2	-0.00220639	11.1745	-0.0247659	0.991695	ENSMUSG00000073676	Hspe1
TC0100000397.mm.2	-0.16209	11.0572	-1.04891	0.572871	ENSMUSG00000025979	Mob4
TC0100000399.mm.2	0.273837	9.42292	2.2828	0.18831	ENSMUSG00000046994	Mars2
TC0100000404.mm.2	-0.0538722	8.22476	-0.422086	0.842662	ENSMUSG00000038349	Plcl1
TC0100000420.mm.2	-0.0779507	7.47684	-0.665404	0.738078	ENSMUSG00000038323	1700066M21Rik
TC0100000422.mm.2	-0.429544	9.98444	-4.32046	0.0148449	ENSMUSG00000025971	9430016H08Rik
TC0100000424.mm.2	0.545605	9.93303	6.71511	0.000828174	ENSMUSG00000038305	Spats2l
TC0100000426.mm.2	0.397577	8.53234	3.74465	0.0314566	ENSMUSG00000026039	Sgol2a
TC0100000427.mm.2	-1.26723	8.06106	-9.06407	7.47643e-05	ENSMUSG00000063558	Aox1
TC0100000428.mm.2	0.0520305	5.01317	0.417006	0.844694	ENSMUSG00000064294	Aox3
TC0100000430.mm.2	-0.445086	4.54561	-3.73192	0.0319175	ENSMUSG00000038242	Aox4
TC0100000431.mm.2	-0.164262	4.60938	-0.924142	0.624535	ENSMUSG00000079554	Aox2
TC0100000433.mm.2	-0.151308	12.1239	-1.34311	0.457341	ENSMUSG00000051223	Bzw1
TC0100000434.mm.2	-0.0293104	10.3058	-0.308393	0.889047	ENSMUSG00000026036	Nif3l1
TC0100000436.mm.2	-0.251045	9.26425	-2.10805	0.225528	ENSMUSG00000026032	Ndufb3
TC0100000439.mm.2	0.186731	10.3529	1.59809	0.367247	ENSMUSG00000026031	Cflar
TC0100000440.mm.2	-0.402075	9.87843	-3.77856	0.0302202	ENSMUSG00000026029	Casp8
TC0100000442.mm.2	0.114747	10.5355	1.19859	0.510185	ENSMUSG00000026027	Stradb
TC0100000447.mm.2	0.0453737	4.55235	0.254153	0.910501	ENSMUSG00000026023	Cdk15
TC0100000450.mm.2	0.417269	9.74161	5.23182	0.00470456	ENSMUSG00000041075	Fzd7
TC0100000452.mm.2	-0.13424	6.32097	-0.968939	0.60548	ENSMUSG00000047361	Gm973
TC0100000456.mm.2	-0.202307	11.2037	-1.57643	0.37357	ENSMUSG00000026020	Nop58
TC0100000462.mm.2	-0.344236	11.215	-2.9309	0.0901642	ENSMUSG00000067336	Bmpr2
TC0100000464.mm.2	0.169093	10.6167	1.52216	0.391408	ENSMUSG00000041040	Fam117b
TC0100000465.mm.2	-0.0333923	7.73075	-0.343638	0.874755	ENSMUSG00000026017	Carf
TC0100000467.mm.2	-0.610569	6.9996	-2.17788	0.210084	ENSMUSG00000073664	Nbeal1
TC0100000469.mm.2	0.350498	10.6116	3.56319	0.0398441	ENSMUSG00000049439	Cyp20a1
TC0100000471.mm.2	-0.0644406	11.4321	-0.753736	0.696541	ENSMUSG00000026782	Abi2
TC0100000476.mm.2	-0.163686	5.22509	-0.654359	0.743189	ENSMUSG00000026012,ENSMUSG00000102412	Cd28
TC0100000485.mm.2	0.395131	4.07259	3.94067	0.0245421	ENSMUSG00000026011,ENSMUSG00000103326	Ctla4
TC0100000490.mm.2	-0.108238	5.05857	-0.46511	0.82488	ENSMUSG00000026009,ENSMUSG00000103068	Icos
TC0100000497.mm.2	-0.203026	6.89883	-0.919288	0.626698	ENSMUSG00000052062	Pard3b
TC0100000509.mm.2	-1.10474	8.1588	-7.14916	0.000510807	ENSMUSG00000025969	Nrp2
TC0100000519.mm.2	-0.0140165	12.8486	-0.147339	0.950781	ENSMUSG00000025967	Eef1b2
TC0100000523.mm.2	-0.0527826	3.83694	-0.41722	0.844653	ENSMUSG00000027520	Zdbf2
TC0100000524.mm.2	-0.209026	5.35428	-1.55657	0.379905	ENSMUSG00000025964	Adam23
TC0100000526.mm.2	-0.031776	9.63889	-0.244892	0.91389	ENSMUSG00000025962	Fastkd2
TC0100000528.mm.2	-0.000596708	5.15684	-0.00309845	0.998599	ENSMUSG00000044689	Gm13749
TC0100000535.mm.2	0.183701	9.75584	2.00207	0.251088	ENSMUSG00000025958	Creb1
TC0100000541.mm.2	0.195406	10.6637	1.56627	0.376432	ENSMUSG00000070871	Ccnyl1
TC0100000545.mm.2	0.120791	9.61697	1.22367	0.501252	ENSMUSG00000025949	Pikfyve
TC0100000546.mm.2	0.0501397	5.20764	0.433304	0.838162	ENSMUSG00000025946	Pth2r
TC0100000548.mm.2	-0.5245	6.7872	-1.69211	0.335875	ENSMUSG00000025945	Crygf
TC0100000551.mm.2	0.104224	12.1287	1.23059	0.499235	ENSMUSG00000015222	Map2
TC0100000558.mm.2	0.122038	5.49641	0.623402	0.757264	ENSMUSG00000055567	Unc80
TC0100000561.mm.2	0.0795927	9.47372	0.833709	0.662379	ENSMUSG00000026005	Rpe
TC0100000572.mm.2	-0.108818	4.27721	-0.821665	0.668134	ENSMUSG00000025991	Cps1
TC0100000585.mm.2	-0.3136	3.80867	-2.10204	0.227024	ENSMUSG00000053153	Spag16
TC0100000588.mm.2	-0.110901	4.77674	-0.505685	0.807725	ENSMUSG00000045648	Vwc2l
TC0100000590.mm.2	0.331548	11.1708	2.11985	0.22278	ENSMUSG00000026192	Atic
TC0100000591.mm.2	-0.142406	5.61254	-0.62567	0.756182	ENSMUSG00000073652	Apol7d
TC0100000601.mm.2	0.243535	5.81604	1.3513	0.454428	ENSMUSG00000026188	Tmem169
TC0100000602.mm.2	-0.0319863	9.55051	-0.244094	0.914037	ENSMUSG00000026187	Xrcc5
TC0100000608.mm.2	0.0763057	9.11078	0.680763	0.73095	ENSMUSG00000039354	Smarcal1
TC0100000609.mm.2	0.111794	11.2003	1.03103	0.580204	ENSMUSG00000046330	Rpl37a
TC0100000610.mm.2	-0.060611	13.1319	-0.607507	0.764076	ENSMUSG00000039323	Igfbp2
TC0100000621.mm.2	-0.133831	6.41632	-0.57901	0.776223	ENSMUSG00000061815	Rufy4
TC0100000622.mm.2	0.0484393	5.47784	0.277671	0.901902	ENSMUSG00000026180	Cxcr2
TC0100000625.mm.2	-0.232346	12.466	-2.24011	0.197112	ENSMUSG00000006304	Arpc2
TC0100000626.mm.2	-0.138248	6.84874	-0.867025	0.648291	ENSMUSG00000064272	Gpbar1
TC0100000627.mm.2	-0.224986	8.69632	-2.08309	0.231876	ENSMUSG00000026179	Pnkd
TC0100000631.mm.2	-0.0446891	6.16802	-0.305793	0.890103	ENSMUSG00000073650	Catip
TC0100000632.mm.2	-0.250454	6.70184	-1.66755	0.343966	ENSMUSG00000026177	Slc11a1
TC0100000633.mm.2	0.186097	11.2262	1.36626	0.448028	ENSMUSG00000026176	Ctdsp1
TC0100000635.mm.2	0.133451	7.68622	1.13381	0.537969	ENSMUSG00000026175	Vil1
TC0100000636.mm.2	-0.00476188	10.9106	-0.0530473	0.981356	ENSMUSG00000026174	Cnot9
TC0100000637.mm.2	-0.657051	9.35038	-7.3689	0.000401319	ENSMUSG00000026173	Plcd4
TC0100000638.mm.2	0.00773899	9.74572	0.0631892	0.977842	ENSMUSG00000026172	Bcs1l
TC0100000639.mm.2	0.462194	6.60292	3.5012	0.0433021	ENSMUSG00000033276	Stk36
TC0100000640.mm.2	0.296443	8.41031	2.80397	0.105713	ENSMUSG00000033257	Ttll4
TC0100000642.mm.2	-0.313905	4.75596	-1.60643	0.364543	ENSMUSG00000026170	Cyp27a1
TC0100000644.mm.2	0.245361	5.30794	1.85763	0.287197	ENSMUSG00000033227	Wnt6
TC0100000645.mm.2	-0.172367	5.8587	-0.894711	0.636506	ENSMUSG00000026167	Wnt10a
TC0100000648.mm.2	-0.234856	7.32831	-1.25404	0.4904	ENSMUSG00000090071	Cdk5r2
TC0100000652.mm.2	-0.224281	10.2211	-2.32672	0.180137	ENSMUSG00000049339	Fam134a
TC0100000653.mm.2	0.345016	8.8166	1.90872	0.274056	ENSMUSG00000026197	Zfand2b
TC0100000654.mm.2	0.460651	8.83958	4.66773	0.00951452	ENSMUSG00000026199	Ankzf1
TC0100000655.mm.2	0.236328	9.68456	1.98199	0.25572	ENSMUSG00000026201	Stk16
TC0100000656.mm.2	-0.0768289	8.76891	-0.630264	0.753878	ENSMUSG00000026203	Dnajb2
TC0100000657.mm.2	-0.467878	4.74336	-1.95909	0.261465	ENSMUSG00000026208	Des
TC0100000658.mm.2	-0.564737	8.02198	-5.11111	0.00536063	ENSMUSG00000026207	Speg
TC0100000659.mm.2	-0.0365583	9.39368	-0.32572	0.881573	ENSMUSG00000033021	Gmppa
TC0100000660.mm.2	0.0443543	5.69817	0.282327	0.899834	ENSMUSG00000033007	Asic4
TC0100000661.mm.2	-0.393653	7.15207	-3.34554	0.0529558	ENSMUSG00000051703	Tmem198
TC0100000662.mm.2	-0.195886	6.86316	-1.34917	0.455468	ENSMUSG00000032968	Inha
TC0100000663.mm.2	0.10291	8.11573	0.794213	0.679024	ENSMUSG00000026213	Stk11ip
TC0100000665.mm.2	-0.440212	7.76939	-2.75019	0.112587	ENSMUSG00000006576	Slc4a3
TC0100000678.mm.2	-0.077421	4.79378	-0.502032	0.808972	ENSMUSG00000032908	Sgpp2
TC0100000681.mm.2	0.112465	4.96499	0.866198	0.648713	ENSMUSG00000012187	Mogat1
TC0100000682.mm.2	0.076284	11.883	0.412837	0.846352	ENSMUSG00000079470,ENSMUSG00000032883	Utp14b,Acsl3
TC0100000684.mm.2	0.0230139	4.0486	0.199851	0.931437	ENSMUSG00000047330	Kcne4
TC0100000688.mm.2	0.127576	9.02426	1.16038	0.526246	ENSMUSG00000026248	Mrpl44
TC0100000697.mm.2	-0.0735508	3.76113	-0.417406	0.844602	ENSMUSG00000054976	Nyap2
TC0100000702.mm.2	0.190683	4.35443	0.876822	0.644029	NA	NA
TC0100000703.mm.2	-0.0189602	9.55732	-0.14397	0.952147	ENSMUSG00000026142	Rhbdd1
TC0100000706.mm.2	0.370953	4.75252	3.17128	0.065804	ENSMUSG00000079465	Col4a3
TC0100000708.mm.2	-0.28341	11.1249	-3.11395	0.0709042	ENSMUSG00000026150	Mff
TC0100000711.mm.2	-0.179421	11.3883	-1.21545	0.504027	ENSMUSG00000026159	Agfg1
TC0100000717.mm.2	0.0358442	3.57987	0.33497	0.878204	NA	NA
TC0100000718.mm.2	-0.194367	4.92178	-0.996667	0.594655	ENSMUSG00000026166	Ccl20
TC0100000719.mm.2	0.0036015	3.89606	0.0288489	0.990502	ENSMUSG00000053161	Daw1
TC0100000725.mm.2	-0.0640689	8.97178	-0.292821	0.895731	ENSMUSG00000073633	Fbxo36
TC0100000736.mm.2	0.17008	5.58698	1.06046	0.568485	NA	NA
TC0100000743.mm.2	0.0757842	4.17829	0.413688	0.846096	ENSMUSG00000062783	Gm7609
TC0100000758.mm.2	0.0230112	8.52688	0.169458	0.942387	NA	NA
TC0100000761.mm.2	-0.0435945	5.02696	-0.199316	0.931437	NA	NA
TC0100000765.mm.2	0.0239465	4.38802	0.140515	0.953121	ENSMUSG00000070031	Sp140
TC0100000766.mm.2	0.469415	5.32538	2.24319	0.19659	ENSMUSG00000026222	Sp100
TC0100000771.mm.2	-0.161799	10.5898	-1.75831	0.315253	ENSMUSG00000036707	Cab39
TC0100000774.mm.2	-0.213751	10.3893	-2.15493	0.214991	ENSMUSG00000026223	Itm2c
TC0100000775.mm.2	-0.304258	7.60471	-1.71157	0.330097	ENSMUSG00000026224	4933407L21Rik
TC0100000777.mm.2	-0.2016	6.68723	-1.71688	0.328649	ENSMUSG00000026226	Spata3
TC0100000778.mm.2	-0.846117	8.22457	-8.07117	0.000191433	ENSMUSG00000026227	2810459M11Rik
TC0100000783.mm.2	-0.0700993	7.1675	-0.747645	0.699525	ENSMUSG00000079445	B3gnt7
TC0100000787.mm.2	-0.102479	5.11753	-0.911229	0.630326	ENSMUSG00000036574	1700019O17Rik
TC0100000790.mm.2	0.0980861	12.8189	1.20743	0.506902	ENSMUSG00000026238	Ptma
TC0100000792.mm.2	0.157038	9.96448	1.25467	0.490227	ENSMUSG00000026240	Cops7b
TC0100000794.mm.2	0.104147	9.08301	0.937406	0.619479	ENSMUSG00000053333	Dis3l2
TC0100000806.mm.2	0.0719713	4.13742	0.54207	0.792186	ENSMUSG00000036500	Akp3
TC0100000808.mm.2	-0.160913	6.39028	-1.19498	0.511465	ENSMUSG00000036480	Prss56
TC0100000809.mm.2	-0.0548038	4.25512	-0.375675	0.861302	ENSMUSG00000026251	Chrnd
TC0100000810.mm.2	0.154128	5.3424	1.11349	0.546242	ENSMUSG00000026253	Chrng
TC0100000811.mm.2	-0.0258918	11.2655	-0.291823	0.896272	ENSMUSG00000026254	Eif4e2
TC0100000813.mm.2	-0.599491	7.67694	-3.85616	0.0275238	ENSMUSG00000026255	Efhd1
TC0100000814.mm.2	0.0236408	10.0709	0.28218	0.899868	ENSMUSG00000048000	Gigyf2
TC0100000816.mm.2	0.0159124	5.80204	0.101719	0.965504	ENSMUSG00000026258	3110079O15Rik
TC0100000817.mm.2	-0.201976	6.32097	-1.53598	0.386685	ENSMUSG00000079434	Neu2
TC0100000822.mm.2	0.003202	5.34567	0.0253963	0.991513	ENSMUSG00000026288	Inpp5d
TC0100000824.mm.2	0.138319	8.76332	0.82429	0.666959	ENSMUSG00000026289	Atg16l1
TC0100000828.mm.2	0.276305	7.30138	2.91832	0.0912697	ENSMUSG00000056055	Sag
TC0100000829.mm.2	0.577031	7.98174	3.70589	0.033176	ENSMUSG00000070738	Dgkd
TC0100000836.mm.2	-0.330034	5.15785	-2.43525	0.160376	ENSMUSG00000090171,ENSMUSG00000054545,ENSMUSG00000090124,ENSMUSG00000090145,ENSMUSG00000090165,ENSMUSG00000089943,ENSMUSG00000090175,ENSMUSG00000089960	Ugt1a2,Ugt1a6a,Ugt1a6b,Ugt1a10,Ugt1a7c,Ugt1a5,Ugt1a9,Ugt1a1
TC0100000845.mm.2	0.0947987	5.3785	1.00422	0.591195	ENSMUSG00000079429	Mroh2a
TC0100000846.mm.2	0.194004	4.83334	1.32712	0.464071	ENSMUSG00000036251	Trpm8
TC0100000847.mm.2	0.30466	3.69792	1.8161	0.298584	ENSMUSG00000026295	Spp2
TC0100000854.mm.2	0.470523	8.38587	3.0922	0.0729574	ENSMUSG00000036206	Sh3bp4
TC0100000858.mm.2	0.219048	10.1571	2.26311	0.192478	ENSMUSG00000055013	Agap1
TC0100000870.mm.2	-0.881193	7.17699	-7.12035	0.000528349	ENSMUSG00000044337	Ackr3
TC0100000878.mm.2	-0.30933	10.8586	-2.35192	0.175345	ENSMUSG00000034432	Cops8
TC0100000882.mm.2	-0.179291	5.23108	-1.07817	0.560953	ENSMUSG00000026303	Mlph
TC0100000883.mm.2	-0.0207809	7.69217	-0.0762734	0.973196	ENSMUSG00000090550	Prlh
TC0100000884.mm.2	0.0462449	11.3869	0.5595	0.784583	ENSMUSG00000026305	Lrrfip1
TC0100000885.mm.2	0.0563889	3.90459	0.433743	0.838049	ENSMUSG00000070732	Rbm44
TC0100000886.mm.2	-1.0626	10.8751	-10.7939	1.71153e-05	ENSMUSG00000034353	Ramp1
TC0100000890.mm.2	0.203745	11.1759	1.8594	0.286637	ENSMUSG00000034343	Ube2f
TC0100000892.mm.2	0.303149	8.38623	2.2474	0.19554	ENSMUSG00000026307	Scly
TC0100000893.mm.2	-0.219299	6.59763	-1.15986	0.526412	ENSMUSG00000049515	Espnl
TC0100000894.mm.2	0.13159	4.77201	0.950881	0.61372	ENSMUSG00000026308	Klhl30
TC0100000895.mm.2	-0.0145587	6.54082	-0.153648	0.948394	ENSMUSG00000047443	Fam132b
TC0100000897.mm.2	-0.282715	8.70389	-2.58841	0.134934	ENSMUSG00000034292	Traf3ip1
TC0100000898.mm.2	-0.0275629	8.95994	-0.227514	0.92104	ENSMUSG00000026311	Asb1
TC0100000899.mm.2	-0.0188193	4.83003	-0.109054	0.963081	ENSMUSG00000007805	Twist2
TC0100000908.mm.2	0.0707766	5.20378	0.581764	0.775488	ENSMUSG00000058904	Olfr1413
TC0100000909.mm.2	0.0765943	6.60897	0.670028	0.735651	ENSMUSG00000046300	Olfr1412
TC0100000910.mm.2	-0.0509861	5.31863	-0.310642	0.88776	ENSMUSG00000062497	Olfr1411
TC0100000911.mm.2	-0.0127688	5.35326	-0.0934564	0.968153	ENSMUSG00000063583	Olfr1410
TC0100000912.mm.2	-0.185099	6.39193	-0.978271	0.601539	ENSMUSG00000061616	Olfr12
TC0100000916.mm.2	-0.387125	10.4211	-3.68521	0.0340204	ENSMUSG00000034220	Gpc1
TC0100000919.mm.2	0.213441	4.89098	1.16794	0.522994	ENSMUSG00000047067	Dusp28
TC0100000921.mm.2	0.312376	10.8033	2.5877	0.135041	ENSMUSG00000026269	Rnpepl1
TC0100000922.mm.2	0.286835	8.52379	1.7809	0.309022	ENSMUSG00000026270	Capn10
TC0100000923.mm.2	0.257294	4.55255	1.49481	0.401648	ENSMUSG00000026271	Gpr35
TC0100000924.mm.2	0.23819	6.79988	1.92635	0.269789	ENSMUSG00000045091	Aqp12
TC0100000925.mm.2	-0.0976212	5.94496	-0.812684	0.671971	ENSMUSG00000026272	Agxt
TC0100000926.mm.2	-0.0818038	5.7948	-0.627059	0.755381	ENSMUSG00000084989	Crocc2
TC0100000927.mm.2	0.111365	7.39266	0.856615	0.653327	ENSMUSG00000047793,ENSMUSG00000098997	Sned1,Mir6901
TC0100000929.mm.2	-0.0599507	11.9442	-0.734134	0.705334	ENSMUSG00000026275	Ppp1r7
TC0100000933.mm.2	-0.168409	4.91075	-1.32562	0.464585	ENSMUSG00000034107	Ano7
TC0100000936.mm.2	-0.250884	11.5445	-2.11399	0.224153	ENSMUSG00000026276	Sept2
TC0100000937.mm.2	0.0560198	8.77206	0.565558	0.781676	ENSMUSG00000034066	Farp2
TC0100000942.mm.2	0.149088	8.50386	1.58044	0.372329	ENSMUSG00000026278	Bok
TC0100000944.mm.2	0.0454942	10.0659	0.55416	0.786565	ENSMUSG00000026280	Atg4b
TC0100000946.mm.2	0.402639	8.43167	2.24858	0.195277	ENSMUSG00000026283	Ing5
TC0100000947.mm.2	0.440809	7.10245	2.20269	0.204744	ENSMUSG00000073609	D2hgdh
TC0100000948.mm.2	-0.266626	7.46358	-0.859435	0.651788	ENSMUSG00000094651	Gal3st2
TC0100000949.mm.2	0.193956	5.44098	1.12613	0.540596	ENSMUSG00000093805	Gm9994
TC0100000951.mm.2	-0.152228	7.46154	-0.849182	0.65651	ENSMUSG00000073608	Gm6086
TC0100000954.mm.2	-0.104232	7.74768	-0.439615	0.834664	ENSMUSG00000034000	Neu4
TC0100000957.mm.2	-0.212665	9.23606	-1.80881	0.300474	ENSMUSG00000051185	Fam174a
TC0100000971.mm.2	-0.00400813	9.03718	-0.0447793	0.984451	ENSMUSG00000026333	Gin1
TC0100000977.mm.2	0.0679545	3.59066	0.615239	0.761058	ENSMUSG00000026336	Slco6d1
TC0100000985.mm.2	0.302229	4.52235	1.52803	0.389495	ENSMUSG00000067028	Cntnap5b
TC0100000999.mm.2	-0.378524	10.6663	-4.50224	0.0117636	ENSMUSG00000050840	Cdh20
TC0100001008.mm.2	-0.122467	8.61211	-1.05646	0.570381	ENSMUSG00000026319	2310035C23Rik
TC0100001011.mm.2	-0.109566	7.20405	-0.539594	0.793217	ENSMUSG00000026321	Tnfrsf11a
TC0100001016.mm.2	-0.193123	9.03246	-2.21832	0.201679	ENSMUSG00000038866	Zcchc2
TC0100001018.mm.2	-0.168534	10.4467	-1.33392	0.460846	ENSMUSG00000044340	Phlpp1
TC0100001024.mm.2	-0.0167038	6.70784	-0.111332	0.962383	ENSMUSG00000067006	Serpinb5
TC0100001025.mm.2	0.168536	5.49293	0.9146	0.628931	ENSMUSG00000059956	Serpinb12
TC0100001026.mm.2	0.25664	3.92437	1.65688	0.347388	ENSMUSG00000048775	Serpinb13
TC0100001028.mm.2	0.0726673	4.98679	0.317069	0.884801	ENSMUSG00000026327	Serpinb11
TC0100001029.mm.2	0.0667469	3.78364	0.755999	0.695661	ENSMUSG00000067001	Serpinb7
TC0100001031.mm.2	0.00139729	6.7552	0.00790526	0.997019	ENSMUSG00000026315	Serpinb8
TC0100001037.mm.2	-0.401102	5.27771	-1.82241	0.296534	ENSMUSG00000026312	Cdh7
TC0100001048.mm.2	0.422732	4.12176	2.28513	0.187829	ENSMUSG00000070695	Cntnap5a
TC0100001054.mm.2	-0.348691	3.62257	-3.70476	0.0332023	NA	NA
TC0100001058.mm.2	-0.155685	11.0164	-1.7183	0.328368	ENSMUSG00000026377	Nifk
TC0100001060.mm.2	0.0708194	10.8308	0.762509	0.692702	ENSMUSG00000064302	Clasp1
TC0100001063.mm.2	0.0871458	7.39293	0.821955	0.668117	ENSMUSG00000026380	Tfcp2l1
TC0100001076.mm.2	0.106411	9.75386	1.05713	0.570166	ENSMUSG00000098923	Tmem185b
TC0100001083.mm.2	-0.154641	5.038	-0.996399	0.594781	ENSMUSG00000026387	Sctr
TC0100001085.mm.2	-0.171061	6.10334	-0.627853	0.755059	ENSMUSG00000026388	3110009E18Rik
TC0100001086.mm.2	0.342895	5.64939	2.11919	0.222922	ENSMUSG00000036907	C1ql2
TC0100001088.mm.2	0.248717	6.383	2.56777	0.138452	ENSMUSG00000058665	En1
TC0100001096.mm.2	0.0351588	8.53393	0.2819	0.899923	ENSMUSG00000026339	Ccdc93
TC0100001111.mm.2	0.102368	10.4816	0.989335	0.596905	ENSMUSG00000026342	Slc35f5
TC0100001112.mm.2	0.13083	4.84399	1.11807	0.544198	ENSMUSG00000026343	Gpr39
TC0100001114.mm.2	0.42816	10.6807	3.45193	0.0461533	ENSMUSG00000036155	Mgat5
TC0100001123.mm.2	0.106679	5.47852	0.63436	0.752092	ENSMUSG00000026348	Acmsd
TC0100001124.mm.2	-0.131038	10.1583	-0.547793	0.78966	ENSMUSG00000026349	Ccnt2
TC0100001125.mm.2	-0.348331	9.28293	-2.32321	0.180832	ENSMUSG00000036104	Rab3gap1
TC0100001129.mm.2	-0.086075	11.2125	-0.814788	0.671189	ENSMUSG00000056211	R3hdm1
TC0100001138.mm.2	-0.254396	9.91976	-2.55968	0.139737	ENSMUSG00000026353	Ubxn4
TC0100001145.mm.2	-0.461091	6.5648	-2.05211	0.239138	ENSMUSG00000042581	Thsd7b
TC0100001158.mm.2	0.323045	6.82674	2.13879	0.218394	ENSMUSG00000046404	Yod1
TC0100001161.mm.2	-0.0935518	6.14959	-0.84655	0.657678	ENSMUSG00000042510	AA986860
TC0100001164.mm.2	-0.134634	5.89312	-0.818263	0.669678	ENSMUSG00000026415	Fcamr
TC0100001165.mm.2	0.00586443	3.74044	0.0513853	0.981642	ENSMUSG00000026417	Pigr
TC0100001166.mm.2	0.203478	6.25944	1.20147	0.509176	ENSMUSG00000042474	Fcmr
TC0100001167.mm.2	-0.22849	4.80884	-1.05835	0.569516	ENSMUSG00000016529	Il10
TC0100001168.mm.2	-0.188769	9.18218	-2.31232	0.182784	ENSMUSG00000026427	Eif2d
TC0100001170.mm.2	0.982295	6.69995	4.82284	0.00776686	ENSMUSG00000055184	Fam72a
TC0100001171.mm.2	0.211097	5.36589	1.78927	0.306562	ENSMUSG00000026432	Avpr1b
TC0100001172.mm.2	-0.203444	5.43479	-1.20577	0.507579	ENSMUSG00000004552	Ctse
TC0100001173.mm.2	-0.712345	5.33376	-3.59146	0.0384219	ENSMUSG00000052688	Rab7b
TC0100001174.mm.2	0.298794	6.43269	1.65666	0.347406	ENSMUSG00000042268	Slc26a9
TC0100001175.mm.2	0.0360492	4.31558	0.179657	0.938595	ENSMUSG00000042251	Pm20d1
TC0100001176.mm.2	-0.593494	10.8257	-7.44154	0.000367503	ENSMUSG00000013275	Slc41a1
TC0100001177.mm.2	0.0152543	7.77991	0.156658	0.947461	ENSMUSG00000026433	Rab29
TC0100001178.mm.2	-0.00862794	11.528	-0.0983723	0.9669	ENSMUSG00000026434	Nucks1
TC0100001180.mm.2	0.199853	4.22714	1.15651	0.527784	ENSMUSG00000026435	Slc45a3
TC0100001181.mm.2	-0.138411	10.5037	-1.35335	0.453572	ENSMUSG00000026436	Elk4
TC0100001186.mm.2	0.255992	5.78905	1.52745	0.389636	ENSMUSG00000079330	Lemd1
TC0100001189.mm.2	0.450589	7.89697	2.60457	0.132844	ENSMUSG00000042115	Klhdc8a
TC0100001190.mm.2	0.146298	7.6087	1.29032	0.477999	ENSMUSG00000009772	Nuak2
TC0100001193.mm.2	-0.0120677	7.67189	-0.0852254	0.970302	ENSMUSG00000042046	Dstyk
TC0100001195.mm.2	0.0657528	9.66986	0.736808	0.704606	ENSMUSG00000026439	Rbbp5
TC0100001196.mm.2	0.115575	5.07326	0.583649	0.774953	ENSMUSG00000048174	Tmem81
TC0100001200.mm.2	-0.338322	9.72131	-3.14826	0.0680495	ENSMUSG00000026443	Lrrn2
TC0100001201.mm.2	0.0763994	7.33214	0.451785	0.830154	ENSMUSG00000026447	Pik3c2b
TC0100001202.mm.2	0.11711	10.1729	1.11923	0.543845	ENSMUSG00000046062	Ppp1r15b
TC0100001204.mm.2	0.0717347	6.98382	0.497155	0.810658	ENSMUSG00000041757	Plekha6
TC0100001205.mm.2	-0.154023	6.14479	-0.583917	0.774837	ENSMUSG00000098306,ENSMUSG00000103421,ENSMUSG00000102367	Golt1a,Kiss1
TC0100001206.mm.2	0.144427	5.54454	0.984994	0.598451	ENSMUSG00000070645	Ren1,Ren2
TC0100001207.mm.2	-0.200202	5.16523	-1.40074	0.434571	ENSMUSG00000070644	Etnk2
TC0100001218.mm.2	-0.182925	4.53876	-1.59953	0.366706	ENSMUSG00000041559	Fmod
TC0100001220.mm.2	-0.166754	5.72489	-1.19621	0.511062	ENSMUSG00000026450	Chit1
TC0100001222.mm.2	0.127285	5.7204	0.826479	0.665997	ENSMUSG00000064246	Chil1
TC0100001223.mm.2	0.250176	5.61729	1.61334	0.36205	ENSMUSG00000042451	Mybph
TC0100001225.mm.2	-0.194227	5.98209	-1.35941	0.451073	ENSMUSG00000026459	Myog
TC0100001226.mm.2	0.194132	4.92609	1.30526	0.472256	ENSMUSG00000050526	4933406M09Rik
TC0100001227.mm.2	0.703927	8.04067	3.79192	0.0297096	ENSMUSG00000026456	Cyb5r1
TC0100001228.mm.2	0.0869944	11.3018	0.901708	0.633777	ENSMUSG00000026457	Adipor1
TC0100001230.mm.2	0.200223	8.9528	2.25142	0.194841	ENSMUSG00000026455	Klhl12
TC0100001231.mm.2	0.282675	9.67211	2.96685	0.08616	ENSMUSG00000042229	Rabif
TC0100001234.mm.2	0.137627	9.63799	1.5437	0.384228	ENSMUSG00000042207	Kdm5b
TC0100001237.mm.2	0.173437	5.61733	1.68642	0.33796	ENSMUSG00000026452	Syt2
TC0100001240.mm.2	0.482751	8.1448	4.4692	0.0121906	ENSMUSG00000026429	Ube2t
TC0100001244.mm.2	-0.0392007	6.4963	-0.258803	0.90905	ENSMUSG00000031506	Ptpn7
TC0100001245.mm.2	0.0189459	12.4409	0.203624	0.929714	ENSMUSG00000026426	Arl8a
TC0100001249.mm.2	0.283674	6.33386	2.24195	0.196732	ENSMUSG00000048096	Lmod1
TC0100001252.mm.2	0.501975	11.573	4.70591	0.0090711	ENSMUSG00000026421	Csrp1
TC0100001254.mm.2	-0.32991	9.35053	-1.9233	0.270397	ENSMUSG00000041801	Phlda3
TC0100001256.mm.2	-0.128187	7.3288	-0.677014	0.732388	ENSMUSG00000041782	Lad1
TC0100001257.mm.2	0.375567	5.23988	2.98929	0.0836715	ENSMUSG00000026414	Tnnt2
TC0100001258.mm.2	-0.178716	9.12744	-1.58917	0.370188	ENSMUSG00000026411	Tmem9
TC0100001259.mm.2	0.0979093	6.49209	0.471389	0.822325	ENSMUSG00000097918	Ascl5
TC0100001260.mm.2	0.0472462	5.93402	0.315553	0.885415	ENSMUSG00000026407	Cacna1s
TC0100001262.mm.2	-0.668382	9.61226	-6.81934	0.000731116	ENSMUSG00000041642	Kif21b
TC0100001268.mm.2	0.183466	8.87836	1.93988	0.266274	ENSMUSG00000026404	Ddx59
TC0100001271.mm.2	0.666606	8.53331	5.89329	0.00206692	ENSMUSG00000041498	Kif14
TC0100001274.mm.2	0.106589	10.0344	1.29486	0.476428	ENSMUSG00000041483	Zfp281
TC0100001292.mm.2	-0.0491025	5.59903	-0.39066	0.855125	ENSMUSG00000026394	Atp6v1g3
TC0100001294.mm.2	0.0616607	7.77533	0.334544	0.878341	ENSMUSG00000056268	Dennd1b
TC0100001302.mm.2	0.152017	10.4787	1.42722	0.426125	ENSMUSG00000033964	Zbtb41
TC0100001303.mm.2	0.22038	8.87566	2.04987	0.239639	ENSMUSG00000033952	Aspm
TC0100001304.mm.2	0.0426262	4.95514	0.211879	0.927081	ENSMUSG00000026368	F13b
TC0100001308.mm.2	0.252843	4.17284	1.22973	0.499758	ENSMUSG00000052726	Kcnt2
TC0100001313.mm.2	-0.0306039	6.54722	-0.211074	0.927263	ENSMUSG00000033849	B3galt2
TC0100001316.mm.2	-0.457711	11.2947	-4.64989	0.00971632	ENSMUSG00000018196	Glrx2
TC0100001317.mm.2	0.192768	10.6489	2.26418	0.192141	ENSMUSG00000018189	Uchl5
TC0100001330.mm.2	-3.57594	7.84761	-35.7271	6.19024e-10	ENSMUSG00000035131	Brinp3
TC0100001338.mm.2	0.773593	7.97774	2.79284	0.107125	ENSMUSG00000032487	Ptgs2
TC0100001339.mm.2	0.0199422	4.88323	0.151644	0.949187	ENSMUSG00000006007	Pdc
TC0100001341.mm.2	-0.26318	10.8277	-1.06455	0.566565	ENSMUSG00000006005	Tpr
TC0100001349.mm.2	-0.159506	7.27458	-1.01314	0.587394	NA	3110040M04Rik
TC0100001351.mm.2	-0.201487	11.2335	-1.26386	0.486986	ENSMUSG00000023150	Ivns1abp
TC0100001353.mm.2	0.111453	10.3337	1.17746	0.518447	ENSMUSG00000053286	Trmt1l
TC0100001356.mm.2	-0.103785	6.25425	-0.537964	0.793828	ENSMUSG00000026483	Fam129a
TC0100001358.mm.2	-0.00866782	10.8354	-0.0877884	0.96976	ENSMUSG00000043019	Edem3
TC0100001365.mm.2	1.17935	10.1302	13.1259	3.41158e-06	ENSMUSG00000032649	Colgalt2
TC0100001367.mm.2	-0.0141197	4.0351	-0.102379	0.965286	ENSMUSG00000055547	Apobec4
TC0100001369.mm.2	0.0986373	11.2979	1.21704	0.503405	ENSMUSG00000008475	Arpc5
TC0100001370.mm.2	0.107616	5.27204	0.793909	0.679078	ENSMUSG00000026480	Ncf2
TC0100001373.mm.2	-0.687348	10.5896	-6.44678	0.00110373	ENSMUSG00000042751	Nmnat2
TC0100001377.mm.2	-0.217585	4.70008	-1.80504	0.301697	ENSMUSG00000042708	Shcbp1l
TC0100001379.mm.2	-0.525985	9.24024	-3.36064	0.0519279	ENSMUSG00000042671	Rgs8
TC0100001381.mm.2	1.4013	12.021	5.56001	0.00311139	ENSMUSG00000026475	Rgs16
TC0100001382.mm.2	-0.0630516	6.98546	-0.517012	0.8029	ENSMUSG00000066800	Rnasel
TC0100001385.mm.2	0.00189518	3.83494	0.0146892	0.994756	ENSMUSG00000043282	Teddm1b
TC0100001386.mm.2	-0.0216294	5.36279	-0.165294	0.943932	ENSMUSG00000047053	Teddm1a
TC0100001387.mm.2	0.00415007	11.0862	0.0406051	0.985729	ENSMUSG00000026473,ENSMUSG00000099227	Glul,Mir8114
TC0100001392.mm.2	-0.13928	6.53931	-0.914844	0.628873	ENSMUSG00000066797	Zfp648
TC0100001397.mm.2	0.0789475	10.6263	0.388183	0.855747	ENSMUSG00000026470	Stx6
TC0100001402.mm.2	-0.0629305	10.3787	-0.603154	0.766034	ENSMUSG00000033701	Acbd6
TC0100001409.mm.2	-0.280133	12.1157	-1.70917	0.330732	ENSMUSG00000050565	Tor1aip2
TC0100001412.mm.2	0.283074	5.26701	1.6392	0.353222	ENSMUSG00000026602	Nphs2
TC0100001414.mm.2	-0.0319885	11.508	-0.384543	0.857188	NA	NA
TC0100001419.mm.2	0.265783	9.73259	1.90526	0.274951	ENSMUSG00000026596	Abl2
TC0100001425.mm.2	-0.254939	4.6881	-1.89253	0.278113	ENSMUSG00000033544	Angptl1
TC0100001431.mm.2	0.742241	10.0386	8.32577	0.000149712	ENSMUSG00000049881	2810025M15Rik
TC0100001433.mm.2	0.0832748	4.34292	0.503361	0.808506	ENSMUSG00000033488	BC026585
TC0100001434.mm.2	-0.218134	4.38095	-1.49455	0.40177	ENSMUSG00000026589	Sec16b
TC0100001438.mm.2	-0.241576	9.79663	-2.1959	0.206103	ENSMUSG00000026587	Astn1
TC0100001442.mm.2	0.0476197	10.5579	0.51462	0.803721	ENSMUSG00000040782	Rfwd2
TC0100001447.mm.2	-0.111948	7.08644	-0.64614	0.746408	ENSMUSG00000015829	Tnr
TC0100001451.mm.2	0.383016	6.58832	2.44718	0.158438	ENSMUSG00000090394	4930523C07Rik
TC0100001452.mm.2	-0.0441526	10.4155	-0.394298	0.853768	ENSMUSG00000058267	Mrps14
TC0100001459.mm.2	0.271724	10.7212	2.7921	0.107207	ENSMUSG00000040423	Rc3h1
TC0100001462.mm.2	0.086931	4.8366	0.53289	0.795978	ENSMUSG00000026715	Serpinc1
TC0100001465.mm.2	0.501362	7.20858	4.50093	0.0117636	ENSMUSG00000026708	Cenpl
TC0100001466.mm.2	-0.303273	5.33483	-1.76729	0.312654	ENSMUSG00000044835	Ankrd45
TC0100001468.mm.2	0.190817	4.83084	0.985097	0.598413	ENSMUSG00000026700	Tnfsf4
TC0100001469.mm.2	2.1213	8.19193	14.0669	1.88007e-06	ENSMUSG00000066755	Tnfsf18
TC0100001473.mm.2	0.104302	8.51908	0.798531	0.67726	ENSMUSG00000026698	Pigc
TC0100001475.mm.2	-0.0621464	6.06606	-0.547009	0.789821	ENSMUSG00000078190,ENSMUSG00000065516,ENSMUSG00000070126	Dnm3os,Mir214,Mir199a-2
TC0100001477.mm.2	-0.222174	4.18288	-1.4222	0.427863	NA	NA
TC0100001479.mm.2	0.0130008	9.65382	0.158484	0.946909	ENSMUSG00000026696	Vamp4
TC0100001481.mm.2	0.413432	5.61436	2.60033	0.133438	ENSMUSG00000026697	Myoc
TC0100001491.mm.2	-0.091484	9.9528	-0.819632	0.669046	ENSMUSG00000026585	Kifap3
TC0100001493.mm.2	-0.0724636	7.78909	-0.534315	0.795247	ENSMUSG00000026584	Scyl3
TC0100001494.mm.2	0.0754193	6.77513	0.56481	0.782011	ENSMUSG00000041396	Mettl18
TC0100001495.mm.2	0.135507	5.03643	1.01706	0.58549	ENSMUSG00000026582	Sele
TC0100001496.mm.2	0.430828	4.70449	3.26806	0.0580977	ENSMUSG00000026581	Sell
TC0100001497.mm.2	0.728172	4.24644	4.37764	0.0138159	ENSMUSG00000026580	Selp
TC0100001498.mm.2	-0.0829825	3.92705	-0.546766	0.789895	ENSMUSG00000026579	F5
TC0100001500.mm.2	-0.332933	10.8984	-3.02822	0.0796732	ENSMUSG00000040918	Slc19a2
TC0100001501.mm.2	0.0549143	8.06608	0.472887	0.82177	ENSMUSG00000026578	Ccdc181
TC0100001502.mm.2	0.557569	9.26714	5.42023	0.00368669	ENSMUSG00000026575	Nme7
TC0100001510.mm.2	-0.397387	4.62622	-3.46863	0.0450982	ENSMUSG00000026574	Dpt
TC0100001516.mm.2	-0.0579045	9.14471	-0.459075	0.827021	ENSMUSG00000040836	Gpr161
TC0100001520.mm.2	-0.143828	9.04362	-1.20712	0.506951	ENSMUSG00000026568	Mpc2
TC0100001522.mm.2	-0.156418	4.11525	-0.847901	0.657138	ENSMUSG00000026567	Adcy10
TC0100001526.mm.2	-0.140436	10.0987	-1.71415	0.329251	ENSMUSG00000040713	Creg1
TC0100001527.mm.2	-0.498749	5.89501	-2.93544	0.0896137	ENSMUSG00000005763	Cd247
TC0100001532.mm.2	-0.110148	5.45341	-0.567725	0.780804	ENSMUSG00000000544	Gpa33
TC0100001533.mm.2	-1.45593	6.67239	-6.16128	0.00150348	ENSMUSG00000040612	Ildr2
TC0100001537.mm.2	0.366509	9.51066	3.51674	0.0425597	ENSMUSG00000026563	Tada1
TC0100001541.mm.2	-0.201221	7.94474	-1.70436	0.331902	ENSMUSG00000060568	Fam78b
TC0100001548.mm.2	-0.0476855	9.84582	-0.554364	0.786515	ENSMUSG00000052428	Tmco1
TC0100001550.mm.2	0.205653	9.55852	1.53457	0.387258	ENSMUSG00000026687	Aldh9a1
TC0100001554.mm.2	-0.0985635	5.83853	-0.571165	0.779391	ENSMUSG00000015843	Rxrg
TC0100001555.mm.2	-0.196761	6.68274	-1.03235	0.57968	ENSMUSG00000026686	Lmx1a
TC0100001560.mm.2	0.0201228	5.43795	0.102138	0.965345	ENSMUSG00000026678	Rgs5
TC0100001563.mm.2	-0.935314	6.02019	-4.48361	0.0119633	ENSMUSG00000070532	Ccdc190
TC0100001567.mm.2	-0.125602	5.74396	-1.15144	0.530088	ENSMUSG00000073494	Sh2d1b2
TC0100001568.mm.2	0.213762	5.0941	1.55619	0.37993	ENSMUSG00000102418	Sh2d1b1
TC0100001569.mm.2	0.152853	4.2344	0.923101	0.624699	ENSMUSG00000042800	1700015E13Rik
TC0100001570.mm.2	-0.361797	10.7911	-3.01397	0.0809515	ENSMUSG00000038463	Olfml2b
TC0100001572.mm.2	0.20273	4.28329	1.93348	0.267936	NA	NA
TC0100001574.mm.2	0.0587092	3.99662	0.490277	0.814199	ENSMUSG00000059089	Fcgr4
TC0100001577.mm.2	-0.158813	6.59099	-0.910275	0.63061	ENSMUSG00000026649	Cfap126
TC0100001578.mm.2	-0.237768	6.59452	-1.23504	0.497593	ENSMUSG00000056569	Mpz
TC0100001579.mm.2	-0.105341	6.33664	-0.846321	0.657789	ENSMUSG00000005677	Nr1i3
TC0100001580.mm.2	-0.0947335	6.34569	-0.609632	0.763292	ENSMUSG00000005681	Apoa2
TC0100001581.mm.2	-0.446354	9.88335	-3.40211	0.0492228	ENSMUSG00000006403	Adamts4
TC0100001582.mm.2	-0.10159	10.2161	-1.07094	0.563989	ENSMUSG00000052423	B4galt3
TC0100001585.mm.2	-0.105084	9.98783	-1.08805	0.55584	ENSMUSG00000013973	Dedd
TC0100001586.mm.2	-0.0736378	10.692	-0.534382	0.795247	ENSMUSG00000006412	Pfdn2
TC0100001589.mm.2	-0.224996	6.48344	-1.46887	0.410186	ENSMUSG00000006411	Nectin4
TC0100001590.mm.2	-0.258829	5.38852	-1.05023	0.572692	ENSMUSG00000048865	Arhgap30
TC0100001592.mm.2	-0.0030865	4.79766	-0.0294595	0.990154	ENSMUSG00000038235	F11r
TC0100001593.mm.2	0.247248	8.04956	1.57215	0.374796	ENSMUSG00000060244	Alyref2
TC0100001595.mm.2	-0.0721534	5.93379	-0.425884	0.84092	ENSMUSG00000004709,NA	Cd244,LOC677008
TC0100001597.mm.2	0.000853498	4.4221	0.00551666	0.99796	ENSMUSG00000015355	Cd48
TC0100001600.mm.2	0.281663	5.12742	2.77265	0.109926	ENSMUSG00000015316	Slamf1
TC0100001602.mm.2	0.253064	5.09674	1.62497	0.358336	ENSMUSG00000038147	Cd84
TC0100001603.mm.2	0.281162	3.99259	1.7978	0.304083	NA	Gm10521
TC0100001604.mm.2	0.216322	3.72504	1.27398	0.484023	ENSMUSG00000015314	Slamf6
TC0100001605.mm.2	-0.0106307	11.5078	-0.112317	0.962192	ENSMUSG00000026553	Copa
TC0100001606.mm.2	0.116292	11.1328	1.11819	0.544198	ENSMUSG00000003464	Pex19
TC0100001607.mm.2	0.0486466	11.5553	0.569525	0.780015	ENSMUSG00000026554	Dcaf8
TC0100001610.mm.2	0.30978	9.50649	2.83136	0.101933	ENSMUSG00000038034	Igsf8
TC0100001611.mm.2	-0.834605	7.05823	-7.3112	0.00042721	ENSMUSG00000044708	Kcnj10
TC0100001613.mm.2	0.0118566	9.36333	0.100097	0.966382	ENSMUSG00000050229	Pigm
TC0100001615.mm.2	0.271435	4.64551	1.02706	0.581479	ENSMUSG00000026548	Slamf9
TC0100001616.mm.2	0.229682	7.54983	1.85111	0.289042	ENSMUSG00000037995	Igsf9
TC0100001617.mm.2	0.277177	12.5454	2.74075	0.113792	ENSMUSG00000026547	Tagln2
TC0100001620.mm.2	-0.0506738	4.67607	-0.309225	0.88852	ENSMUSG00000026546	Cfap45
TC0100001621.mm.2	-0.118791	6.82098	-0.674762	0.733331	ENSMUSG00000049598	Vsig8
TC0100001622.mm.2	0.134329	4.25348	0.808653	0.673219	ENSMUSG00000037942	Crp
TC0100001625.mm.2	-0.190632	3.61434	-1.99443	0.252621	ENSMUSG00000037924	Olfr16
TC0100001628.mm.2	-0.0751683	3.67323	-0.493339	0.812552	ENSMUSG00000046643	Olfr218
TC0100001629.mm.2	-0.119081	4.25126	-0.751844	0.697394	ENSMUSG00000049456	Olfr1404
TC0100001630.mm.2	0.102009	3.61755	0.789555	0.681281	ENSMUSG00000049605	Olfr418
TC0100001631.mm.2	-0.544341	4.99533	-1.86137	0.286192	ENSMUSG00000037860	Aim2
TC0100001632.mm.2	-0.973208	6.49298	-5.80258	0.00229373	ENSMUSG00000043263	Ifi209
TC0100001634.mm.2	0.000541871	3.94278	0.004356	0.99816	ENSMUSG00000066677	Ifi208
TC0100001636.mm.2	0.259566	4.77973	1.86033	0.286499	ENSMUSG00000045381	Olfr433
TC0100001637.mm.2	0.135806	4.31788	1.26593	0.486385	ENSMUSG00000047048	Olfr432
TC0100001638.mm.2	-0.28384	4.45968	-1.50418	0.398237	ENSMUSG00000050134	Olfr430
TC0100001639.mm.2	0.0147602	4.5437	0.0755789	0.973479	ENSMUSG00000049528	Olfr429
TC0100001640.mm.2	0.212295	4.37869	1.76273	0.313966	ENSMUSG00000059371	Olfr426,Olfr427
TC0100001641.mm.2	-0.257579	4.23312	-1.67388	0.341701	ENSMUSG00000051528	Olfr424
TC0100001642.mm.2	0.376361	3.72602	1.73924	0.321831	ENSMUSG00000091950	Olfr421-ps1
TC0100001643.mm.2	-0.105938	4.54308	-0.716996	0.712555	ENSMUSG00000055033	Olfr420
TC0100001644.mm.2	-0.191492	6.28908	-1.24619	0.493133	ENSMUSG00000026532	Spta1
TC0100001646.mm.2	0.19192	4.72591	0.84316	0.658685	ENSMUSG00000026531	Mptx1
TC0100001647.mm.2	0.0246345	4.94384	0.179781	0.938595	ENSMUSG00000066672	Olfr417
TC0100001648.mm.2	0.0443648	4.68938	0.312554	0.887003	ENSMUSG00000059503	Olfr248
TC0100001649.mm.2	0.239248	4.98925	1.3211	0.466571	ENSMUSG00000051509	Olfr414
TC0100001650.mm.2	-0.0566274	4.13601	-0.37527	0.861609	ENSMUSG00000066671	Olfr220
TC0100001651.mm.2	-0.169168	7.00658	-0.9224	0.625145	ENSMUSG00000028354	Fmn2
TC0100001653.mm.2	0.132419	4.08598	0.578882	0.776279	ENSMUSG00000039783	Kmo
TC0100001654.mm.2	0.183262	4.59713	1.32812	0.46364	ENSMUSG00000026523	Wdr64
TC0100001656.mm.2	0.788359	9.46206	6.47319	0.00108285	ENSMUSG00000039748	Exo1
TC0100001663.mm.2	0.136591	9.01709	1.24745	0.492687	ENSMUSG00000026504	Sdccag8
TC0100001671.mm.2	-0.0927819	10.6749	-0.759299	0.694117	ENSMUSG00000063659	Zbtb18
TC0100001675.mm.2	0.273788	4.66862	1.38043	0.443314	ENSMUSG00000015962	1700016C15Rik
TC0100001677.mm.2	-0.326743	5.3098	-2.63498	0.128342	NA	NA
TC0100001678.mm.2	-1.05692	4.24875	-7.1556	0.000510807	ENSMUSG00000091476	Gm16432
TC0100001680.mm.2	-0.447053	10.02	-3.05209	0.0770342	ENSMUSG00000026502	Desi2
TC0100001684.mm.2	0.182064	6.58534	1.03649	0.578024	NA	Gm9982
TC0100001685.mm.2	-0.43906	9.76958	-2.23955	0.197159	ENSMUSG00000026500	Cox20
TC0100001688.mm.2	-0.266166	5.09282	-1.70762	0.330937	ENSMUSG00000026495	Efcab2
TC0100001692.mm.2	-0.25331	6.20096	-1.33534	0.460068	ENSMUSG00000026494	Kif26b
TC0100001698.mm.2	0.43371	7.80956	2.94132	0.0887904	ENSMUSG00000038949	Cnst
TC0100001699.mm.2	-0.291047	10.7836	-2.23984	0.197159	ENSMUSG00000038936	Sccpdh
TC0100001701.mm.2	-0.00213335	4.0985	-0.0149503	0.994596	NA	NA
TC0100001703.mm.2	-0.324695	9.78106	-2.71977	0.116551	ENSMUSG00000026490	Cdc42bpa
TC0100001707.mm.2	-0.197112	8.93899	-1.65253	0.348827	ENSMUSG00000038855	Itpkb
TC0100001711.mm.2	0.216287	10.1639	2.50312	0.148747	ENSMUSG00000026496,ENSMUSG00000098926	Parp1,Mir6904
TC0100001712.mm.2	0.686664	9.19763	3.8391	0.0280971	ENSMUSG00000058729	Lin9
TC0100001713.mm.2	-0.0957947	10.3385	-1.16846	0.522831	ENSMUSG00000026499	Acbd3
TC0100001720.mm.2	0.337699	9.78423	2.15234	0.215556	ENSMUSG00000038806	Sde2
TC0100001721.mm.2	0.187058	5.85542	1.10725	0.548181	ENSMUSG00000066652	Lefty2
TC0100001722.mm.2	0.0924209	9.19219	0.606784	0.764388	ENSMUSG00000026520	Pycr2
TC0100001723.mm.2	-0.151379	6.7785	-1.49148	0.402942	ENSMUSG00000038793	Lefty1
TC0100001724.mm.2	-0.142688	10.8046	-1.33797	0.459306	ENSMUSG00000026519	Tmem63a
TC0100001726.mm.2	-0.0753766	4.48777	-0.521826	0.800879	ENSMUSG00000038768	9130409I23Rik
TC0100001730.mm.2	-0.132238	11.9864	-1.40945	0.432064	ENSMUSG00000062169	Cnih4
TC0100001734.mm.2	0.294498	7.88911	2.83294	0.101763	ENSMUSG00000026514	Cnih3
TC0100001736.mm.2	-0.221402	3.91969	-1.81179	0.29975	NA	NA
TC0100001740.mm.2	-0.117929	10.144	-1.29111	0.477751	ENSMUSG00000026511	Srp9
TC0100001745.mm.2	0.623743	8.93006	4.32542	0.0147343	ENSMUSG00000026510	Trp53bp2
TC0100001749.mm.2	0.305687	3.96559	2.73612	0.114415	ENSMUSG00000038599	Capn8
TC0100001752.mm.2	-0.436038	8.06102	-3.16775	0.0661653	ENSMUSG00000038576	Susd4
TC0100001754.mm.2	0.106959	4.23038	0.632382	0.752763	ENSMUSG00000079164	Tlr5
TC0100001755.mm.2	-0.0630984	10.7909	-0.418907	0.843992	ENSMUSG00000042901	Aida
TC0100001756.mm.2	0.259706	9.29488	2.02127	0.245967	ENSMUSG00000072258	Taf1a
TC0100001757.mm.2	-0.244391	5.08509	-1.55036	0.382011	ENSMUSG00000053461	Hhipl2
TC0100001765.mm.2	-0.250802	10.7853	-2.76894	0.110429	ENSMUSG00000039384	Dusp10
TC0100001779.mm.2	-0.229402	9.04343	-2.04028	0.24204	ENSMUSG00000039318	Rab3gap2
TC0100001786.mm.2	-0.230069	9.79375	-2.13896	0.218394	ENSMUSG00000026617	Bpnt1
TC0100001787.mm.2	-0.108702	12.4126	-1.20305	0.508494	ENSMUSG00000026615	Eprs
TC0100001788.mm.2	-0.0227605	5.19592	-0.141921	0.952601	ENSMUSG00000026614	Slc30a10
TC0100001801.mm.2	-0.520444	4.90047	-3.21105	0.0626606	ENSMUSG00000039224	D1Pas1
TC0100001804.mm.2	-0.0254368	9.16386	-0.245141	0.91389	ENSMUSG00000039210	Gpatch2
TC0100001806.mm.2	-0.0500878	6.89944	-0.414068	0.845903	ENSMUSG00000026610	Esrrg
TC0100001812.mm.2	-0.029833	4.46476	-0.184065	0.937251	ENSMUSG00000026609	Ush2a
TC0100001821.mm.2	0.106452	9.74739	0.568887	0.780219	ENSMUSG00000026604	Ptpn14
TC0100001831.mm.2	-0.130407	9.81643	-1.16114	0.526033	ENSMUSG00000026634	Angel2
TC0100001833.mm.2	-0.13808	5.90542	-1.17485	0.519965	ENSMUSG00000097845	A230020J21Rik
TC0100001834.mm.2	0.45094	5.45473	3.25865	0.058876	ENSMUSG00000057072	Spata45
TC0100001836.mm.2	0.498571	8.46903	4.79735	0.00803707	ENSMUSG00000062510	Nsl1
TC0100001837.mm.2	0.100613	6.97687	0.555748	0.785894	ENSMUSG00000026630	Batf3
TC0100001844.mm.2	-0.162712	9.18512	-1.72645	0.325883	ENSMUSG00000026627	Tmem206
TC0100001853.mm.2	0.0402732	11.1127	0.376607	0.860771	ENSMUSG00000037461	Ints7
TC0100001855.mm.2	-0.212203	9.42554	-1.99686	0.252213	ENSMUSG00000026623	Lpgat1
TC0100001858.mm.2	0.268666	10.0901	2.72575	0.115882	ENSMUSG00000026622	Nek2
TC0100001859.mm.2	-0.350454	9.27841	-3.39797	0.0494297	ENSMUSG00000037434	Slc30a1
TC0100001860.mm.2	-0.130029	7.07595	-1.15691	0.527548	ENSMUSG00000049353	Rd3
TC0100001863.mm.2	-0.136346	4.34947	-0.932471	0.62162	ENSMUSG00000058248	Kcnh1
TC0100001871.mm.2	0.41055	3.69898	2.51534	0.146926	ENSMUSG00000026639	Lamb3
TC0100001877.mm.2	0.257968	9.52299	1.51348	0.395038	ENSMUSG00000026640	Plxna2
TC0100001882.mm.2	-0.0728984	5.72958	-0.436366	0.836567	ENSMUSG00000016494	Cd34
TC0100001889.mm.2	0.0998967	3.94175	0.887196	0.639601	ENSMUSG00000051951	Xkr4
TC0100001904.mm.2	0.259977	4.14204	1.38288	0.44217	ENSMUSG00000025900,ENSMUSG00000109048	Rp1
TC0100001905.mm.2	0.101591	5.43407	0.810911	0.672449	ENSMUSG00000025902	Sox17
TC0100001909.mm.2	-0.352561	9.26888	-2.28026	0.188948	ENSMUSG00000033845	Mrpl15
TC0100001914.mm.2	-0.179547	9.22979	-1.73759	0.322148	ENSMUSG00000002459	Rgs20
TC0100001920.mm.2	0.0366226	6.00719	0.187189	0.936061	ENSMUSG00000033774	Npbwr1
TC0100001932.mm.2	0.156154	3.98514	0.967976	0.605953	ENSMUSG00000025909	Sntg1
TC0100001942.mm.2	-0.0463791	4.99972	-0.259531	0.908738	ENSMUSG00000079671	2610203C22Rik
TC0100001943.mm.2	0.175314	10.6168	1.04306	0.575449	ENSMUSG00000025912	Mybl1
TC0100001944.mm.2	-0.324569	9.77932	-1.68845	0.337362	ENSMUSG00000045210	Vcpip1
TC0100001949.mm.2	-0.623665	6.09861	-2.90122	0.0933672	ENSMUSG00000099032	Tcf24
TC0100001950.mm.2	-0.0640632	3.52407	-0.43927	0.834875	ENSMUSG00000025916	Ppp1r42
TC0100001952.mm.2	-0.310771	11.0461	-3.08156	0.0740175	ENSMUSG00000025917	Cops5
TC0100001955.mm.2	-0.334088	10.8069	-1.70781	0.330918	ENSMUSG00000067851	Arfgef1
TC0100001957.mm.2	-0.123616	4.44075	-0.747587	0.699525	ENSMUSG00000042501	Cpa6
TC0100001967.mm.2	-0.592597	8.01477	-5.29527	0.00433362	ENSMUSG00000025938	Slco5a1
TC0100001968.mm.2	0.18938	4.29488	1.40147	0.434397	ENSMUSG00000042414	Prdm14
TC0100001969.mm.2	0.217601	9.67121	2.09862	0.227842	ENSMUSG00000005886	Ncoa2
TC0100001978.mm.2	0.187107	11.5653	2.26665	0.191511	ENSMUSG00000025935	Tram1
TC0100001980.mm.2	-0.639618	10.0933	-2.65168	0.126169	ENSMUSG00000025937	Lactb2
TC0100001985.mm.2	1.96718	9.46488	14.5715	1.33175e-06	ENSMUSG00000025932	Eya1
TC0100001987.mm.2	-0.00575624	6.2587	-0.0395081	0.986393	ENSMUSG00000025930	Msc
TC0100001989.mm.2	0.189403	4.30257	0.886694	0.639792	ENSMUSG00000032769	Trpa1
TC0100001994.mm.2	0.102824	5.23945	0.634257	0.752092	ENSMUSG00000032719	Sbspon
TC0100001995.mm.2	-0.00481731	5.02116	-0.0297392	0.990096	ENSMUSG00000067795	4930444P10Rik
TC0100001996.mm.2	-0.132577	12.59	-1.29818	0.475178	ENSMUSG00000043716	Rpl7
TC0100001999.mm.2	-0.169202	10.2428	-1.85113	0.289042	ENSMUSG00000025920	Stau2
TC0100002002.mm.2	-0.181085	9.35729	-1.75015	0.31826	ENSMUSG00000025939	Ube2w
TC0100002008.mm.2	-0.313727	11.1563	-2.36544	0.172806	ENSMUSG00000079658	Tceb1
TC0100002012.mm.2	0.093247	5.85527	0.662084	0.739326	ENSMUSG00000042686	Jph1
TC0100002019.mm.2	-0.0181447	3.9919	-0.133065	0.955185	ENSMUSG00000025774	Crisp4
TC0100002021.mm.2	0.316392	4.28988	1.66187	0.345915	ENSMUSG00000073735	Defb18
TC0100002022.mm.2	-0.496825	3.62014	-2.90729	0.0925157	ENSMUSG00000067773	Defb41
TC0100002025.mm.2	0.120476	11.8405	1.44255	0.420508	NA	NA
TC0100002028.mm.2	-0.0401535	3.64895	-0.223177	0.922859	ENSMUSG00000043760	Pkhd1
TC0100002032.mm.2	0.439316	5.4954	1.84622	0.29004	ENSMUSG00000041872	Il17f
TC0100002033.mm.2	0.545326	10.4499	5.9221	0.001986	ENSMUSG00000041859	Mcm3
TC0100002038.mm.2	0.577214	9.30929	5.77099	0.00239285	ENSMUSG00000041779	Tram2
TC0100002042.mm.2	0.126583	9.49071	1.1204	0.543304	ENSMUSG00000028033	Kcnq5
TC0100002054.mm.2	0.135929	7.28054	1.2827	0.480807	ENSMUSG00000041670	Rims1
TC0100002061.mm.2	0.0888524	4.30236	0.605857	0.764829	ENSMUSG00000073730	4933415F23Rik
TC0100002062.mm.2	0.0825299	4.71305	0.567222	0.780947	NA	NA
TC0100002063.mm.2	0.52015	8.55614	3.64757	0.0356947	ENSMUSG00000026158	Ogfrl1
TC0100002067.mm.2	-0.225721	11.6147	-2.06806	0.235426	ENSMUSG00000026155	Smap1
TC0100002070.mm.2	0.242498	4.40888	1.7474	0.319099	ENSMUSG00000026154	Sdhaf4
TC0100002071.mm.2	0.158558	9.05269	1.23413	0.497926	ENSMUSG00000026153	Fam135a
TC0100002073.mm.2	-0.0146248	6.71256	-0.0748727	0.973643	ENSMUSG00000026141	Col19a1
TC0100002081.mm.2	-0.807896	10.1955	-8.11014	0.000183082	ENSMUSG00000033569	Adgrb3
TC0100002082.mm.2	-0.322953	4.06824	-1.39265	0.437593	NA	Gm20172
TC0100002102.mm.2	0.266272	3.85127	2.10772	0.225539	ENSMUSG00000073722	4931408C20Rik
TC0100002106.mm.2	0.0216452	3.73567	0.159086	0.946572	ENSMUSG00000048411	Gm597
TC0100002118.mm.2	0.150348	11.4313	1.7489	0.318676	ENSMUSG00000048874	Phf3
TC0100002121.mm.2	-0.279674	11.7538	-1.87175	0.283452	ENSMUSG00000026064,NA	Ptp4a1,Gm13363
TC0100002127.mm.2	0.0928344	5.36828	0.607816	0.76395	ENSMUSG00000086727	4931428L18Rik
TC0100002131.mm.2	0.101211	3.8409	0.640717	0.748964	ENSMUSG00000091318	Gm9839
TC0100002132.mm.2	-0.0293645	4.68169	-0.15349	0.948394	ENSMUSG00000091318	Gm5415
TC0100002136.mm.2	0.0764701	9.39568	0.810861	0.672449	ENSMUSG00000026134	Prim2
TC0100002140.mm.2	0.282343	8.70891	1.70354	0.332065	ENSMUSG00000042215	Bag2
TC0100002141.mm.2	0.100398	11.1774	1.02528	0.582031	ENSMUSG00000042197	Zfp451
TC0100002142.mm.2	-0.0655602	8.78556	-0.342825	0.874975	ENSMUSG00000031060	Gm15455
TC0100002143.mm.2	-0.415826	5.74858	-2.90737	0.0925157	ENSMUSG00000042182	Bend6
TC0100002151.mm.2	0.152977	9.0831	1.05226	0.57182	ENSMUSG00000042111	Ccdc115
TC0100002154.mm.2	-0.379971	4.43914	-2.58284	0.13581	ENSMUSG00000037529	Prss40
TC0100002157.mm.2	0.296278	4.71382	1.71795	0.328436	NA	AA619741
TC0100002163.mm.2	-0.153952	11.509	-1.28616	0.479685	ENSMUSG00000037503	Fam168b
TC0100002175.mm.2	-0.114057	10.2696	-1.18571	0.51529	ENSMUSG00000037470	Uggt1
TC0100002177.mm.2	0.0446346	5.94467	0.277927	0.901756	ENSMUSG00000047180	Neurl3
TC0100002179.mm.2	0.211947	9.62811	1.76069	0.314421	ENSMUSG00000010453	Kansl3
TC0100002184.mm.2	0.275186	8.76566	1.97282	0.257818	ENSMUSG00000001143	Lman2l
TC0100002187.mm.2	0.153473	9.31355	1.19722	0.510441	ENSMUSG00000026121	Sema4c
TC0100002188.mm.2	-0.00787975	5.47773	-0.0477053	0.983355	ENSMUSG00000046337	Fam178b
TC0100002189.mm.2	-0.0622336	11.6643	-0.727022	0.708331	ENSMUSG00000037351	Actr1b
TC0100002193.mm.2	0.255198	10.9824	2.34111	0.177358	ENSMUSG00000026116	Tmem131
TC0100002203.mm.2	-0.313983	11.2798	-3.02909	0.0795704	ENSMUSG00000026112	Coa5
TC0100002204.mm.2	-0.278032	9.24966	-2.82489	0.102867	ENSMUSG00000026110	Mgat4a
TC0100002207.mm.2	0.109097	6.30355	1.12436	0.541256	ENSMUSG00000026090	2010300C02Rik
TC0100002209.mm.2	0.496666	7.77017	3.95254	0.024098	ENSMUSG00000060771	Tsga10
TC0100002210.mm.2	0.136529	8.18597	1.09205	0.554286	ENSMUSG00000026088	Mitd1
TC0100002211.mm.2	0.241923	4.81516	1.70375	0.332048	ENSMUSG00000061584	Lyg2
TC0100002212.mm.2	0.0762494	3.7939	0.766484	0.691314	ENSMUSG00000026085	Lyg1
TC0100002213.mm.2	-0.158891	10.326	-1.85919	0.286637	ENSMUSG00000058407	Txndc9
TC0100002214.mm.2	-0.16164	9.32594	-1.88477	0.2801	ENSMUSG00000026082	Rev1
TC0100002215.mm.2	0.138082	6.32632	0.828298	0.665008	ENSMUSG00000037138	Aff3
TC0100002228.mm.2	-0.139755	8.89023	-1.40587	0.4329	ENSMUSG00000048814	Lonrf2
TC0100002229.mm.2	-0.0675576	9.07015	-0.460828	0.826366	ENSMUSG00000026080	Chst10
TC0100002236.mm.2	0.174359	6.59116	1.37627	0.444848	ENSMUSG00000003134	Tbc1d8
TC0100002237.mm.2	-0.399776	9.74086	-3.56585	0.0397564	ENSMUSG00000048234	Rnf149
TC0100002241.mm.2	0.221945	5.98864	1.79884	0.303756	ENSMUSG00000050967	Creg2
TC0100002242.mm.2	-0.0986424	4.13097	-0.622687	0.757702	ENSMUSG00000057173	Rfx8
TC0100002243.mm.2	-0.171163	6.17342	-0.717051	0.712555	ENSMUSG00000091937	Gm3646
TC0100002251.mm.2	-0.317136	6.37219	-2.48728	0.151306	ENSMUSG00000041945	Mfsd9
TC0100002260.mm.2	-0.0316783	9.9779	-0.332081	0.879265	ENSMUSG00000070939	Tgfbrap1
TC0100002261.mm.2	0.519031	7.43448	4.53101	0.0113276	ENSMUSG00000008136	Fhl2
TC0100002266.mm.2	-0.353998	8.55896	-1.24683	0.492987	ENSMUSG00000057363	Uxs1
TC0100002269.mm.2	-0.152148	4.16571	-1.11484	0.545691	ENSMUSG00000047343	Mettl21c
TC0100002271.mm.2	0.252247	5.21658	1.13467	0.537389	NA	NA
TC0100002274.mm.2	-0.0155793	4.67762	-0.109928	0.962778	ENSMUSG00000046828	Mettl21e
TC0100002278.mm.2	0.00381081	8.33464	0.0290185	0.990459	ENSMUSG00000026042	Col5a2
TC0100002285.mm.2	-0.326323	5.26405	-1.71062	0.330361	ENSMUSG00000025993	Slc40a1
TC0100002287.mm.2	0.369631	3.94354	2.49275	0.150378	ENSMUSG00000044457	Stk-ps2
TC0100002288.mm.2	0.100122	11.3485	1.14018	0.535017	ENSMUSG00000025986	Slc39a10
TC0100002305.mm.2	-0.0580389	8.84297	-0.616271	0.7606	ENSMUSG00000026107	Nabp1
TC0100002308.mm.2	0.227233	11.0591	1.67427	0.341657	ENSMUSG00000018417	Myo1b
TC0100002314.mm.2	-0.154284	11.4292	-1.41772	0.429618	ENSMUSG00000026103	Gls
TC0100002319.mm.2	-0.046003	9.88462	-0.522658	0.800456	ENSMUSG00000002881	Nab1
TC0100002324.mm.2	-0.9483	7.29863	-7.50122	0.000345744	ENSMUSG00000041439	Mfsd6
TC0100002327.mm.2	0.0642179	8.50735	0.389536	0.85553	ENSMUSG00000026102	Inpp1
TC0100002330.mm.2	-0.0855656	5.88153	-0.733336	0.705511	ENSMUSG00000043629	1700019D03Rik
TC0100002331.mm.2	-0.178098	4.01514	-1.63027	0.356308	ENSMUSG00000060715	1700019A02Rik
TC0100002332.mm.2	0.612987	8.09947	4.76493	0.00836557	ENSMUSG00000026098	Pms1
TC0100002333.mm.2	-0.315637	9.45915	-1.65942	0.346533	ENSMUSG00000026095	Asnsd1
TC0100002335.mm.2	0.436999	5.45134	4.63358	0.00993144	ENSMUSG00000096141	Dnah7a
TC0100002337.mm.2	0.00827336	8.79324	0.049642	0.982444	ENSMUSG00000026094	Stk17b
TC0100002338.mm.2	-0.171165	6.28595	-1.33033	0.462475	ENSMUSG00000042807	Hecw2
TC0100002348.mm.2	0.115819	9.68109	1.15953	0.526618	ENSMUSG00000041303	Gtf3c3
TC0100002349.mm.2	0.66884	10.3414	7.81882	0.000244708	ENSMUSG00000073678	Pgap1
TC0100002350.mm.2	0.172493	6.93981	0.881895	0.641548	ENSMUSG00000052331	Ankrd44
TC0100002353.mm.2	0.016175	11.1565	0.145628	0.951325	ENSMUSG00000025982	Sf3b1
TC0100002354.mm.2	-0.0979355	12.7147	-1.23089	0.499201	ENSMUSG00000025980	Hspd1
TC0100002356.mm.2	0.70551	10.2826	6.68799	0.00084504	ENSMUSG00000025978	Rftn2
TC0100002357.mm.2	0.0518239	3.84224	0.35665	0.869853	ENSMUSG00000025977	Boll
TC0100002364.mm.2	0.134543	5.02421	0.782302	0.68514	ENSMUSG00000045336	Hsfy2
TC0100002365.mm.2	-0.0088179	9.96923	-0.0749062	0.973643	ENSMUSG00000038331	Satb2
TC0100002371.mm.2	-0.430491	8.54611	-2.6962	0.120071	ENSMUSG00000048495	Tyw5
TC0100002376.mm.2	-0.163531	7.93695	-1.21299	0.505044	ENSMUSG00000054770	Kctd18
TC0100002381.mm.2	0.206635	9.2777	1.60556	0.364796	ENSMUSG00000026034	Clk1
TC0100002382.mm.2	-0.14807	10.2961	-1.20712	0.506951	ENSMUSG00000026035	Ppil3
TC0100002383.mm.2	-0.23983	8.9334	-1.41053	0.431608	ENSMUSG00000026037	Orc2
TC0100002385.mm.2	-0.0971759	9.17399	-0.920629	0.625922	ENSMUSG00000038174	Fam126b
TC0100002388.mm.2	0.00934435	4.60071	0.0488249	0.982734	ENSMUSG00000047528	Als2cr12
TC0100002392.mm.2	-0.0488733	10.2614	-0.588127	0.772768	ENSMUSG00000026028	Trak2
TC0100002393.mm.2	-0.109492	5.04889	-0.547722	0.78966	NA	NA
TC0100002394.mm.2	0.00349341	4.09635	0.0210064	0.992927	ENSMUSG00000072295	Als2cr11
TC0100002395.mm.2	0.323496	8.35051	2.64585	0.126902	ENSMUSG00000038079	Tmem237
TC0100002405.mm.2	-0.290727	10.4114	-1.6143	0.361928	ENSMUSG00000026021	Sumo1
TC0100002409.mm.2	-0.0366676	4.57923	-0.231354	0.919069	ENSMUSG00000026018	Ica1l
TC0100002411.mm.2	-0.0701989	11.0101	-0.666865	0.737338	ENSMUSG00000026019	Wdr12
TC0100002413.mm.2	0.909361	8.33528	7.32375	0.000421943	ENSMUSG00000026014	Raph1
TC0100002442.mm.2	0.170635	9.73136	1.24286	0.494275	ENSMUSG00000040865	Ino80d
TC0100002445.mm.2	-0.343174	10.7933	-3.83484	0.0281769	ENSMUSG00000025968	Ndufs1
TC0100002446.mm.2	0.624006	5.54998	5.76436	0.00241172	ENSMUSG00000046856	Gpr1
TC0100002456.mm.2	0.00029032	5.09209	0.00191681	0.998997	ENSMUSG00000069085	Dytn
TC0100002457.mm.2	0.0137166	4.0283	0.0913768	0.968805	ENSMUSG00000025963	Mdh1b
TC0100002458.mm.2	-0.162586	4.74748	-0.912151	0.629952	ENSMUSG00000025961	4933402D24Rik
TC0100002461.mm.2	0.0208094	11.1932	0.16657	0.943175	ENSMUSG00000025959	Klf7
TC0100002468.mm.2	-0.39487	9.46826	-3.80855	0.0291312	ENSMUSG00000025956	Mettl21a
TC0100002470.mm.2	0.668663	9.63252	6.34587	0.00122834	ENSMUSG00000045005	Fzd5
TC0100002471.mm.2	-0.0557255	7.41512	-0.426964	0.840769	ENSMUSG00000051344	Plekhm3
TC0100002475.mm.2	-0.0852173	3.53784	-0.635629	0.751607	ENSMUSG00000025955	Akr1cl
TC0100002476.mm.2	0.0306499	6.3946	0.288842	0.897396	ENSMUSG00000070870	Cryge
TC0100002477.mm.2	-0.166284	6.69238	-1.57829	0.372971	ENSMUSG00000067299	Crygd
TC0100002478.mm.2	0.127438	4.7237	0.887782	0.63941	ENSMUSG00000025952	Crygc
TC0100002479.mm.2	0.0485553	5.2777	0.353655	0.871066	ENSMUSG00000073658	Crygb
TC0100002481.mm.2	-0.0668018	11.7997	-0.767615	0.690957	ENSMUSG00000025950	Idh1
TC0100002488.mm.2	0.566528	10.1593	4.11562	0.0193341	ENSMUSG00000026004	Kansl1l
TC0100002495.mm.2	-0.40006	11.3207	-4.1131	0.0193849	ENSMUSG00000026003	Acadl
TC0100002497.mm.2	-0.173365	4.81227	-1.4298	0.424938	ENSMUSG00000061816	Myl1
TC0100002499.mm.2	-0.0724131	9.06756	-0.538168	0.793817	ENSMUSG00000026000	Lancl1
TC0100002503.mm.2	-0.826312	8.3529	-5.35517	0.0040097	ENSMUSG00000062209	Erbb4
TC0100002534.mm.2	0.0137682	9.639	0.099815	0.966382	ENSMUSG00000025997	Ikzf2
TC0100002541.mm.2	0.352245	7.784	3.247	0.0598691	ENSMUSG00000026196	Bard1
TC0100002543.mm.2	0.302453	6.60744	2.20718	0.204126	ENSMUSG00000050296	Abca12
TC0100002544.mm.2	-0.253921	10.2952	-2.1336	0.21937	ENSMUSG00000026193	Fn1
TC0100002552.mm.2	0.565024	6.85632	4.25608	0.0161443	ENSMUSG00000039395	Mreg
TC0100002554.mm.2	0.221775	8.12386	1.57452	0.374184	ENSMUSG00000026189	Pecr
TC0100002556.mm.2	-0.549338	8.04865	-2.92544	0.090626	ENSMUSG00000039372	March4
TC0100002558.mm.2	-0.107041	4.55013	-0.6804	0.731175	ENSMUSG00000039342	Ankar
TC0100002562.mm.2	-0.400874	8.31658	-3.42253	0.0480516	ENSMUSG00000026185	Igfbp5
TC0100002563.mm.2	0.241033	4.70403	1.63141	0.35581	ENSMUSG00000026182	Tnp1
TC0100002576.mm.2	-0.552575	8.4021	-4.46506	0.0122594	ENSMUSG00000055322	Tns1
TC0100002580.mm.2	0.136309	5.14938	1.09096	0.554612	ENSMUSG00000048480	Cxcr1
TC0100002582.mm.2	-0.0493878	9.64023	-0.355125	0.870379	ENSMUSG00000006299	Aamp
TC0100002583.mm.2	-0.00497084	10.1546	-0.0504004	0.98206	ENSMUSG00000006301	Tmbim1
TC0100002584.mm.2	0.104502	8.08055	1.05865	0.569327	ENSMUSG00000033364	Usp37
TC0100002586.mm.2	-0.186185	10.1884	-2.00087	0.251339	ENSMUSG00000026135	Zfp142
TC0100002588.mm.2	0.261428	9.68371	2.54813	0.141158	ENSMUSG00000026171	Rnf25
TC0100002589.mm.2	-0.0956296	8.18514	-0.446384	0.831827	ENSMUSG00000006542	Prkag3
TC0100002593.mm.2	-0.01804	5.44034	-0.142936	0.952344	ENSMUSG00000055197	Fev
TC0100002594.mm.2	0.18172	5.65035	1.1227	0.542104	ENSMUSG00000006546	Cryba2
TC0100002596.mm.2	0.209179	6.01967	1.31634	0.468123	ENSMUSG00000047021	Ccdc108
TC0100002597.mm.2	0.0738385	5.50495	0.547673	0.78966	ENSMUSG00000006538	Ihh
TC0100002598.mm.2	0.256411	7.9786	2.24582	0.195943	ENSMUSG00000026162	Nhej1
TC0100002599.mm.2	0.678414	5.06528	3.70113	0.033304	ENSMUSG00000026205	Slc23a3
TC0100002600.mm.2	-0.0141709	9.01932	-0.114458	0.961572	ENSMUSG00000033159	Cnppd1
TC0100002601.mm.2	0.436225	9.2758	1.86559	0.28525	ENSMUSG00000026198	Abcb6
TC0100002602.mm.2	-0.276829	10.1395	-1.57599	0.373661	ENSMUSG00000033124	Atg9a
TC0100002603.mm.2	-0.688161	5.93857	-3.09621	0.0725932	ENSMUSG00000026200	Glb1l
TC0100002604.mm.2	-0.302934	6.49619	-1.86006	0.286584	ENSMUSG00000026202	Tuba4a
TC0100002605.mm.2	-0.130409	4.39115	-0.713335	0.714462	ENSMUSG00000096094	A630095N17Rik
TC0100002606.mm.2	-0.163051	10.309	-1.73137	0.323741	ENSMUSG00000026204	Ptprn
TC0100002607.mm.2	0.204311	4.55913	1.07198	0.563504	ENSMUSG00000033061	Resp18
TC0100002608.mm.2	0.291269	9.80516	1.9619	0.260941	ENSMUSG00000026209	Dnpep
TC0100002618.mm.2	0.225643	7.65455	1.69022	0.33672	ENSMUSG00000026235	Epha4
TC0100002624.mm.2	-0.16769	7.51909	-0.971997	0.604082	ENSMUSG00000004872	Pax3
TC0100002628.mm.2	-0.298958	4.93281	-1.68215	0.339241	NA	Gm2102
TC0100002631.mm.2	-0.355335	9.0798	-2.05498	0.238684	ENSMUSG00000026245	Farsb
TC0100002633.mm.2	-0.0654503	4.39642	-0.536768	0.79412	NA	BC035947
TC0100002640.mm.2	-0.2139	9.65645	-2.46591	0.154756	ENSMUSG00000050711	Scg2
TC0100002642.mm.2	-0.408271	5.40021	-2.76707	0.110617	ENSMUSG00000054702	Ap1s3
TC0100002644.mm.2	0.0143272	7.54897	0.0868336	0.969873	ENSMUSG00000073643	Wdfy1
TC0100002645.mm.2	0.0833964	12.2569	0.774618	0.687729	ENSMUSG00000026249	Serpine2
TC0100002649.mm.2	0.210096	6.64779	1.40549	0.432977	ENSMUSG00000043230	Fam124b
TC0100002651.mm.2	-0.121601	10.8455	-1.05189	0.572031	ENSMUSG00000004364	Cul3
TC0100002656.mm.2	0.120051	8.547	1.43531	0.423399	ENSMUSG00000038608	Dock10
TC0100002667.mm.2	0.955482	9.98318	7.54649	0.000331236	ENSMUSG00000055980	Irs1
TC0100002673.mm.2	-0.426513	6.40932	-3.01881	0.0805582	ENSMUSG00000067158	Col4a4
TC0100002677.mm.2	0.123692	5.44389	0.756799	0.695197	ENSMUSG00000026149	Tm4sf20
TC0100002681.mm.2	-0.321995	4.17234	-1.74148	0.321008	ENSMUSG00000038496	Slc19a3
TC0100002685.mm.2	0.151603	5.96451	1.18689	0.514657	ENSMUSG00000026163	Sphkap
TC0100002690.mm.2	-1.09238	9.25411	-8.3632	0.000144864	ENSMUSG00000045658	Pid1
TC0100002696.mm.2	-0.852182	9.784	-9.30407	5.99786e-05	ENSMUSG00000036766	Dner
TC0100002698.mm.2	-0.034539	11.4371	-0.338614	0.876439	ENSMUSG00000026219	Trip12
TC0100002702.mm.2	-1.15556	6.22907	-7.00761	0.000593547	ENSMUSG00000026220	Slc16a14
TC0100002707.mm.2	-0.122187	7.54133	-0.759014	0.694254	ENSMUSG00000052477,ENSMUSG00000089844	C130026I21Rik,A530032D15Rik
TC0100002711.mm.2	0.292183	6.42775	2.42645	0.162055	NA	NA
TC0100002721.mm.2	0.15055	3.91281	1.41673	0.429779	ENSMUSG00000062783	Csprs,Gm2666
TC0100002725.mm.2	-0.360244	7.16497	-2.07124	0.234882	ENSMUSG00000070034	Sp110
TC0100002729.mm.2	0.104306	5.3389	0.886951	0.639713	ENSMUSG00000052760	A630001G21Rik
TC0100002734.mm.2	-0.099432	4.48746	-0.932658	0.621559	ENSMUSG00000049608	Gpr55
TC0100002736.mm.2	-0.146133	3.63104	-1.05112	0.57228	ENSMUSG00000026228	Htr2b
TC0100002739.mm.2	-0.145003	11.9514	-1.53124	0.388367	ENSMUSG00000026234	Ncl
TC0100002743.mm.2	0.17429	4.25986	0.877229	0.643795	ENSMUSG00000026237	Nmur1
TC0100002748.mm.2	-0.0597602	8.71056	-0.616465	0.7606	ENSMUSG00000026239	Pde6d
TC0100002751.mm.2	0.154666	7.27277	1.0872	0.556141	ENSMUSG00000026241	Nppc
TC0100002756.mm.2	-0.0825611	3.76023	-0.563761	0.782547	ENSMUSG00000026246	Alppl2
TC0100002757.mm.2	0.310163	5.21926	1.84666	0.289863	ENSMUSG00000079440	Alpi
TC0100002758.mm.2	0.502892	7.94578	3.03393	0.0790521	ENSMUSG00000026247	Ecel1
TC0100002762.mm.2	0.411845	5.24429	1.75624	0.315998	ENSMUSG00000079436	Kcnj13
TC0100002764.mm.2	-0.0453104	7.81455	-0.418164	0.844275	ENSMUSG00000026259	Ngef
TC0100002769.mm.2	0.0038286	9.67235	0.0403123	0.985799	ENSMUSG00000005501	Usp40
TC0100002771.mm.2	0.361057	4.53174	2.21051	0.203245	ENSMUSG00000081984	Dnajb3
TC0100002772.mm.2	0.414306	10.9022	4.98246	0.00633746	ENSMUSG00000044783,NA	A730008H23Rik,Hjurp,6430706D22Rik
TC0100002775.mm.2	0.0745416	9.41509	0.746399	0.700133	ENSMUSG00000062310	Glrp1
TC0100002776.mm.2	0.0638676	11.244	0.644327	0.747344	ENSMUSG00000049866	Arl4c
TC0100002781.mm.2	0.874398	7.27558	4.45824	0.0123809	ENSMUSG00000034486	Gbx2
TC0100002783.mm.2	0.0524135	6.23892	0.418567	0.844113	ENSMUSG00000067081	Asb18
TC0100002784.mm.2	0.0609881	4.88077	0.505151	0.80782	ENSMUSG00000026301	Iqca
TC0100002789.mm.2	-0.100569	7.3544	-0.910375	0.630586	ENSMUSG00000048126	Col6a3
TC0100002793.mm.2	0.130367	6.80979	1.2261	0.500558	ENSMUSG00000026304	Rab17
TC0100002798.mm.2	-0.020413	9.83099	-0.188089	0.935806	ENSMUSG00000026309	Ilkap
TC0100002800.mm.2	-0.215802	9.77512	-1.52853	0.389265	ENSMUSG00000067071	Hes6
TC0100002801.mm.2	-0.102738	8.01351	-0.753362	0.696772	ENSMUSG00000055866	Per2
TC0100002805.mm.2	0.608446	8.59515	3.39645	0.0495288	NA	NA
TC0100002806.mm.2	0.220832	9.14066	2.16338	0.213047	ENSMUSG00000026313	Hdac4
TC0100002810.mm.2	-0.265409	10.9865	-2.13361	0.21937	ENSMUSG00000026260	Ndufa10
TC0100002812.mm.2	0.173332	6.01147	1.36288	0.449669	ENSMUSG00000067064	Olfr1416
TC0100002813.mm.2	0.17727	5.02339	0.981564	0.600098	ENSMUSG00000057464	Olfr1415
TC0100002814.mm.2	-0.549534	5.49095	-4.07545	0.0203255	ENSMUSG00000042849	Olfr1414
TC0100002816.mm.2	-0.100506	12.2972	-1.14792	0.531484	ENSMUSG00000073616	Myeov2
TC0100002817.mm.2	0.0949145	4.52325	0.744271	0.701181	ENSMUSG00000044055	Otos
TC0100002823.mm.2	0.0190689	6.3912	0.184849	0.937008	ENSMUSG00000034212	Ankmy1
TC0100002827.mm.2	-0.443825	10.2321	-3.08791	0.073363	ENSMUSG00000014602	Kif1a
TC0100002830.mm.2	-0.0442132	4.76979	-0.284088	0.899308	ENSMUSG00000034159	2310007B03Rik
TC0100002831.mm.2	0.136241	9.06371	1.09966	0.550771	ENSMUSG00000026273	Mterf4
TC0100002832.mm.2	0.0426857	7.05505	0.261156	0.908184	ENSMUSG00000026274	Pask
TC0100002833.mm.2	-0.0206829	12.4355	-0.247712	0.913111	ENSMUSG00000034088	Hdlbp
TC0100002836.mm.2	0.0145418	9.6788	0.17305	0.941249	ENSMUSG00000026277	Stk25
TC0100002837.mm.2	0.0903478	9.19447	0.563158	0.783002	ENSMUSG00000026279	Thap4
TC0100002838.mm.2	0.124454	10.048	1.04187	0.575805	ENSMUSG00000026281	Dtymk
TC0100002840.mm.2	-0.0817331	4.87012	-0.637887	0.750562	ENSMUSG00000026285	Pdcd1
TC0100002844.mm.2	1.4155	6.4854	10.2985	2.46462e-05	ENSMUSG00000040710	St8sia4
TC0100002856.mm.2	0.0967218	4.80773	0.635703	0.751589	ENSMUSG00000040693	Slco4c1
TC0100002857.mm.2	-0.103943	3.4314	-1.02699	0.581489	ENSMUSG00000045463	Slco6b1
TC0100002859.mm.2	-0.0701074	4.22504	-0.488061	0.815346	ENSMUSG00000026331	Slco6c1
TC0100002863.mm.2	0.714639	7.95935	6.23076	0.00139492	ENSMUSG00000044768	D1Ertd622e
TC0100002864.mm.2	-0.0533351	9.08853	-0.566717	0.781033	ENSMUSG00000040648	Ppip5k2
TC0100002866.mm.2	-0.0107958	10.7558	-0.112632	0.962055	ENSMUSG00000026335	Pam
TC0100002887.mm.2	-0.159391	4.69152	-1.1283	0.539965	ENSMUSG00000047496	Rnf152
TC0100002888.mm.2	-0.00222952	8.70763	-0.0185258	0.99331	ENSMUSG00000056536	Pign
TC0100002894.mm.2	-0.041149	10.4905	-0.442325	0.833332	ENSMUSG00000057329	Bcl2
TC0100002899.mm.2	-0.0549474	9.60608	-0.601635	0.766654	ENSMUSG00000009905	Kdsr
TC0100002900.mm.2	-0.0270987	10.4933	-0.280392	0.900848	ENSMUSG00000009907	Vps4b
TC0100002903.mm.2	0.224194	4.09472	1.28976	0.478135	ENSMUSG00000044594	Serpinb3a
TC0100002904.mm.2	-0.0376926	3.30684	-0.335561	0.878035	ENSMUSG00000058017	Serpinb3d
TC0100002916.mm.2	-0.284301	8.03144	-2.0016	0.251128	ENSMUSG00000047216	Cdh19
TC0100002921.mm.2	-0.156233	8.71837	-1.38073	0.44315	ENSMUSG00000038702	Dsel
TC0100002936.mm.2	0.0193065	10.9293	0.2173	0.924962	ENSMUSG00000026374	Tsn
TC0100002938.mm.2	-0.400024	10.8913	-2.52272	0.145733	ENSMUSG00000107722	2900060B14Rik
TC0100002942.mm.2	-1.29869	6.6568	-7.81504	0.000244915	ENSMUSG00000048402	Gli2
TC0100002945.mm.2	-0.727659	8.02566	-4.66639	0.00952872	ENSMUSG00000037035	Inhbb
TC0100002947.mm.2	-0.0530862	10.316	-0.522498	0.800546	ENSMUSG00000004451	Ralb
TC0100002950.mm.2	0.645783	9.2837	6.35262	0.00121832	ENSMUSG00000026383	Epb41l5
TC0100002954.mm.2	-0.438501	8.20548	-2.64795	0.126557	ENSMUSG00000026384	Ptpn4
TC0100002960.mm.2	-0.100581	7.81568	-1.00939	0.588619	ENSMUSG00000036975	Tmem177
TC0100002961.mm.2	-0.049693	4.07647	-0.324592	0.882073	ENSMUSG00000036962	Cfap221
TC0100002963.mm.2	-0.614906	6.24992	-3.22192	0.0617744	ENSMUSG00000050777	Tmem37
TC0100002964.mm.2	-0.447329	12.332	-4.87586	0.00724596	ENSMUSG00000026385	Dbi
TC0100002965.mm.2	-0.0236158	6.60484	-0.15142	0.949327	ENSMUSG00000026389	Steap3
TC0100002967.mm.2	0.093549	6.31524	0.592461	0.770399	ENSMUSG00000026390	Marco
TC0100002969.mm.2	0.109377	7.53621	0.747902	0.699487	ENSMUSG00000003721	Insig2
TC0100002973.mm.2	0.381037	5.54109	2.99846	0.0826349	ENSMUSG00000050534	Htr5b
TC0100002974.mm.2	-0.0568046	11.3503	-0.344177	0.874755	ENSMUSG00000001674	Ddx18
TC0100002977.mm.2	-0.038191	4.08307	-0.26595	0.906449	ENSMUSG00000036815	Dpp10
TC0100002993.mm.2	-0.0498686	12.2545	-0.634112	0.752092	ENSMUSG00000026341	Actr3
TC0100002997.mm.2	0.534073	8.8697	4.41422	0.0131798	ENSMUSG00000026344	Lypd1
TC0100002998.mm.2	0.244528	8.85789	1.31428	0.469045	ENSMUSG00000049690	Nckap5
TC0100003010.mm.2	0.140864	7.18479	0.95451	0.612733	ENSMUSG00000026347	Tmem163
TC0100003015.mm.2	0.196621	4.25141	0.925956	0.623864	ENSMUSG00000051590	Map3k19
TC0100003021.mm.2	0.633486	7.40735	4.69266	0.00921864	ENSMUSG00000036086	Zranb3
TC0100003025.mm.2	0.340025	5.801	3.01071	0.0813688	ENSMUSG00000026354	Lct
TC0100003026.mm.2	0.659505	10.6182	5.38469	0.00386362	ENSMUSG00000026355	Mcm6
TC0100003027.mm.2	-0.145306	9.89981	-1.67742	0.340827	ENSMUSG00000026356	Dars
TC0100003029.mm.2	1.08468	7.48095	7.49054	0.000349	ENSMUSG00000045382	Cxcr4
TC0100003035.mm.2	-0.343965	4.45851	-1.88262	0.280502	ENSMUSG00000026401	Cd55b
TC0100003037.mm.2	-0.504688	3.89573	-3.005	0.0819825	ENSMUSG00000026399	Cd55
TC0100003039.mm.2	0.112954	4.4585	0.840839	0.659286	ENSMUSG00000042554	Zp3r
TC0100003041.mm.2	0.10369	4.37825	0.528878	0.798019	ENSMUSG00000026405	C4bp
TC0100003042.mm.2	-0.556401	9.05618	-5.53978	0.00317469	ENSMUSG00000026409,NA	Pfkfb2,C4bp-ps1
TC0100003048.mm.2	0.45198	4.83343	2.56906	0.138244	ENSMUSG00000026420	Il24
TC0100003049.mm.2	-0.200897	4.02788	-1.58363	0.371542	ENSMUSG00000026416	Il20
TC0100003050.mm.2	0.138161	4.30303	0.905986	0.632568	ENSMUSG00000016524	Il19
TC0100003051.mm.2	-0.366765	5.83992	-2.55072	0.140765	ENSMUSG00000016528	Mapkapk2
TC0100003055.mm.2	-0.058087	8.9208	-0.602133	0.766463	ENSMUSG00000016526	Dyrk3
TC0100003056.mm.2	0.0527582	5.09042	0.360353	0.868315	ENSMUSG00000026430	Rassf5
TC0100003057.mm.2	-0.0764656	6.3025	-0.505573	0.807777	ENSMUSG00000042349	Ikbke
TC0100003058.mm.2	0.146812	11.4057	1.57273	0.374774	ENSMUSG00000026425	Srgap2
TC0100003068.mm.2	0.0389508	7.0806	0.405364	0.849225	ENSMUSG00000059149	Mfsd4a
TC0100003069.mm.2	-0.341185	6.74685	-2.06879	0.235245	ENSMUSG00000026437	Cdk18
TC0100003071.mm.2	-0.0240033	4.41738	-0.203815	0.929714	NA	NA
TC0100003074.mm.2	0.218038	8.74694	1.71105	0.330253	ENSMUSG00000042066	Tmcc2
TC0100003079.mm.2	0.256464	5.37986	2.47577	0.153208	ENSMUSG00000053024	Cntn2
TC0100003080.mm.2	-0.807834	6.87878	-8.21827	0.000166172	ENSMUSG00000026442	Nfasc
TC0100003087.mm.2	-0.00300501	10.2665	-0.0205121	0.992927	ENSMUSG00000054387	Mdm4
TC0100003088.mm.2	-0.0456505	7.63552	-0.297443	0.893942	NA	NA
TC0100003090.mm.2	0.0567378	8.28255	0.284833	0.89907	ENSMUSG00000070643	Sox13
TC0100003092.mm.2	-0.516314	9.29661	-1.82502	0.295931	ENSMUSG00000090553	Snrpe
TC0100003093.mm.2	0.124727	11.1479	1.45616	0.415339	ENSMUSG00000094410,ENSMUSG00000102049,ENSMUSG00000102976	Zbed6,Zc3h11a
TC0100003094.mm.2	-0.140846	5.62578	-0.57282	0.778566	ENSMUSG00000051998	Lax1
TC0100003095.mm.2	0.0753443	7.27302	0.422445	0.842488	NA	NA
TC0100003096.mm.2	-0.566562	7.75253	-3.35535	0.0522434	ENSMUSG00000026463,ENSMUSG00000098606	Atp2b4,Mir6903
TC0100003098.mm.2	-0.144478	6.3634	-0.939875	0.618598	ENSMUSG00000010311	Optc
TC0100003099.mm.2	0.221244	6.17682	1.51388	0.394873	ENSMUSG00000041577	Prelp
TC0100003102.mm.2	-1.05273	10.1754	-10.9686	1.53068e-05	ENSMUSG00000020423	Btg2
TC0100003104.mm.2	-0.358493	8.62746	-3.23219	0.0609266	ENSMUSG00000042429	Adora1
TC0100003107.mm.2	-0.0607834	5.59008	-0.471242	0.822362	ENSMUSG00000026458	Ppfia4
TC0100003108.mm.2	0.340882	11.0083	2.54019	0.142498	ENSMUSG00000042305	Tmem183a
TC0100003111.mm.2	0.106164	3.55626	0.73627	0.704619	ENSMUSG00000046367	Mgat4e
TC0100003113.mm.2	-0.363058	7.23396	-2.59249	0.134406	ENSMUSG00000073557	Ppp1r12b
TC0100003119.mm.2	0.235635	5.69038	2.03833	0.242328	ENSMUSG00000042793	Lgr6
TC0100003120.mm.2	0.029721	4.98084	0.192436	0.934148	NA	Ptprv
TC0100003122.mm.2	-2.0606	8.74119	-16.8465	3.36862e-07	ENSMUSG00000026424	Gpr37l1
TC0100003123.mm.2	0.0386895	5.70462	0.19422	0.933386	ENSMUSG00000003051	Elf3
TC0100003124.mm.2	-0.186178	9.28331	-1.61174	0.362432	ENSMUSG00000041926	Rnpep
TC0100003125.mm.2	-0.34648	11.5487	-4.19904	0.0173866	ENSMUSG00000062580	Timm17a
TC0100003127.mm.2	-0.104467	9.40687	-0.903726	0.633148	ENSMUSG00000041889	Shisa4
TC0100003128.mm.2	0.0280154	11.0287	0.324803	0.881937	ENSMUSG00000041879	Ipo9
TC0100003129.mm.2	0.422798	9.65677	2.51524	0.146926	ENSMUSG00000009418	Nav1
TC0100003138.mm.2	0.317445	6.09682	1.49345	0.402301	ENSMUSG00000026413	Pkp1
TC0100003139.mm.2	0.115856	5.44726	0.750274	0.698228	ENSMUSG00000051985	Igfn1
TC0100003140.mm.2	-0.0827827	4.54702	-0.412828	0.846352	ENSMUSG00000086264	Gm15850
TC0100003141.mm.2	-0.0233847	4.71226	-0.141535	0.952782	NA	Mroh3
TC0100003142.mm.2	-0.14462	6.84418	-1.22467	0.500872	ENSMUSG00000041605	5730559C18Rik
TC0100003145.mm.2	-0.262702	6.68092	-0.949841	0.614331	ENSMUSG00000052759	Gpr25
TC0100003146.mm.2	0.117287	10.8524	1.18009	0.517441	ENSMUSG00000041570	Camsap2
TC0100003155.mm.2	0.725455	7.03598	4.41677	0.0131408	ENSMUSG00000026398	Nr5a2
TC0100003167.mm.2	-0.184872	5.56671	-1.05653	0.570373	ENSMUSG00000026395	Ptprc
TC0100003170.mm.2	-0.0841242	10.8234	-0.934389	0.620899	ENSMUSG00000026393	Nek7
TC0100003175.mm.2	-0.173136	5.69607	-1.49209	0.402636	ENSMUSG00000019230	Lhx9
TC0100003176.mm.2	-0.0677372	6.86429	-0.344579	0.874624	ENSMUSG00000079283	2310009B15Rik
TC0100003183.mm.2	0.40988	3.92188	2.39495	0.168224	ENSMUSG00000063681	Crb1
TC0100003186.mm.2	-0.0244844	3.27387	-0.273035	0.903817	ENSMUSG00000057037	Cfhr1
TC0100003190.mm.2	0.00969616	3.49503	0.0871018	0.969857	ENSMUSG00000070594	Gm4788
TC0100003191.mm.2	0.0242203	3.88099	0.217907	0.924824	ENSMUSG00000033898	Cfhr2
TC0100003193.mm.2	0.199544	3.92051	1.30148	0.473751	ENSMUSG00000026365	Cfh
TC0100003202.mm.2	-0.175268	9.99725	-1.47966	0.406674	ENSMUSG00000026361	Cdc73
TC0100003203.mm.2	-0.0919585	9.49323	-0.826597	0.665971	ENSMUSG00000018199	Trove2
TC0100003204.mm.2	1.31375	9.29141	5.11886	0.00531876	ENSMUSG00000026360	Rgs2
TC0100003205.mm.2	0.0752094	4.10396	0.395732	0.853002	ENSMUSG00000051079	Rgs13
TC0100003207.mm.2	-0.0451551	4.28893	-0.236327	0.917718	ENSMUSG00000026358	Rgs1
TC0100003208.mm.2	0.133085	3.43961	0.776182	0.687461	ENSMUSG00000098509	Rgs21
TC0100003210.mm.2	0.165456	3.59141	0.818964	0.669313	ENSMUSG00000026357	Rgs18
TC0100003233.mm.2	-1.29961	6.75186	-8.9785	8.14215e-05	ENSMUSG00000056220	Pla2g4a
TC0100003239.mm.2	-0.15152	8.58316	-1.54589	0.38358	ENSMUSG00000006010	BC003331
TC0100003240.mm.2	0.187574	4.49773	1.30771	0.471405	ENSMUSG00000006014	Prg4
TC0100003241.mm.2	0.612805	5.68295	2.45752	0.156468	ENSMUSG00000066842	Hmcn1
TC0100003253.mm.2	0.0210527	6.02233	0.146732	0.950893	ENSMUSG00000052748	Swt1
TC0100003254.mm.2	0.163315	11.0365	2.0002	0.25136	ENSMUSG00000026484	Rnf2
TC0100003258.mm.2	0.408883	11.478	3.59486	0.038316	ENSMUSG00000032666	1700025G04Rik
TC0100003262.mm.2	-0.733794	7.3884	-1.49965	0.399678	ENSMUSG00000014980	Tsen15
TC0100003264.mm.2	0.565023	10.539	4.36326	0.0140527	ENSMUSG00000026482	Rgl1
TC0100003271.mm.2	-0.126676	10.8409	-1.30569	0.472152	ENSMUSG00000042772	Smg7
TC0100003272.mm.2	0.127847	8.75155	0.983852	0.598995	ENSMUSG00000026479	Lamc2
TC0100003273.mm.2	0.0241338	11.0567	0.191637	0.934516	ENSMUSG00000026478	Lamc1
TC0100003276.mm.2	0.224916	3.98463	1.51	0.39595	NA	E330020D12Rik
TC0100003279.mm.2	0.0432582	11.5415	0.486844	0.815909	ENSMUSG00000042699	Dhx9
TC0100003280.mm.2	-0.451419	9.51503	-4.04972	0.0210195	ENSMUSG00000042684	Npl
TC0100003282.mm.2	0.328344	4.4851	2.55054	0.140778	ENSMUSG00000042641	Rgsl1
TC0100003283.mm.2	0.118203	4.90557	0.844732	0.658292	ENSMUSG00000045968	Teddm2
TC0100003294.mm.2	-0.257563	4.94597	-1.40055	0.434609	ENSMUSG00000004110	Cacna1e
TC0100003300.mm.2	-0.372931	8.94376	-3.21628	0.0622377	ENSMUSG00000056708	Ier5
TC0100003301.mm.2	-1.21773	7.48785	-7.45143	0.00036446	ENSMUSG00000026471	Mr1
TC0100003302.mm.2	-1.15153	7.2096	-10.5251	2.1087e-05	ENSMUSG00000033722	BC034090
TC0100003304.mm.2	-0.579968	10.2253	-5.84383	0.00217169	ENSMUSG00000026469	Xpr1
TC0100003308.mm.2	-0.00358471	7.68876	-0.0295992	0.990134	ENSMUSG00000026468	Lhx4
TC0100003309.mm.2	0.0128331	9.98551	0.0753175	0.973512	ENSMUSG00000033684	Qsox1
TC0100003310.mm.2	0.0615563	9.11296	0.331747	0.879414	ENSMUSG00000033671	Cep350
TC0100003313.mm.2	-0.343989	8.49674	-3.275	0.0576293	ENSMUSG00000026466	Tor1aip1
TC0100003315.mm.2	0.00359819	3.5997	0.0254298	0.991513	ENSMUSG00000015484	Fam163a
TC0100003316.mm.2	-0.0150051	4.07707	-0.0999719	0.966382	ENSMUSG00000060985	Tdrd5
TC0100003318.mm.2	0.078757	3.82975	0.57574	0.777117	ENSMUSG00000026601	Axdnd1
TC0100003319.mm.2	-0.27263	11.5168	-3.11594	0.0707703	ENSMUSG00000026600	Soat1
TC0100003320.mm.2	-0.427782	8.98108	-5.35651	0.00400557	ENSMUSG00000060519	Tor3a
TC0100003321.mm.2	0.102231	10.4942	0.839311	0.659962	ENSMUSG00000033557	Fam20b
TC0100003323.mm.2	-0.132697	10.59	-1.30028	0.474119	ENSMUSG00000026594	Ralgps2
TC0100003327.mm.2	-0.313724	5.21062	-1.87661	0.281956	ENSMUSG00000026592	Tex35
TC0100003328.mm.2	-0.23025	10.4643	-1.98318	0.255529	ENSMUSG00000070565	Rasal2
TC0100003338.mm.2	0.184267	8.66384	1.48068	0.406324	ENSMUSG00000004031	Brinp2
TC0100003341.mm.2	0.240959	5.06988	1.33425	0.460656	ENSMUSG00000073530	Pappa2
TC0100003349.mm.2	0.245078	4.85841	1.65973	0.346401	ENSMUSG00000026729	4930562F07Rik
TC0100003350.mm.2	0.401764	4.97102	1.59857	0.367043	ENSMUSG00000026725	Tnn
TC0100003351.mm.2	0.0503601	11.9815	0.557629	0.785473	ENSMUSG00000014226	Cacybp
TC0100003352.mm.2	0.0591277	9.98539	0.438235	0.835456	ENSMUSG00000026721	Rabgap1l
TC0100003361.mm.2	0.268012	4.87777	1.23733	0.496812	NA	Gpr52
TC0100003370.mm.2	0.163316	8.87324	1.04178	0.575805	ENSMUSG00000043467	Zbtb37
TC0100003371.mm.2	0.204601	9.02632	2.0223	0.24588	ENSMUSG00000026709	Dars2
TC0100003372.mm.2	0.0866161	9.24253	1.01074	0.588219	ENSMUSG00000026705	Klhl20
TC0100003373.mm.2	0.164104	4.84579	1.026	0.581649	NA	4930469G21Rik
TC0100003374.mm.2	-0.464972	9.62823	-3.34374	0.0530753	ENSMUSG00000026701	Prdx6
TC0100003378.mm.2	-0.0263495	5.21487	-0.110449	0.962565	ENSMUSG00000000817	Fasl
TC0100003380.mm.2	-0.0812905	10.0709	-0.84164	0.658955	ENSMUSG00000040297	Suco
TC0100003381.mm.2	-0.150509	3.81186	-0.874714	0.645211	ENSMUSG00000086277	4930558K02Rik
TC0100003382.mm.2	-0.764408	6.78702	-4.93258	0.00673646	ENSMUSG00000040265	Dnm3
TC0100003393.mm.2	-0.109721	9.31642	-1.25315	0.49055	ENSMUSG00000026694	Mettl13
TC0100003395.mm.2	-0.189331	5.51309	-1.02959	0.58082	ENSMUSG00000091060	7420461P10Rik
TC0100003397.mm.2	-0.0287381	12.2963	-0.286094	0.898692	ENSMUSG00000040225	Prrc2c
TC0100003399.mm.2	-0.135529	5.9395	-1.05311	0.571616	ENSMUSG00000026692	Fmo4
TC0100003401.mm.2	-0.0586942	6.85248	-0.296257	0.894421	ENSMUSG00000040181	Fmo1
TC0100003402.mm.2	-0.127918	8.38841	-0.854137	0.654367	ENSMUSG00000040170	Fmo2
TC0100003404.mm.2	-0.138572	4.2867	-1.14204	0.533908	ENSMUSG00000095576	Fmo6
TC0100003406.mm.2	0.055559	6.38314	0.388689	0.855593	ENSMUSG00000026691	Fmo3
TC0100003407.mm.2	0.184845	3.78771	1.67652	0.341034	ENSMUSG00000071890	Mroh9
TC0100003409.mm.2	0.4087	10.867	2.89623	0.093881	ENSMUSG00000026586	Prrx1
TC0100003412.mm.2	0.378261	8.48005	3.18029	0.0651953	ENSMUSG00000040124	Gorab
TC0100003414.mm.2	-0.123152	3.97422	-0.661684	0.739489	ENSMUSG00000040113	Mettl11b
TC0100003416.mm.2	0.531432	8.21483	4.56854	0.0107457	ENSMUSG00000041406	BC055324
TC0100003421.mm.2	-0.131448	10.9046	-1.50742	0.396879	ENSMUSG00000026577	Blzf1
TC0100003422.mm.2	-0.904411	11.1234	-10.6828	1.83109e-05	ENSMUSG00000026576	Atp1b1
TC0100003432.mm.2	-0.0653541	6.08005	-0.603493	0.765829	ENSMUSG00000026573	Xcl1
TC0100003437.mm.2	-0.132803	5.04021	-0.765386	0.691858	ENSMUSG00000026572	Tbx19
TC0100003439.mm.2	-0.219707	9.70481	-2.53074	0.144254	ENSMUSG00000040848	Sft2d2
TC0100003440.mm.2	-0.0678903	10.1149	-0.609456	0.763361	ENSMUSG00000040843	Tiprl
TC0100003443.mm.2	-0.0376159	8.37052	-0.325707	0.881573	ENSMUSG00000026571	Dcaf6
TC0100003449.mm.2	0.650336	10.5573	6.70578	0.000829962	ENSMUSG00000026566	Mpzl1
TC0100003451.mm.2	-0.189987	8.23921	-1.11398	0.546007	ENSMUSG00000040723	Rcsd1
TC0100003457.mm.2	-0.134397	7.13205	-0.690578	0.726461	ENSMUSG00000026565	Pou2f1
TC0100003463.mm.2	0.372904	5.69693	2.33093	0.179215	ENSMUSG00000026564	Dusp27
TC0100003464.mm.2	0.0296048	4.92004	0.173243	0.941236	ENSMUSG00000040629	Mael
TC0100003468.mm.2	-0.0591758	10.411	-0.659687	0.740584	ENSMUSG00000040596	Pogk
TC0100003471.mm.2	-0.224671	5.14239	-1.49881	0.400015	ENSMUSG00000086056	Gm4846
TC0100003472.mm.2	0.166723	4.4818	1.02725	0.581368	ENSMUSG00000051081	Gm4847
TC0100003473.mm.2	0.143908	4.56297	1.1035	0.549679	ENSMUSG00000026560	Fmo9
TC0100003477.mm.2	0.241243	8.25823	1.59581	0.367999	NA	NA
TC0100003478.mm.2	0.0682765	11.7614	0.826059	0.666102	ENSMUSG00000026558	Uck2
TC0100003483.mm.2	-0.270387	7.75576	-2.39885	0.167292	ENSMUSG00000026688	Mgst3
TC0100003485.mm.2	0.0439715	4.47781	0.260325	0.908495	ENSMUSG00000040485	Lrrc52
TC0100003487.mm.2	-0.183528	9.40829	-1.75861	0.315136	ENSMUSG00000052534	Pbx1
TC0100003500.mm.2	0.204617	10.8563	2.22078	0.201243	ENSMUSG00000026683	Nuf2
TC0100003502.mm.2	-0.537114	7.88113	-3.40961	0.0487493	ENSMUSG00000038530	Rgs4
TC0100003505.mm.2	0.613503	10.8306	5.63284	0.00284397	ENSMUSG00000026675	Hsd17b7
TC0100003506.mm.2	-0.368689	10.1545	-3.26067	0.0586751	ENSMUSG00000026674	Ddr2
TC0100003507.mm.2	-0.106697	8.76471	-0.93765	0.619452	ENSMUSG00000026670	Uap1
TC0100003508.mm.2	-0.0970473	11.3165	-1.06427	0.566593	ENSMUSG00000026667	Uhmk1
TC0100003513.mm.2	-0.0793584	9.79616	-0.837329	0.660886	ENSMUSG00000026663	Atf6
TC0100003518.mm.2	0.254651	8.89566	2.49558	0.149996	ENSMUSG00000026659	Dusp12
TC0100003519.mm.2	0.00100775	6.32929	0.00745788	0.997094	ENSMUSG00000070524	Fcrlb
TC0100003520.mm.2	0.230391	4.34854	1.8903	0.278494	ENSMUSG00000038421	Fcrla
TC0100003522.mm.2	0.168309	5.18975	1.32837	0.463551	ENSMUSG00000026656	Fcgr2b
TC0100003524.mm.2	-0.319038	6.71513	-1.87497	0.282472	ENSMUSG00000059498	Fcgr3
TC0100003528.mm.2	-0.10724	10.6709	-0.832196	0.663109	ENSMUSG00000058076	Sdhc
TC0100003531.mm.2	-0.0507548	10.1055	-0.261924	0.907932	ENSMUSG00000038370	Pcp4l1
TC0100003532.mm.2	-0.0704175	8.04674	-0.620848	0.758689	ENSMUSG00000005674	Tomm40l
TC0100003533.mm.2	0.166714	4.63656	1.10407	0.549524	ENSMUSG00000058715	Fcer1g
TC0100003534.mm.2	-0.271801	10.6406	-1.9911	0.253715	ENSMUSG00000013593	Ndufs2
TC0100003536.mm.2	0.325323	9.77947	2.88314	0.0951093	ENSMUSG00000062729	Ppox
TC0100003537.mm.2	0.135594	8.75299	1.11587	0.545313	ENSMUSG00000053483	Usp21
TC0100003538.mm.2	0.0106304	9.64848	0.0878942	0.96976	ENSMUSG00000062963	Ufc1
TC0100003541.mm.2	-0.146583	9.91369	-1.6238	0.35863	ENSMUSG00000013997	Nit1
TC0100003542.mm.2	-0.1355	5.2744	-1.14913	0.530968	ENSMUSG00000045259	Klhdc9
TC0100003546.mm.2	0.148315	7.38722	0.861014	0.650963	ENSMUSG00000038209	Itln1
TC0100003549.mm.2	-0.0198902	4.64592	-0.210698	0.927263	ENSMUSG00000004707	Ly9
TC0100003550.mm.2	-0.157798	3.70673	-1.04546	0.574533	ENSMUSG00000038179	Slamf7
TC0100003558.mm.2	0.526247	10.448	5.45808	0.00349098	ENSMUSG00000026556	Vangl2
TC0100003559.mm.2	-0.191096	5.41663	-1.65623	0.347545	ENSMUSG00000051251	Nhlh1
TC0100003560.mm.2	0.0778781	10.8243	0.684045	0.729651	ENSMUSG00000003458	Ncstn
TC0100003563.mm.2	-0.178838	11.8952	-2.25854	0.193333	ENSMUSG00000013698	Pea15a
TC0100003564.mm.2	0.185493	7.94692	1.69502	0.334886	ENSMUSG00000007122	Casq1
TC0100003565.mm.2	-0.195455	5.02766	-1.16824	0.522862	ENSMUSG00000007107	Atp1a4
TC0100003566.mm.2	-1.92104	11.3215	-21.0944	5.44471e-08	ENSMUSG00000007097	Atp1a2
TC0100003568.mm.2	-0.646207	5.62296	-3.88062	0.0266463	ENSMUSG00000038026	Kcnj9
TC0100003575.mm.2	-0.0519224	3.77646	-0.289643	0.897067	ENSMUSG00000053318	Slamf8
TC0100003576.mm.2	-0.274655	4.01897	-2.03072	0.243914	ENSMUSG00000070504	Fcrl6
TC0100003577.mm.2	0.00507841	6.75229	0.0443726	0.984451	ENSMUSG00000026544	Dusp23
TC0100003580.mm.2	-0.0690602	4.44259	-0.413339	0.846262	ENSMUSG00000026542	Apcs
TC0100003582.mm.2	-0.146384	4.05369	-1.16143	0.525934	ENSMUSG00000062527	Olfr1408
TC0100003583.mm.2	0.0221626	3.49701	0.187719	0.935806	ENSMUSG00000058981	Olfr1406
TC0100003584.mm.2	-0.221194	4.16466	-1.15878	0.526825	ENSMUSG00000005339	Fcer1a
TC0100003585.mm.2	0.0939501	4.89432	0.668216	0.736487	ENSMUSG00000079180	Mptx2
TC0100003586.mm.2	0.0808152	4.30976	0.453855	0.829048	ENSMUSG00000037872	Ackr1
TC0100003587.mm.2	-0.0263619	6.23018	-0.188743	0.935699	ENSMUSG00000005338	Cadm3
TC0100003589.mm.2	-0.289604	4.25049	-2.10608	0.225937	NA	NA
TC0100003590.mm.2	0.0605744	4.31161	0.303432	0.891289	ENSMUSG00000070501	Ifi214
TC0100003591.mm.2	-0.189323	4.44188	-1.24302	0.494275	ENSMUSG00000073491	Ifi213
TC0100003593.mm.2	0.106171	4.2182	1.04159	0.575805	ENSMUSG00000073490	Ifi207
TC0100003597.mm.2	0.257933	3.58702	1.44976	0.417757	NA	Gm7897
TC0100003599.mm.2	-0.0306708	3.62237	-0.236068	0.917752	ENSMUSG00000026535,ENSMUSG00000054203	Ifi202b,Ifi205
TC0100003600.mm.2	0.0940745	4.41735	0.398836	0.852043	ENSMUSG00000046486	Olfr231
TC0100003601.mm.2	-0.187593	4.70674	-1.04226	0.575611	ENSMUSG00000050788	Olfr419
TC0100003603.mm.2	-0.0310214	5.42173	-0.256511	0.909635	ENSMUSG00000050069	Grem2
TC0100003604.mm.2	-0.183721	9.58259	-1.66951	0.343376	ENSMUSG00000026527	Rgs7
TC0100003610.mm.2	-0.0724277	10.7076	-0.77259	0.688833	ENSMUSG00000026526	Fh1
TC0100003611.mm.2	0.0160957	10.245	0.137825	0.954147	ENSMUSG00000026525	Opn3
TC0100003612.mm.2	0.245722	10.5426	2.41703	0.163868	ENSMUSG00000078185	Chml
TC0100003614.mm.2	-0.45772	5.49347	-2.34659	0.176212	ENSMUSG00000055214	Pld5
TC0100003615.mm.2	-0.599534	7.59961	-3.35645	0.0522057	NA	Rbm8a2
TC0100003620.mm.2	0.103389	10.0224	1.07515	0.562031	ENSMUSG00000057335	Cep170
TC0100003627.mm.2	-0.375967	9.78821	-2.75374	0.112274	ENSMUSG00000019699	Akt3
TC0100003639.mm.2	0.0385047	10.8715	0.451387	0.830316	ENSMUSG00000015961	Adss
TC0100003645.mm.2	-0.1324	12.2373	-1.15911	0.526714	ENSMUSG00000039630	Hnrnpu
TC0100003649.mm.2	0.157224	8.0898	0.982713	0.59967	ENSMUSG00000055067	Smyd3
TC0100003657.mm.2	-0.607341	9.93267	-2.21473	0.202299	ENSMUSG00000026492	Tfb2m
TC0100003662.mm.2	-0.389293	5.73349	-2.59551	0.134086	ENSMUSG00000026489	Coq8a
TC0100003664.mm.2	0.0635588	6.73836	0.557333	0.785603	ENSMUSG00000010609	Psen2
TC0100003665.mm.2	-0.191249	7.23988	-1.30978	0.470707	NA	Gm5069
TC0100003666.mm.2	-0.083054	5.33951	-0.540345	0.792919	ENSMUSG00000053963	Stum
TC0100003670.mm.2	-0.0274242	6.2264	-0.16006	0.946231	ENSMUSG00000026497	Mixl1
TC0100003671.mm.2	-0.00722128	11.2696	-0.0775069	0.972857	ENSMUSG00000060743	H3f3a
TC0100003679.mm.2	-0.246765	11.6444	-2.47497	0.153208	ENSMUSG00000038776	Ephx1
TC0100003682.mm.2	-0.000607408	11.003	-0.00657776	0.997423	ENSMUSG00000026516	Nvl
TC0100003683.mm.2	-0.592123	10.3674	-2.3363	0.178309	ENSMUSG00000038733	Wdr26
TC0100003689.mm.2	0.0273026	5.24187	0.181188	0.938093	ENSMUSG00000050625	Ccdc121
TC0100003697.mm.2	0.834428	10.6842	8.56663	0.000121146	ENSMUSG00000004880	Lbr
TC0100003700.mm.2	-0.035844	10.0352	-0.43764	0.835792	ENSMUSG00000022995	Enah
TC0100003708.mm.2	-0.111132	4.95932	-1.01743	0.58549	ENSMUSG00000091013	Vmn1r1
TC0100003709.mm.2	-0.382619	11.7695	-2.89392	0.0942196	ENSMUSG00000038633	Degs1
TC0100003710.mm.2	0.158732	9.49029	1.37882	0.444028	ENSMUSG00000047539	Fbxo28
TC0100003714.mm.2	0.124668	5.34514	1.20089	0.509337	NA	NA
TC0100003715.mm.2	-0.108761	11.7519	-1.24231	0.494456	ENSMUSG00000026509	Capn2
TC0100003719.mm.2	0.0110995	6.72747	0.0687668	0.975561	ENSMUSG00000043429	Ccdc185
TC0100003721.mm.2	-0.393586	8.49572	-2.74391	0.113353	ENSMUSG00000030768	Disp1
TC0100003723.mm.2	-0.0303914	9.80314	-0.270629	0.904548	ENSMUSG00000046836	Brox
TC0100003725.mm.2	0.00132498	10.5478	0.0133744	0.995113	NA	Mia3
TC0100003727.mm.2	0.211103	4.49641	1.40819	0.432326	NA	NA
TC0100003731.mm.2	-0.20835	7.2528	-1.32455	0.46507	ENSMUSG00000044854	1700056E22Rik
TC0100003736.mm.2	1.12949	9.49721	6.89321	0.000677006	ENSMUSG00000039377	Hlx
TC0100003738.mm.2	0.0564996	4.14828	0.424928	0.841409	ENSMUSG00000026621	Marc1
TC0100003739.mm.2	0.0792639	8.96915	0.915196	0.628738	ENSMUSG00000073481	Marc2
TC0100003742.mm.2	-0.14221	7.18336	-0.734652	0.70513	ENSMUSG00000039349	C130074G19Rik
TC0100003743.mm.2	-0.0659343	9.47353	-0.705787	0.717955	ENSMUSG00000026620	Mark1
TC0100003747.mm.2	-0.33975	10.9487	-3.95565	0.0240037	ENSMUSG00000026618	Iars2
TC0100003749.mm.2	-0.0668679	4.4165	-0.270517	0.904562	ENSMUSG00000051295	9630028B13Rik
TC0100003751.mm.2	-0.258974	6.37588	-2.02371	0.245414	ENSMUSG00000039246	Lyplal1
TC0100003754.mm.2	-0.3942	10.1626	-1.61552	0.361567	ENSMUSG00000039239	Tgfb2
TC0100003757.mm.2	0.241593	9.34851	1.81542	0.298833	ENSMUSG00000001305	Rrp15
TC0100003761.mm.2	0.0870276	5.83776	0.64855	0.745204	ENSMUSG00000026611	Spata17
TC0100003776.mm.2	0.333565	10.2003	2.65717	0.125344	ENSMUSG00000026608	Kctd3
TC0100003778.mm.2	-0.324091	9.14631	-2.48758	0.151282	ENSMUSG00000037624	Kcnk2
TC0100003780.mm.2	-0.187422	10.696	-1.9825	0.255648	ENSMUSG00000030417	Gm3837
TC0100003783.mm.2	0.383281	8.98444	2.34207	0.177199	ENSMUSG00000026605	Cenpf
TC0100003786.mm.2	0.0390543	10.9545	0.350754	0.871934	ENSMUSG00000026603	Smyd2
TC0100003791.mm.2	-0.148505	9.72029	-0.939708	0.61869	ENSMUSG00000010175	Prox1
TC0100003795.mm.2	-0.111994	8.42777	-0.58776	0.772972	ENSMUSG00000089872	Rps6kc1
TC0100003796.mm.2	0.637616	8.14831	4.65282	0.009683	ENSMUSG00000037568	Vash2
TC0100003797.mm.2	-0.119853	9.25938	-1.04294	0.575449	ENSMUSG00000066595	Mfsd7b
TC0100003799.mm.2	-0.255206	7.54507	-1.98206	0.25572	ENSMUSG00000026632	Tatdn3
TC0100003803.mm.2	0.593545	5.45497	4.59602	0.0103899	ENSMUSG00000091017	Fam71a
TC0100003804.mm.2	0.15843	7.96387	1.42624	0.42656	ENSMUSG00000026628	Atf3
TC0100003805.mm.2	0.214641	8.03039	1.19584	0.511178	ENSMUSG00000037499	Nenf
TC0100003806.mm.2	0.0595165	11.2784	0.716874	0.712555	ENSMUSG00000026626	Ppp2r5a
TC0100003814.mm.2	0.142471	8.64239	1.23184	0.498832	ENSMUSG00000037474	Dtl
TC0100003820.mm.2	0.106072	4.68841	0.623372	0.757264	ENSMUSG00000055833	1700034H15Rik
TC0100003823.mm.2	0.101593	6.47684	0.653498	0.743477	NA	Traf5
TC0100003825.mm.2	-0.357818	9.41723	-2.05287	0.238982	NA	NA
TC0100003826.mm.2	-0.269561	8.98646	-2.42995	0.161398	ENSMUSG00000037395	Rcor3
TC0100003827.mm.2	0.0964079	7.29905	0.635454	0.751714	ENSMUSG00000037375	Hhat
TC0100003830.mm.2	-0.0494092	6.60354	-0.287895	0.897838	ENSMUSG00000016262	Sertad4
TC0100003832.mm.2	-0.210914	3.74147	-2.20192	0.204887	ENSMUSG00000016200	Syt14
TC0100003834.mm.2	0.308263	8.09695	1.72039	0.327695	ENSMUSG00000016181	Diexf
TC0100003835.mm.2	-0.20972	4.18337	-1.64576	0.351334	ENSMUSG00000037318	Traf3ip3
TC0100003836.mm.2	-0.435165	6.43213	-2.55494	0.140164	ENSMUSG00000016194	Hsd11b1
TC0100003838.mm.2	-0.0935484	8.15477	-1.04154	0.575805	ENSMUSG00000009633	G0s2
TC0100003840.mm.2	-0.269687	9.05483	-2.54425	0.141747	ENSMUSG00000016179	Camk1g
TC0100003853.mm.2	-0.170484	4.38294	-0.82579	0.666239	ENSMUSG00000016493	Cd46
TC0100003855.mm.2	-0.114472	10.6417	-1.02201	0.583394	ENSMUSG00000016481	Cr1l
TC0100003856.mm.2	0.306802	4.91664	1.51133	0.39555	ENSMUSG00000026616	Cr2
TC0100003857.mm.2	0.0567091	4.20841	0.438913	0.83514	NA	NA
TC0100003860.mm.2	-0.183524	10.2657	-1.34907	0.455489	ENSMUSG00000025903	Lypla1
TC0100003861.mm.2	-0.11479	11.3503	-1.29511	0.476293	ENSMUSG00000033813	Tcea1
TC0100003864.mm.2	-0.100513	12.0348	-1.21014	0.505843	ENSMUSG00000026229	Psmd1
TC0100003865.mm.2	0.60904	7.95312	3.67228	0.0346343	ENSMUSG00000062590	Armc9
TC0100003866.mm.2	0.0976972	5.32236	0.556632	0.785624	ENSMUSG00000062345	Serpinb2
TC0100003867.mm.2	0.0935369	4.48975	0.452088	0.82998	ENSMUSG00000092572,ENSMUSG00000102843	Serpinb10
TC0100003869.mm.2	-0.284533	4.31979	-1.65891	0.346607	ENSMUSG00000026418	Tnni1
TC0100003870.mm.2	0.293989	8.96712	2.00007	0.25136	ENSMUSG00000026641	Usf1
TC0100003871.mm.2	0.100319	5.87597	0.558055	0.7852	ENSMUSG00000103711	Tstd1
TC0100003872.mm.2	0.151775	5.97213	1.14465	0.532909	ENSMUSG00000026638	Irf6
TC0100003873.mm.2	0.0994999	7.84041	0.89212	0.637561	ENSMUSG00000079144	A130010J15Rik
TC0100003874.mm.2	-0.060528	6.84091	-0.567756	0.780804	ENSMUSG00000067653	Ankrd23
TC0100003875.mm.2	0.304093	6.71686	1.48213	0.406016	ENSMUSG00000079610	Ankrd39
TC0100003876.mm.2	0.336383	8.83867	2.29156	0.186678	ENSMUSG00000026049	Tex30
TC0100003877.mm.2	0.395777	10.0378	4.05658	0.0208398	ENSMUSG00000026047	Kdelc1
TC0100003878.mm.2	0.447664	5.55993	2.31401	0.182532	ENSMUSG00000079550	Mpp4
TC0100003879.mm.2	0.165974	10.1803	1.82333	0.296375	ENSMUSG00000026024	Als2
TC0100003880.mm.2	-0.401562	6.66984	-1.47373	0.408716	ENSMUSG00000044429	Cryga
TC0100003881.mm.2	-0.168236	6.53642	-1.58956	0.370188	ENSMUSG00000044816	D630023F18Rik
TC0100003882.mm.2	0.0320446	10.7325	0.290299	0.896933	ENSMUSG00000032997	Chpf
TC0100003883.mm.2	0.26094	7.92915	2.18043	0.209561	ENSMUSG00000026211	Obsl1
TC0100003884.mm.2	0.418077	4.53567	2.17899	0.20979	ENSMUSG00000073602	Serpinb3b
TC0100003885.mm.2	0.327688	4.6104	1.96397	0.260286	ENSMUSG00000073601	Serpinb3c
TC0100003886.mm.2	-0.280449	6.17281	-1.178	0.51813	ENSMUSG00000102752	Gm7694
TC0100003887.mm.2	-0.315678	9.10289	-2.65748	0.125342	ENSMUSG00000038473	Nos1ap
TC0100003888.mm.2	-0.178494	6.08192	-1.37922	0.443873	ENSMUSG00000073489	Ifi204
TC0100003889.mm.2	-0.6469	4.26592	-2.93675	0.0894224	ENSMUSG00000026536	Ifi211
TC0100003890.mm.2	-0.0813098	4.08788	-0.573226	0.778468	ENSMUSG00000090272	Mndal
TC0100003891.mm.2	-0.397739	4.0332	-3.57146	0.0394238	ENSMUSG00000039997	Ifi203
TC0100003892.mm.2	-0.122451	5.86526	-0.806518	0.674164	NA	NA
TC0100003893.mm.2	-0.0538106	8.21022	-0.595989	0.768941	ENSMUSG00000026491	Ahctf1
TC0200000002.mm.2	0.0474551	11.1305	0.458351	0.827185	ENSMUSG00000050530	Fam171a1
TC0200000004.mm.2	0.0989797	11.3669	0.797211	0.677883	ENSMUSG00000026643	Nmt2
TC0200000005.mm.2	0.282509	4.56937	1.65321	0.348632	ENSMUSG00000026644	Acbd7
TC0200000006.mm.2	0.161311	6.5449	1.30914	0.470884	ENSMUSG00000026648	Dclre1c
TC0200000007.mm.2	0.111799	5.10507	0.945894	0.615621	NA	Phxr1
TC0200000009.mm.2	0.0197367	5.11027	0.114877	0.961556	ENSMUSG00000039496	Cdnf
TC0200000013.mm.2	1.15708	10.475	6.72298	0.000821239	ENSMUSG00000026655	Fam107b
TC0200000019.mm.2	0.0482403	7.15576	0.40238	0.850547	ENSMUSG00000026657	Frmd4a
TC0200000033.mm.2	0.253082	8.10637	2.13168	0.219781	ENSMUSG00000048186	Bend7
TC0200000036.mm.2	0.303273	10.1705	3.47112	0.0450324	ENSMUSG00000026662	Sephs1
TC0200000037.mm.2	-0.850212	7.34347	-6.40825	0.00115042	ENSMUSG00000026664	Phyh
TC0200000040.mm.2	-0.25647	5.1991	-1.41375	0.430567	ENSMUSG00000026668	Ucma
TC0200000048.mm.2	-0.00231046	5.78223	-0.0154257	0.994557	ENSMUSG00000026676	Ccdc3
TC0200000055.mm.2	0.164653	9.4199	1.92094	0.271102	ENSMUSG00000025817	Nudt5
TC0200000057.mm.2	-0.0156949	9.39264	-0.140122	0.953308	ENSMUSG00000043241	Upf2
TC0200000060.mm.2	0.394074	10.3677	3.4264	0.0477676	ENSMUSG00000039046	Usp6nl
TC0200000079.mm.2	-0.215273	4.32746	-1.57509	0.374032	NA	4930412O13Rik
TC0200000082.mm.2	0.409181	9.26251	2.90126	0.0933672	ENSMUSG00000037262	Kin
TC0200000083.mm.2	0.120593	5.27178	0.842049	0.658895	ENSMUSG00000025780	Itih5
TC0200000087.mm.2	0.425188	4.56223	2.54966	0.140899	ENSMUSG00000061186	Sfmbt2
TC0200000211.mm.2	-0.300695	7.9572	-2.88957	0.0945357	ENSMUSG00000026778	Prkcq
TC0200000220.mm.2	0.213155	4.53917	2.05165	0.239211	ENSMUSG00000026770	Il2ra
TC0200000222.mm.2	0.014342	7.11882	0.101964	0.965442	ENSMUSG00000023206	Il15ra
TC0200000223.mm.2	0.315674	6.15131	2.22702	0.199727	ENSMUSG00000047909	Ankrd16
TC0200000228.mm.2	0.116333	7.72558	0.821872	0.668117	ENSMUSG00000026730	Pter
TC0200000240.mm.2	-0.0121673	13.5463	-0.141424	0.952797	ENSMUSG00000026728	Vim
TC0200000242.mm.2	0.135325	9.44889	1.20066	0.509418	ENSMUSG00000026718	Stam
TC0200000244.mm.2	0.011895	4.70529	0.0992841	0.966529	ENSMUSG00000061531	Tmem236
TC0200000245.mm.2	0.210462	5.408	1.09845	0.551355	ENSMUSG00000026712	Mrc1
TC0200000247.mm.2	-1.81381	6.7481	-12.4724	4.88971e-06	ENSMUSG00000036949	Slc39a12
TC0200000250.mm.2	0.540308	10.2006	5.27084	0.00445209	ENSMUSG00000057914	Cacnb2
TC0200000261.mm.2	0.253568	8.41414	1.87507	0.282472	ENSMUSG00000017418	Arl5b
TC0200000272.mm.2	0.216936	4.39547	1.18806	0.514367	NA	NA
TC0200000274.mm.2	-1.47488	6.0808	-8.75966	9.86649e-05	ENSMUSG00000026748	Plxdc2
TC0200000293.mm.2	0.215571	10.7841	2.37058	0.17206	ENSMUSG00000026743	Mllt10
TC0200000301.mm.2	-0.621694	10.1435	-2.88039	0.0952775	ENSMUSG00000051154	Commd3
TC0200000302.mm.2	-0.208794	10.7343	-0.581648	0.775491	ENSMUSG00000026739	Bmi1
TC0200000303.mm.2	-0.202783	8.12051	-1.22496	0.500816	ENSMUSG00000037708	Spag6
TC0200000306.mm.2	-0.14951	5.85999	-1.23182	0.498832	ENSMUSG00000026736	4930426L09Rik
TC0200000309.mm.2	-0.337464	4.51592	-2.25398	0.194193	ENSMUSG00000037683	Armc3
TC0200000312.mm.2	-0.302656	5.76385	-2.38482	0.169847	ENSMUSG00000023094	Msrb2
TC0200000314.mm.2	-0.0592473	4.28295	-0.490249	0.814199	ENSMUSG00000026735	Ptf1a
TC0200000316.mm.2	0.00730703	8.62942	0.0656913	0.976943	ENSMUSG00000043415	Otud1
TC0200000319.mm.2	0.178579	6.06721	0.774861	0.687729	ENSMUSG00000036617	Etl4
TC0200000339.mm.2	-0.0608365	8.06943	-0.452406	0.829847	ENSMUSG00000048550	Thnsl1
TC0200000342.mm.2	-0.36859	5.27044	-2.09703	0.228392	ENSMUSG00000045967	Gpr158
TC0200000346.mm.2	0.0593675	3.893	0.515899	0.803285	ENSMUSG00000025716	Myo3a
TC0200000347.mm.2	-0.388473	5.21767	-3.21163	0.0626386	ENSMUSG00000026787	Gad2
TC0200000352.mm.2	0.113033	3.84628	0.576672	0.777051	ENSMUSG00000026786	Apbb1ip
TC0200000354.mm.2	0.143444	8.0582	1.2216	0.501571	ENSMUSG00000026784	Pdss1
TC0200000361.mm.2	-0.329176	10.211	-3.40676	0.0489466	ENSMUSG00000026781	Acbd5
TC0200000363.mm.2	-0.126771	10.2164	-0.856984	0.653143	ENSMUSG00000026775	Yme1l1
TC0200000365.mm.2	0.00124507	3.83601	0.00770903	0.997019	ENSMUSG00000026774	4931423N10Rik
TC0200000368.mm.2	0.105883	4.34367	0.649039	0.745169	ENSMUSG00000069132	Nxph2
TC0200000373.mm.2	0.0732426	3.58587	0.575343	0.77728	ENSMUSG00000026985	Il1f8
TC0200000376.mm.2	0.292589	4.18466	2.15984	0.213764	ENSMUSG00000044103	Il1f9
TC0200000377.mm.2	-0.309946	3.62441	-1.92414	0.270325	ENSMUSG00000026984	Il1f6
TC0200000379.mm.2	0.0706831	4.39648	0.328025	0.880776	ENSMUSG00000026983	Il1f5
TC0200000380.mm.2	-0.0795714	5.50894	-0.600069	0.767335	ENSMUSG00000046845	Il1f10
TC0200000382.mm.2	0.284952	3.70354	1.60885	0.363448	ENSMUSG00000026981	Il1rn
TC0200000383.mm.2	0.439267	4.61005	3.23343	0.0608574	ENSMUSG00000026979	Psd4
TC0200000391.mm.2	0.481757	10.0339	3.4264	0.0477676	ENSMUSG00000026974	Zmynd19
TC0200000392.mm.2	-0.261685	8.1255	-1.18908	0.513736	ENSMUSG00000026975	Dph7
TC0200000393.mm.2	-0.0585978	6.9644	-0.342767	0.874978	ENSMUSG00000036833	Pnpla7
TC0200000395.mm.2	0.0316426	9.54029	0.230922	0.919297	ENSMUSG00000006476	Nsmf
TC0200000397.mm.2	0.336285	4.84395	1.93934	0.266398	ENSMUSG00000036813	Entpd8
TC0200000398.mm.2	0.566903	6.77202	4.43281	0.0128267	ENSMUSG00000078202	Nrarp
TC0200000401.mm.2	0.198241	4.17774	1.2533	0.49055	ENSMUSG00000026969	Fam166a
TC0200000403.mm.2	-0.229095	7.12924	-1.95327	0.262639	ENSMUSG00000044628	Rnf208
TC0200000404.mm.2	0.381583	8.52344	1.9134	0.272834	ENSMUSG00000078201	Tmem203
TC0200000405.mm.2	-0.304099	6.24966	-1.6837	0.338819	ENSMUSG00000048707	Tprn
TC0200000406.mm.2	0.159244	10.9778	1.95711	0.261922	ENSMUSG00000026965	Anapc2
TC0200000407.mm.2	0.10072	5.73447	0.782005	0.685303	ENSMUSG00000026963	Tmem210
TC0200000408.mm.2	-0.403263	5.24614	-2.02658	0.244797	ENSMUSG00000026961	Lrrc26
TC0200000409.mm.2	0.159064	6.54833	1.07981	0.559958	NA	Grin1os
TC0200000410.mm.2	0.245651	10.0331	2.21656	0.201949	ENSMUSG00000036646	Man1b1
TC0200000413.mm.2	0.499294	7.29326	4.25317	0.0161676	ENSMUSG00000026955	Sapcd2
TC0200000416.mm.2	-0.0526541	6.63126	-0.393013	0.8543	ENSMUSG00000036587	Fut7
TC0200000417.mm.2	-0.0382861	7.39709	-0.222132	0.923278	ENSMUSG00000026944	Abca2
TC0200000419.mm.2	-0.00586634	5.15964	-0.0344653	0.988179	ENSMUSG00000015093	Clic3
TC0200000420.mm.2	-0.320256	11.686	-3.44665	0.0464645	ENSMUSG00000015095	Fbxw5
TC0200000422.mm.2	0.221816	10.5478	1.60085	0.366419	ENSMUSG00000015092	Edf1
TC0200000427.mm.2	0.0161885	4.14357	0.0761226	0.973213	ENSMUSG00000036449	Lcn8
TC0200000428.mm.2	-0.078287	4.19241	-0.573947	0.778102	ENSMUSG00000026937	Lcn5
TC0200000429.mm.2	0.176815	4.87616	1.53525	0.38697	ENSMUSG00000045684	Lcn6
TC0200000430.mm.2	-0.140183	4.9933	-1.12768	0.540098	ENSMUSG00000047356	Lcn10
TC0200000431.mm.2	0.0143213	3.99732	0.132115	0.955292	ENSMUSG00000062061	Obp2a
TC0200000432.mm.2	0.264994	9.0608	1.6757	0.341315	ENSMUSG00000049086	Bmyc
TC0200000433.mm.2	0.29533	5.22235	1.6861	0.338015	ENSMUSG00000079539	Obp2b
TC0200000434.mm.2	0.154373	4.62817	1.35896	0.451125	ENSMUSG00000026936	Lcn3
TC0200000435.mm.2	0.252804	6.20982	1.24656	0.493073	ENSMUSG00000069080	Lcn11
TC0200000437.mm.2	-0.065963	4.72079	-0.458993	0.827045	ENSMUSG00000023210	Lcn9
TC0200000438.mm.2	0.915542	6.05342	3.87436	0.0268777	ENSMUSG00000058740	Kcnt1
TC0200000445.mm.2	0.220069	8.3777	1.35224	0.454044	ENSMUSG00000026930	Gpsm1
TC0200000450.mm.2	-0.0714637	12.2417	-0.899563	0.634987	ENSMUSG00000026926	Pmpca
TC0200000456.mm.2	0.203902	4.64947	1.13106	0.539126	NA	Gm2240
TC0200000457.mm.2	-0.0579905	12.2119	-0.679828	0.731463	ENSMUSG00000062647	Rpl7a
TC0200000459.mm.2	0.0170064	11.0122	0.173078	0.941249	ENSMUSG00000014873	Surf2
TC0200000460.mm.2	-0.0590696	4.44476	-0.394444	0.853686	ENSMUSG00000049897	Stkld1
TC0200000461.mm.2	0.265258	5.14184	1.42017	0.428733	ENSMUSG00000014852	Adamts13
TC0200000462.mm.2	0.416188	9.19401	1.91001	0.273658	ENSMUSG00000015488	Cacfd1
TC0200000465.mm.2	-0.176514	7.04482	-0.777453	0.687022	ENSMUSG00000036040	Adamtsl2
TC0200000467.mm.2	0.47773	5.38947	2.63254	0.128721	ENSMUSG00000000889	Dbh
TC0200000473.mm.2	-0.0892533	9.94396	-0.530981	0.797155	ENSMUSG00000026917	Wdr5
TC0200000477.mm.2	-0.157349	8.56504	-1.24073	0.495123	ENSMUSG00000015846	Rxra
TC0200000478.mm.2	0.339077	6.43785	2.39737	0.167672	ENSMUSG00000026837	Col5a1
TC0200000480.mm.2	-0.0610038	10.8133	-0.685045	0.729164	ENSMUSG00000026833	Olfm1
TC0200000481.mm.2	-0.125166	7.73059	-0.933423	0.621124	ENSMUSG00000035829	Ppp1r26
TC0200000482.mm.2	-0.309626	10.3269	-1.73617	0.322453	ENSMUSG00000035772	Mrps2
TC0200000484.mm.2	-0.17162	5.70661	-1.08611	0.556731	ENSMUSG00000026829	Gbgt1
TC0200000485.mm.2	-0.0354661	4.44484	-0.215727	0.925617	NA	NA
TC0200000486.mm.2	-0.322062	10.4965	-2.9185	0.0912682	ENSMUSG00000026821	Ralgds
TC0200000490.mm.2	0.149165	9.4808	1.33168	0.461837	ENSMUSG00000026812	Tsc1
TC0200000492.mm.2	0.105736	6.00922	0.821339	0.668217	ENSMUSG00000026807	Ak8
TC0200000495.mm.2	0.155102	7.71993	1.25317	0.49055	ENSMUSG00000026806	Ddx31
TC0200000499.mm.2	-0.0530695	8.53594	-0.479512	0.818901	ENSMUSG00000026803	Ttf1
TC0200000501.mm.2	0.0489535	9.2572	0.416543	0.844715	ENSMUSG00000043535	Setx
TC0200000503.mm.2	0.000485105	10.4474	0.0043119	0.99816	ENSMUSG00000026799	Med27
TC0200000507.mm.2	-0.332232	10.128	-3.79564	0.0295875	ENSMUSG00000039844	Rapgef1
TC0200000509.mm.2	-0.380881	9.88616	-1.75751	0.315506	ENSMUSG00000075425	Gm13547
TC0200000510.mm.2	-0.037235	8.83422	-0.298555	0.893492	ENSMUSG00000026798	Coq4
TC0200000511.mm.2	0.34934	9.72751	1.78226	0.308737	ENSMUSG00000059316	Slc27a4
TC0200000512.mm.2	0.266042	9.92922	2.37749	0.171031	ENSMUSG00000069020	Urm1
TC0200000514.mm.2	0.0744006	6.00904	0.459818	0.826805	ENSMUSG00000039787	Cercam
TC0200000515.mm.2	0.53896	10.0525	5.15699	0.00507751	ENSMUSG00000026790	Odf2
TC0200000517.mm.2	0.753297	10.7583	5.54235	0.00317316	ENSMUSG00000019715	Gle1
TC0200000518.mm.2	0.109797	11.144	1.32847	0.463551	ENSMUSG00000057738	Sptan1
TC0200000522.mm.2	-0.319099	11.5549	-1.88081	0.280854	ENSMUSG00000054766	Set
TC0200000523.mm.2	0.490618	8.28372	3.51691	0.0425597	ENSMUSG00000026785	Pkn3
TC0200000525.mm.2	0.248298	8.29871	1.52377	0.390835	ENSMUSG00000039678	Tbc1d13
TC0200000528.mm.2	0.23009	6.71867	1.3471	0.455892	ENSMUSG00000015337	Endog
TC0200000532.mm.2	-0.377382	9.57786	-2.7767	0.109409	ENSMUSG00000026858	Miga2
TC0200000533.mm.2	0.352873	9.5125	2.91178	0.0919166	ENSMUSG00000026856	Dolpp1
TC0200000535.mm.2	0.143233	10.8395	1.5406	0.385409	ENSMUSG00000039515	Ptpa
TC0200000538.mm.2	0.0198321	6.99514	0.145139	0.951546	ENSMUSG00000047363	Cstad
TC0200000542.mm.2	-0.0219354	8.37609	-0.259383	0.908771	ENSMUSG00000026857	Ntmt1
TC0200000543.mm.2	-0.297464	7.70408	-2.9505	0.0879584	ENSMUSG00000039476	Prrx2
TC0200000545.mm.2	-0.0166856	9.14521	-0.170132	0.942129	ENSMUSG00000026848	Tor1b
TC0200000546.mm.2	-0.0705527	9.12987	-0.361063	0.868315	ENSMUSG00000026854	Usp20
TC0200000547.mm.2	-0.206311	9.41302	-1.91713	0.271854	ENSMUSG00000000194	Gpr107
TC0200000549.mm.2	0.440435	10.1735	4.17672	0.0178478	ENSMUSG00000062661	Ncs1
TC0200000550.mm.2	-0.0961335	7.19892	-0.607611	0.764076	NA	NA
TC0200000551.mm.2	-0.582538	5.81981	-6.19479	0.00144207	ENSMUSG00000076441,ENSMUSG00000046687	Ass1,Gm5424
TC0200000552.mm.2	0.0209413	9.13275	0.205418	0.928945	ENSMUSG00000026843	Fubp3
TC0200000555.mm.2	0.0985437	4.45848	0.573945	0.778102	ENSMUSG00000079466	Prdm12
TC0200000557.mm.2	0.270335	9.34755	2.43639	0.160265	ENSMUSG00000039356	Exosc2
TC0200000558.mm.2	0.498134	8.98538	2.66464	0.124257	ENSMUSG00000026842	Abl1
TC0200000559.mm.2	-0.163193	6.43655	-1.34077	0.458206	ENSMUSG00000026840	Lamc3
TC0200000561.mm.2	-0.345007	8.92919	-4.10691	0.0195152	ENSMUSG00000001864	Aif1l
TC0200000562.mm.2	0.0666948	7.88596	0.402992	0.850462	ENSMUSG00000001855,ENSMUSG00000099075	Nup214,Mir7674
TC0200000566.mm.2	-0.18757	9.42667	-1.91577	0.272225	ENSMUSG00000051373	Plpp7
TC0200000567.mm.2	0.020104	9.73858	0.140923	0.953013	ENSMUSG00000039262	Prrc2b
TC0200000572.mm.2	-0.0120192	10.7468	-0.099801	0.966382	ENSMUSG00000039254	Pomt1
TC0200000574.mm.2	0.00785954	11.007	0.0753599	0.973512	ENSMUSG00000002546	Golga2
TC0200000577.mm.2	0.310322	10.8171	2.35258	0.175227	ENSMUSG00000039205	Ciz1
TC0200000578.mm.2	-0.390448	8.88617	-4.13638	0.0188006	ENSMUSG00000026820	Ptges2
TC0200000581.mm.2	0.190884	7.56586	1.23683	0.497046	ENSMUSG00000039164	Naif1
TC0200000585.mm.2	-0.000384661	8.90559	-0.00252729	0.998655	ENSMUSG00000039157	Fam102a
TC0200000587.mm.2	0.311247	8.84874	2.56341	0.139069	ENSMUSG00000026811,ENSMUSG00000079442	St6galnac6,St6galnac4
TC0200000591.mm.2	-0.0371872	7.70683	-0.303043	0.891402	ENSMUSG00000059013	Sh2d3c
TC0200000592.mm.2	0.296227	10.2586	2.61023	0.131928	ENSMUSG00000009563	Tor2a
TC0200000593.mm.2	-0.100722	9.39261	-0.845145	0.658122	ENSMUSG00000053746	Ptrh1
TC0200000597.mm.2	0.259793	9.19232	2.51639	0.146759	ENSMUSG00000026796	Fam129b
TC0200000600.mm.2	-0.0247464	12.8436	-0.314523	0.885989	ENSMUSG00000038900,ENSMUSG00000065124	Rpl12,Snora65
TC0200000603.mm.2	0.104379	6.78239	1.00996	0.588575	ENSMUSG00000004105	Angptl2
TC0200000612.mm.2	-0.663812	9.65222	-3.38447	0.0503248	ENSMUSG00000038696	Mapkap1
TC0200000620.mm.2	0.0418788	13.1869	0.388794	0.855587	ENSMUSG00000026864	Hspa5
TC0200000626.mm.2	0.00290164	3.98534	0.0157371	0.994429	ENSMUSG00000026870	Cutal
TC0200000634.mm.2	0.11682	9.58493	1.29369	0.476888	ENSMUSG00000057110	Cntrl
TC0200000636.mm.2	-0.376114	8.67437	-2.354	0.175	ENSMUSG00000026879	Gsn
TC0200000641.mm.2	0.551196	9.37291	3.81147	0.0290313	ENSMUSG00000026883	Dab2ip
TC0200000646.mm.2	0.226816	4.31741	0.924702	0.624302	ENSMUSG00000026894	Morn5
TC0200000647.mm.2	-0.163454	9.9931	-1.90077	0.276091	ENSMUSG00000026887	Mrrf
TC0200000651.mm.2	0.514831	5.31848	2.3333	0.178974	ENSMUSG00000047250	Ptgs1
TC0200000657.mm.2	0.720027	4.53241	1.60474	0.36502	ENSMUSG00000068950	Olfr338
TC0200000659.mm.2	-0.308995	3.9311	-1.47763	0.407027	ENSMUSG00000094464	Olfr339
TC0200000660.mm.2	0.26208	3.78015	1.64171	0.352598	ENSMUSG00000094266	Olfr340
TC0200000661.mm.2	0.274476	3.74143	1.03512	0.57862	ENSMUSG00000061305	Olfr342
TC0200000663.mm.2	-0.0120553	3.7688	-0.0876619	0.96976	ENSMUSG00000096822	Olfr344
TC0200000664.mm.2	0.0512732	3.76027	0.302287	0.891859	ENSMUSG00000059251	Olfr345
TC0200000665.mm.2	0.256605	4.24807	2.34637	0.176212	ENSMUSG00000094764	Olfr346
TC0200000666.mm.2	0.0211248	3.80578	0.206321	0.928719	ENSMUSG00000057351	Olfr347
TC0200000668.mm.2	0.219973	3.70754	0.896263	0.63582	ENSMUSG00000049315	Olfr348
TC0200000669.mm.2	0.167685	4.09349	1.3962	0.436117	ENSMUSG00000094949	Olfr50
TC0200000671.mm.2	0.147694	4.07191	1.05585	0.570589	ENSMUSG00000050015	Olfr350
TC0200000672.mm.2	-0.06625	3.75371	-0.585495	0.774125	ENSMUSG00000053146	Olfr352
TC0200000673.mm.2	-0.0477774	3.90782	-0.257979	0.909233	ENSMUSG00000055088	Olfr354
TC0200000675.mm.2	0.0230478	4.12899	0.178404	0.938869	ENSMUSG00000070943	Olfr356
TC0200000676.mm.2	-0.0960424	3.55091	-0.800272	0.676364	ENSMUSG00000055838	Olfr357
TC0200000678.mm.2	0.0703561	3.77908	0.397129	0.852459	ENSMUSG00000083361	Olfr360
TC0200000680.mm.2	-0.0553264	4.01646	-0.401933	0.850603	ENSMUSG00000059429	Olfr365
TC0200000682.mm.2	0.163433	4.40749	0.947209	0.615173	ENSMUSG00000068947	Olfr366
TC0200000683.mm.2	-0.0321791	4.56097	-0.321301	0.883446	NA	Olfr367-ps
TC0200000685.mm.2	0.0106868	5.43897	0.0669655	0.976453	ENSMUSG00000049018	Olfr368
TC0200000686.mm.2	-0.0809765	10.9735	-0.713286	0.714462	ENSMUSG00000035437,ENSMUSG00000053164	Rabgap1,Gpr21
TC0200000694.mm.2	-0.353952	5.77094	-2.48433	0.151668	ENSMUSG00000035403	Crb2
TC0200000697.mm.2	-0.215024	9.59626	-1.53402	0.387455	ENSMUSG00000000247	Lhx2
TC0200000702.mm.2	-0.885478	10.6246	-9.92824	3.37754e-05	ENSMUSG00000026749	Nek6
TC0200000714.mm.2	-0.336566	5.27563	-2.43887	0.159832	ENSMUSG00000046618	Olfml2a
TC0200000718.mm.2	-0.163195	7.08257	-0.995247	0.595081	ENSMUSG00000035295	Wdr38
TC0200000719.mm.2	0.174397	8.63885	1.4151	0.430247	ENSMUSG00000026755	Arpc5l
TC0200000740.mm.2	0.269748	3.82635	2.61331	0.131464	ENSMUSG00000026866	Kynu
TC0200000741.mm.2	-0.043222	4.44661	-0.226674	0.921143	ENSMUSG00000049744	Arhgap15
TC0200000759.mm.2	0.0909581	5.15715	0.570657	0.779549	ENSMUSG00000052248	Zeb2os
TC0200000778.mm.2	0.00208291	5.09534	0.00806709	0.997019	NA	NA
TC0200000781.mm.2	0.278883	9.23872	1.99681	0.252213	ENSMUSG00000052155	Acvr2a
TC0200000783.mm.2	-0.632269	8.91047	-5.00576	0.00615767	ENSMUSG00000036792	Mbd5
TC0200000798.mm.2	-0.405914	9.19806	-1.5331	0.38769	ENSMUSG00000069495	Epc2
TC0200000801.mm.2	-0.334587	6.58567	-2.6755	0.122645	ENSMUSG00000026764	Kif5c
TC0200000803.mm.2	0.0200297	5.89276	0.139569	0.953489	ENSMUSG00000026765	Lypd6b
TC0200000804.mm.2	-0.00460704	9.15421	-0.0303759	0.989927	ENSMUSG00000050447	Lypd6
TC0200000816.mm.2	0.482562	4.66779	2.50812	0.147979	ENSMUSG00000056115	Tas2r134
TC0200000819.mm.2	0.484798	9.61333	2.7932	0.107113	ENSMUSG00000053475	Tnfaip6
TC0200000821.mm.2	0.311349	8.95454	3.08137	0.0740175	ENSMUSG00000036202	Rif1
TC0200000833.mm.2	-0.304217	10.5976	-3.8498	0.0277697	ENSMUSG00000036053	Fmnl2
TC0200000843.mm.2	-0.0121932	10.4766	-0.0607226	0.979024	ENSMUSG00000026960	Arl6ip6
TC0200000850.mm.2	-0.0408941	3.45064	-0.311184	0.887478	ENSMUSG00000060988	Galnt13
TC0200000856.mm.2	-0.127706	4.60984	-0.965157	0.607575	ENSMUSG00000026824	Kcnj3
TC0200000868.mm.2	-0.115007	10.799	-1.29094	0.477828	ENSMUSG00000026827	Gpd2
TC0200000872.mm.2	0.0832697	3.7438	0.542568	0.791939	ENSMUSG00000026828	Galnt5
TC0200000878.mm.2	-0.210537	5.95358	-1.13153	0.538951	NA	NA
TC0200000879.mm.2	-0.0245358	4.03999	-0.203761	0.929714	ENSMUSG00000026839	Upp2
TC0200000886.mm.2	0.353665	3.82507	1.55345	0.380858	NA	NA
TC0200000888.mm.2	-0.26761	10.6276	-1.92347	0.270397	ENSMUSG00000026991	Pkp4
TC0200000894.mm.2	-0.2949	5.26656	-1.61868	0.360423	ENSMUSG00000026989	Dapl1
TC0200000897.mm.2	0.257412	8.41809	2.19095	0.207121	ENSMUSG00000035168	Tanc1
TC0200000909.mm.2	-0.461332	9.27564	-1.55644	0.379905	ENSMUSG00000026977	March7
TC0200000923.mm.2	-0.257884	10.4553	-1.7099	0.330458	ENSMUSG00000064289	Tank
TC0200000924.mm.2	-0.0148325	10.7478	-0.142317	0.952447	ENSMUSG00000026914	Psmd14
TC0200000927.mm.2	-0.0496998	5.19005	-0.399689	0.851736	ENSMUSG00000035033	Tbr1
TC0200000929.mm.2	-0.0406159	5.37821	-0.296044	0.894544	ENSMUSG00000026904	Slc4a10
TC0200000933.mm.2	-1.7012	6.67191	-10.3218	2.43096e-05	ENSMUSG00000026893	Gca
TC0200000953.mm.2	-0.0602065	7.26397	-0.272972	0.903824	ENSMUSG00000075318	Scn2a
TC0200000955.mm.2	0.252616	8.53627	1.47568	0.40786	ENSMUSG00000044647	Csrnp3
TC0200000965.mm.2	0.102107	3.87409	0.579496	0.776201	NA	Gm1322
TC0200000966.mm.2	-0.166221	5.6244	-1.15087	0.530101	ENSMUSG00000027022	Xirp2
TC0200000967.mm.2	0.0681169	3.16573	0.610912	0.762682	NA	NA
TC0200000969.mm.2	-0.0368903	8.97382	-0.341956	0.875447	ENSMUSG00000034780	B3galt1
TC0200000989.mm.2	-0.0377171	4.21318	-0.256645	0.909578	ENSMUSG00000053896	4933409G03Rik
TC0200000990.mm.2	-0.0835048	4.48819	-0.425798	0.840949	ENSMUSG00000079324	4932414N04Rik
TC0200000994.mm.2	-1.32829	10.0253	-10.2885	2.47463e-05	ENSMUSG00000027035	Cers6
TC0200001002.mm.2	-0.0489549	5.24935	-0.389359	0.85553	ENSMUSG00000034738	Nostrin
TC0200001003.mm.2	-0.0376194	4.41113	-0.211262	0.927263	ENSMUSG00000005232	G6pc2
TC0200001006.mm.2	-0.362754	4.31362	-1.52659	0.390088	ENSMUSG00000027068	Dhrs9
TC0200001007.mm.2	0.352043	7.62543	2.90733	0.0925157	ENSMUSG00000063145	Bbs5
TC0200001008.mm.2	0.308762	4.57083	2.47079	0.15386	ENSMUSG00000075307	Klhl41
TC0200001009.mm.2	-0.168392	11.226	-1.01644	0.585686	ENSMUSG00000042133	Ppig
TC0200001011.mm.2	-0.229394	8.93064	-2.22175	0.200969	ENSMUSG00000027088	Phospho2
TC0200001012.mm.2	-0.225878	10.064	-2.3781	0.171019	ENSMUSG00000042155	Klhl23
TC0200001013.mm.2	-0.121964	12.0502	-1.21859	0.5025	ENSMUSG00000068882	Ssb
TC0200001015.mm.2	-0.351768	10.4583	-3.56123	0.0399715	ENSMUSG00000044308	Ubr3
TC0200001018.mm.2	-0.0790891	5.80238	-0.561549	0.783748	ENSMUSG00000042064	Myo3b
TC0200001021.mm.2	0.0623913	5.56931	0.400363	0.851541	ENSMUSG00000075304	Sp5
TC0200001022.mm.2	-0.0258384	6.22981	-0.187603	0.935806	ENSMUSG00000075302	Erich2
TC0200001023.mm.2	-0.935883	6.77985	-5.38078	0.00388414	ENSMUSG00000070880	Gad1
TC0200001025.mm.2	-0.104675	12.2533	-0.935237	0.620678	ENSMUSG00000014959	Gorasp2
TC0200001030.mm.2	0.0391706	9.62662	0.352214	0.871613	ENSMUSG00000041966	Dcaf17
TC0200001032.mm.2	-2.09593	10.836	-24.7547	1.68861e-08	ENSMUSG00000027015	Cybrd1
TC0200001033.mm.2	-0.26153	11.5419	-2.27879	0.189187	ENSMUSG00000027012	Dync1i2
TC0200001036.mm.2	-0.149481	10.7547	-0.847441	0.657335	ENSMUSG00000027018	Hat1
TC0200001038.mm.2	-0.604645	7.69257	-4.48744	0.0119131	ENSMUSG00000041921	Metap1d
TC0200001042.mm.2	-0.983115	8.16321	-5.96751	0.00188777	ENSMUSG00000041911	Dlx1
TC0200001043.mm.2	0.260422	5.60876	1.64214	0.352598	ENSMUSG00000064263	Platr26
TC0200001045.mm.2	-0.0203704	11.2239	-0.181343	0.938008	ENSMUSG00000027111	Itga6
TC0200001047.mm.2	-0.319471	7.51024	-2.94493	0.0885273	ENSMUSG00000006494	Pdk1
TC0200001049.mm.2	-0.116681	10.11	-1.02829	0.581095	ENSMUSG00000049044	Rapgef4
TC0200001053.mm.2	-0.131548	9.84561	-1.46306	0.412372	ENSMUSG00000004085	Zak
TC0200001056.mm.2	-0.0278188	8.36348	-0.213882	0.926145	ENSMUSG00000055612	Cdca7
TC0200001071.mm.2	-0.268797	7.77701	-2.16419	0.213017	ENSMUSG00000068859	Sp9
TC0200001072.mm.2	-0.294364	8.7067	-3.15193	0.0676818	ENSMUSG00000008226	Scrn3
TC0200001091.mm.2	-0.106076	4.29388	-0.749086	0.698741	ENSMUSG00000001819	Hoxd13
TC0200001092.mm.2	0.160798	6.20403	1.20803	0.506687	ENSMUSG00000001823	Hoxd12
TC0200001095.mm.2	0.070312	6.48963	0.735695	0.704727	ENSMUSG00000043342	Hoxd9
TC0200001096.mm.2	0.446585	6.00967	2.71131	0.117896	ENSMUSG00000027102	Hoxd8
TC0200001097.mm.2	0.0387431	7.17788	0.36551	0.866767	ENSMUSG00000079277,ENSMUSG00000101174	Hoxd3,Hoxd4
TC0200001101.mm.2	0.396983	5.2165	3.51595	0.0425718	ENSMUSG00000042448	Hoxd1
TC0200001102.mm.2	-0.129851	9.83304	-1.4357	0.423268	ENSMUSG00000027099	Mtx2
TC0200001115.mm.2	-0.119757	13.0653	-1.10307	0.549823	ENSMUSG00000059005,ENSMUSG00000092086	Hnrnpa3,Gm6793
TC0200001121.mm.2	-0.251985	9.6364	-2.3825	0.170305	ENSMUSG00000042410	Agps
TC0200001125.mm.2	0.115211	9.90415	1.28603	0.479685	ENSMUSG00000042369	Rbm45
TC0200001127.mm.2	-0.48964	10.205	-3.28205	0.0572149	ENSMUSG00000042359	Osbpl6
TC0200001133.mm.2	-0.0682092	5.09125	-0.417201	0.844653	ENSMUSG00000075267	Dfnb59
TC0200001134.mm.2	0.249699	11.5406	2.23486	0.198045	ENSMUSG00000002733	Plekha3
TC0200001144.mm.2	0.27521	3.49517	1.7128	0.329703	NA	Gm14461
TC0200001150.mm.2	0.160822	11.3339	1.16352	0.524994	ENSMUSG00000027011	Ube2e3
TC0200001158.mm.2	-0.0689433	10.0957	-0.682336	0.730563	ENSMUSG00000027009	Itga4
TC0200001164.mm.2	0.0333061	8.77147	0.351729	0.871654	ENSMUSG00000027007	Ssfa2
TC0200001166.mm.2	0.490178	5.38283	3.38886	0.0500428	ENSMUSG00000034683	Ppp1r1c
TC0200001170.mm.2	-0.42658	5.81184	-3.80823	0.029132	ENSMUSG00000050114	Prdx6b
TC0200001171.mm.2	0.203397	11.4101	2.59412	0.134317	ENSMUSG00000027006	Dnajc10
TC0200001189.mm.2	0.147725	5.06245	1.06659	0.565588	ENSMUSG00000070866	Zfp804a
TC0200001195.mm.2	-0.176555	4.11903	-1.19382	0.511853	NA	NA
TC0200001201.mm.2	0.154408	11.5095	1.7839	0.308174	ENSMUSG00000027091	Zc3h15
TC0200001203.mm.2	0.00938044	12.3678	0.0793835	0.971958	ENSMUSG00000027087	Itgav
TC0200001204.mm.2	-0.347561	11.4218	-2.30156	0.184569	ENSMUSG00000048388	Fam171b
TC0200001206.mm.2	0.00237003	9.91423	0.019929	0.992927	NA	NA
TC0200001207.mm.2	0.00237003	9.91423	0.019929	0.992927	NA	NA
TC0200001208.mm.2	0.00237003	9.91423	0.019929	0.992927	NA	NA
TC0200001209.mm.2	0.00237003	9.91423	0.019929	0.992927	NA	NA
TC0200001210.mm.2	0.00237003	9.91423	0.019929	0.992927	NA	NA
TC0200001211.mm.2	0.00237003	9.91423	0.019929	0.992927	NA	NA
TC0200001212.mm.2	0.126586	9.37166	1.09293	0.553792	NA	NA
[truncated: 20,641 more rows]

## Sheet: (C) WT_NSC_Succ vs WT_NSC_UT
Table S4C: Results of differential expression analysis for NSC_Succ vs NSC_UT
[truncated: 22,143 more rows]

[truncated: 1 more sheets: (D) KO_NSC_Succ vs KO_NSC_UT]
